# Supplementary material for: In silico hybridization enables transcriptomic illumination of the nature and evolution of Myxozoa
Source: BMC Genomics. 2015 Oct 23;16:840. doi: 10.1186/s12864-015-2039-6 (PMC4619090; doi:10.1186/s12864-015-2039-6)
Supplement: Additional file 1: — Statistics and sequence labeling of existing datasets. For each existing myxozoan dataset on which the in silico pipeline was implemented, percent breakdown and categorization of each sequence, as well as cumulative statistics. (XLSX 286 kb) [file 12864_2015_2039_MOESM1_ESM.xlsx]

## Sheet: Total numbers
Raw numbers
	Buddenbrockia	Tetracapsuloides	Thelohanellus	M. cerebralis	Total
Only myxo	20	0	2942	11624	14586
Better myxo	292	145	3549	3621	7607
Only host	2	0	1291	12044	13337
Better host	247	50	2631	7465	10393
Too close	190	83	5450	3042	8765
Nothing either	14	0	775	15176	15965
Total	765	278	16638	52972	70653
Percentages (calculated within each taxon)
	Buddenbrockia	Tetracapsuloides	Thelohanellus	M. cerebralis	Combined percentage
Only myxo	0.0261438	0	0.176824	0.219437	0.206446
Better myxo	0.381699	0.521583	0.213307	0.0683569	0.107667
Only host	0.00261438	0	0.0775935	0.227365	0.188768
Better host	0.322876	0.179856	0.158132	0.140924	0.147099
Too close	0.248366	0.298561	0.327563	0.0574266	0.124057
Nothing either	0.0183007	0	0.0465801	0.286491	0.225964

## Sheet: Buddenbrockia
Myxozoan-derived		Host-derived		Not annotated
Only myo	Better myxo	Only host	Better host	Too close	No match
gi|148491536|gb|ES599040.1|ES599040	gi|148491538|gb|ES599042.1|ES599042	gi|148491812|gb|ES599316.1|ES599316	gi|148491537|gb|ES599041.1|ES599041	gi|148491542|gb|ES599046.1|ES599046	gi|148491908|gb|ES599412.1|ES599412
gi|148491651|gb|ES599155.1|ES599155	gi|148491541|gb|ES599045.1|ES599045	gi|148492008|gb|ES599512.1|ES599512	gi|148491539|gb|ES599043.1|ES599043	gi|148491545|gb|ES599049.1|ES599049	gi|148491974|gb|ES599478.1|ES599478
gi|148491732|gb|ES599236.1|ES599236	gi|148491550|gb|ES599054.1|ES599054		gi|148491540|gb|ES599044.1|ES599044	gi|148491548|gb|ES599052.1|ES599052	gi|148492071|gb|ES599575.1|ES599575
gi|148491889|gb|ES599393.1|ES599393	gi|148491551|gb|ES599055.1|ES599055		gi|148491543|gb|ES599047.1|ES599047	gi|148491553|gb|ES599057.1|ES599057	gi|148492088|gb|ES599592.1|ES599592
gi|148491903|gb|ES599407.1|ES599407	gi|148491554|gb|ES599058.1|ES599058		gi|148491544|gb|ES599048.1|ES599048	gi|148491558|gb|ES599062.1|ES599062	gi|148492117|gb|ES599621.1|ES599621
gi|148491957|gb|ES599461.1|ES599461	gi|148491555|gb|ES599059.1|ES599059		gi|148491546|gb|ES599050.1|ES599050	gi|148491565|gb|ES599069.1|ES599069	gi|148492122|gb|ES599626.1|ES599626
gi|148491978|gb|ES599482.1|ES599482	gi|148491556|gb|ES599060.1|ES599060		gi|148491547|gb|ES599051.1|ES599051	gi|148491566|gb|ES599070.1|ES599070	gi|148492279|gb|ES599783.1|ES599783
gi|148492064|gb|ES599568.1|ES599568	gi|148491561|gb|ES599065.1|ES599065		gi|148491549|gb|ES599053.1|ES599053	gi|148491568|gb|ES599072.1|ES599072	gi|148492284|gb|ES599788.1|ES599788
gi|148492167|gb|ES599671.1|ES599671	gi|148491562|gb|ES599066.1|ES599066		gi|148491552|gb|ES599056.1|ES599056	gi|148491572|gb|ES599076.1|ES599076	gi|148492288|gb|ES599792.1|ES599792
gi|148492179|gb|ES599683.1|ES599683	gi|148491564|gb|ES599068.1|ES599068		gi|148491557|gb|ES599061.1|ES599061	gi|148491573|gb|ES599077.1|ES599077	gi|148492291|gb|ES599795.1|ES599795
gi|148492209|gb|ES599713.1|ES599713	gi|148491569|gb|ES599073.1|ES599073		gi|148491559|gb|ES599063.1|ES599063	gi|148491576|gb|ES599080.1|ES599080	gi|148492296|gb|ES599800.1|ES599800
gi|148492225|gb|ES599729.1|ES599729	gi|148491570|gb|ES599074.1|ES599074		gi|148491560|gb|ES599064.1|ES599064	gi|148491580|gb|ES599084.1|ES599084	gi|148492297|gb|ES599801.1|ES599801
gi|148492235|gb|ES599739.1|ES599739	gi|148491571|gb|ES599075.1|ES599075		gi|148491563|gb|ES599067.1|ES599067	gi|148491581|gb|ES599085.1|ES599085	gi|148492298|gb|ES599802.1|ES599802
gi|148492255|gb|ES599759.1|ES599759	gi|148491577|gb|ES599081.1|ES599081		gi|148491567|gb|ES599071.1|ES599071	gi|148491589|gb|ES599093.1|ES599093	gi|148492299|gb|ES599803.1|ES599803
gi|148492274|gb|ES599778.1|ES599778	gi|148491582|gb|ES599086.1|ES599086		gi|148491574|gb|ES599078.1|ES599078	gi|148491590|gb|ES599094.1|ES599094
gi|148492282|gb|ES599786.1|ES599786	gi|148491584|gb|ES599088.1|ES599088		gi|148491575|gb|ES599079.1|ES599079	gi|148491592|gb|ES599096.1|ES599096
gi|148492290|gb|ES599794.1|ES599794	gi|148491597|gb|ES599101.1|ES599101		gi|148491578|gb|ES599082.1|ES599082	gi|148491593|gb|ES599097.1|ES599097
gi|148492292|gb|ES599796.1|ES599796	gi|148491598|gb|ES599102.1|ES599102		gi|148491579|gb|ES599083.1|ES599083	gi|148491602|gb|ES599106.1|ES599106
gi|148492293|gb|ES599797.1|ES599797	gi|148491603|gb|ES599107.1|ES599107		gi|148491583|gb|ES599087.1|ES599087	gi|148491605|gb|ES599109.1|ES599109
gi|148492295|gb|ES599799.1|ES599799	gi|148491604|gb|ES599108.1|ES599108		gi|148491585|gb|ES599089.1|ES599089	gi|148491618|gb|ES599122.1|ES599122
	gi|148491606|gb|ES599110.1|ES599110		gi|148491586|gb|ES599090.1|ES599090	gi|148491619|gb|ES599123.1|ES599123
	gi|148491609|gb|ES599113.1|ES599113		gi|148491587|gb|ES599091.1|ES599091	gi|148491622|gb|ES599126.1|ES599126
	gi|148491611|gb|ES599115.1|ES599115		gi|148491588|gb|ES599092.1|ES599092	gi|148491623|gb|ES599127.1|ES599127
	gi|148491612|gb|ES599116.1|ES599116		gi|148491591|gb|ES599095.1|ES599095	gi|148491629|gb|ES599133.1|ES599133
	gi|148491614|gb|ES599118.1|ES599118		gi|148491594|gb|ES599098.1|ES599098	gi|148491638|gb|ES599142.1|ES599142
	gi|148491616|gb|ES599120.1|ES599120		gi|148491595|gb|ES599099.1|ES599099	gi|148491639|gb|ES599143.1|ES599143
	gi|148491617|gb|ES599121.1|ES599121		gi|148491596|gb|ES599100.1|ES599100	gi|148491647|gb|ES599151.1|ES599151
	gi|148491620|gb|ES599124.1|ES599124		gi|148491599|gb|ES599103.1|ES599103	gi|148491650|gb|ES599154.1|ES599154
	gi|148491621|gb|ES599125.1|ES599125		gi|148491600|gb|ES599104.1|ES599104	gi|148491656|gb|ES599160.1|ES599160
	gi|148491624|gb|ES599128.1|ES599128		gi|148491601|gb|ES599105.1|ES599105	gi|148491659|gb|ES599163.1|ES599163
	gi|148491626|gb|ES599130.1|ES599130		gi|148491607|gb|ES599111.1|ES599111	gi|148491660|gb|ES599164.1|ES599164
	gi|148491627|gb|ES599131.1|ES599131		gi|148491608|gb|ES599112.1|ES599112	gi|148491666|gb|ES599170.1|ES599170
	gi|148491630|gb|ES599134.1|ES599134		gi|148491610|gb|ES599114.1|ES599114	gi|148491669|gb|ES599173.1|ES599173
	gi|148491632|gb|ES599136.1|ES599136		gi|148491613|gb|ES599117.1|ES599117	gi|148491671|gb|ES599175.1|ES599175
	gi|148491634|gb|ES599138.1|ES599138		gi|148491615|gb|ES599119.1|ES599119	gi|148491672|gb|ES599176.1|ES599176
	gi|148491635|gb|ES599139.1|ES599139		gi|148491625|gb|ES599129.1|ES599129	gi|148491673|gb|ES599177.1|ES599177
	gi|148491641|gb|ES599145.1|ES599145		gi|148491628|gb|ES599132.1|ES599132	gi|148491675|gb|ES599179.1|ES599179
	gi|148491642|gb|ES599146.1|ES599146		gi|148491631|gb|ES599135.1|ES599135	gi|148491677|gb|ES599181.1|ES599181
	gi|148491643|gb|ES599147.1|ES599147		gi|148491633|gb|ES599137.1|ES599137	gi|148491680|gb|ES599184.1|ES599184
	gi|148491644|gb|ES599148.1|ES599148		gi|148491636|gb|ES599140.1|ES599140	gi|148491684|gb|ES599188.1|ES599188
	gi|148491645|gb|ES599149.1|ES599149		gi|148491637|gb|ES599141.1|ES599141	gi|148491692|gb|ES599196.1|ES599196
	gi|148491646|gb|ES599150.1|ES599150		gi|148491640|gb|ES599144.1|ES599144	gi|148491698|gb|ES599202.1|ES599202
	gi|148491648|gb|ES599152.1|ES599152		gi|148491649|gb|ES599153.1|ES599153	gi|148491699|gb|ES599203.1|ES599203
	gi|148491652|gb|ES599156.1|ES599156		gi|148491653|gb|ES599157.1|ES599157	gi|148491705|gb|ES599209.1|ES599209
	gi|148491654|gb|ES599158.1|ES599158		gi|148491655|gb|ES599159.1|ES599159	gi|148491714|gb|ES599218.1|ES599218
	gi|148491657|gb|ES599161.1|ES599161		gi|148491663|gb|ES599167.1|ES599167	gi|148491717|gb|ES599221.1|ES599221
	gi|148491658|gb|ES599162.1|ES599162		gi|148491668|gb|ES599172.1|ES599172	gi|148491720|gb|ES599224.1|ES599224
	gi|148491661|gb|ES599165.1|ES599165		gi|148491674|gb|ES599178.1|ES599178	gi|148491727|gb|ES599231.1|ES599231
	gi|148491662|gb|ES599166.1|ES599166		gi|148491676|gb|ES599180.1|ES599180	gi|148491731|gb|ES599235.1|ES599235
	gi|148491664|gb|ES599168.1|ES599168		gi|148491678|gb|ES599182.1|ES599182	gi|148491733|gb|ES599237.1|ES599237
	gi|148491665|gb|ES599169.1|ES599169		gi|148491683|gb|ES599187.1|ES599187	gi|148491736|gb|ES599240.1|ES599240
	gi|148491667|gb|ES599171.1|ES599171		gi|148491688|gb|ES599192.1|ES599192	gi|148491752|gb|ES599256.1|ES599256
	gi|148491670|gb|ES599174.1|ES599174		gi|148491689|gb|ES599193.1|ES599193	gi|148491756|gb|ES599260.1|ES599260
	gi|148491679|gb|ES599183.1|ES599183		gi|148491691|gb|ES599195.1|ES599195	gi|148491757|gb|ES599261.1|ES599261
	gi|148491681|gb|ES599185.1|ES599185		gi|148491693|gb|ES599197.1|ES599197	gi|148491769|gb|ES599273.1|ES599273
	gi|148491682|gb|ES599186.1|ES599186		gi|148491697|gb|ES599201.1|ES599201	gi|148491771|gb|ES599275.1|ES599275
	gi|148491685|gb|ES599189.1|ES599189		gi|148491700|gb|ES599204.1|ES599204	gi|148491772|gb|ES599276.1|ES599276
	gi|148491686|gb|ES599190.1|ES599190		gi|148491702|gb|ES599206.1|ES599206	gi|148491777|gb|ES599281.1|ES599281
	gi|148491687|gb|ES599191.1|ES599191		gi|148491704|gb|ES599208.1|ES599208	gi|148491779|gb|ES599283.1|ES599283
	gi|148491690|gb|ES599194.1|ES599194		gi|148491711|gb|ES599215.1|ES599215	gi|148491780|gb|ES599284.1|ES599284
	gi|148491694|gb|ES599198.1|ES599198		gi|148491712|gb|ES599216.1|ES599216	gi|148491784|gb|ES599288.1|ES599288
	gi|148491695|gb|ES599199.1|ES599199		gi|148491718|gb|ES599222.1|ES599222	gi|148491789|gb|ES599293.1|ES599293
	gi|148491696|gb|ES599200.1|ES599200		gi|148491719|gb|ES599223.1|ES599223	gi|148491791|gb|ES599295.1|ES599295
	gi|148491701|gb|ES599205.1|ES599205		gi|148491723|gb|ES599227.1|ES599227	gi|148491795|gb|ES599299.1|ES599299
	gi|148491703|gb|ES599207.1|ES599207		gi|148491724|gb|ES599228.1|ES599228	gi|148491798|gb|ES599302.1|ES599302
	gi|148491706|gb|ES599210.1|ES599210		gi|148491725|gb|ES599229.1|ES599229	gi|148491802|gb|ES599306.1|ES599306
	gi|148491707|gb|ES599211.1|ES599211		gi|148491726|gb|ES599230.1|ES599230	gi|148491805|gb|ES599309.1|ES599309
	gi|148491708|gb|ES599212.1|ES599212		gi|148491728|gb|ES599232.1|ES599232	gi|148491808|gb|ES599312.1|ES599312
	gi|148491709|gb|ES599213.1|ES599213		gi|148491729|gb|ES599233.1|ES599233	gi|148491821|gb|ES599325.1|ES599325
	gi|148491710|gb|ES599214.1|ES599214		gi|148491735|gb|ES599239.1|ES599239	gi|148491823|gb|ES599327.1|ES599327
	gi|148491713|gb|ES599217.1|ES599217		gi|148491737|gb|ES599241.1|ES599241	gi|148491827|gb|ES599331.1|ES599331
	gi|148491715|gb|ES599219.1|ES599219		gi|148491741|gb|ES599245.1|ES599245	gi|148491832|gb|ES599336.1|ES599336
	gi|148491716|gb|ES599220.1|ES599220		gi|148491748|gb|ES599252.1|ES599252	gi|148491836|gb|ES599340.1|ES599340
	gi|148491721|gb|ES599225.1|ES599225		gi|148491750|gb|ES599254.1|ES599254	gi|148491838|gb|ES599342.1|ES599342
	gi|148491722|gb|ES599226.1|ES599226		gi|148491755|gb|ES599259.1|ES599259	gi|148491844|gb|ES599348.1|ES599348
	gi|148491730|gb|ES599234.1|ES599234		gi|148491758|gb|ES599262.1|ES599262	gi|148491847|gb|ES599351.1|ES599351
	gi|148491734|gb|ES599238.1|ES599238		gi|148491760|gb|ES599264.1|ES599264	gi|148491848|gb|ES599352.1|ES599352
	gi|148491738|gb|ES599242.1|ES599242		gi|148491761|gb|ES599265.1|ES599265	gi|148491856|gb|ES599360.1|ES599360
	gi|148491739|gb|ES599243.1|ES599243		gi|148491764|gb|ES599268.1|ES599268	gi|148491859|gb|ES599363.1|ES599363
	gi|148491740|gb|ES599244.1|ES599244		gi|148491765|gb|ES599269.1|ES599269	gi|148491863|gb|ES599367.1|ES599367
	gi|148491742|gb|ES599246.1|ES599246		gi|148491768|gb|ES599272.1|ES599272	gi|148491873|gb|ES599377.1|ES599377
	gi|148491743|gb|ES599247.1|ES599247		gi|148491770|gb|ES599274.1|ES599274	gi|148491875|gb|ES599379.1|ES599379
	gi|148491744|gb|ES599248.1|ES599248		gi|148491773|gb|ES599277.1|ES599277	gi|148491881|gb|ES599385.1|ES599385
	gi|148491745|gb|ES599249.1|ES599249		gi|148491787|gb|ES599291.1|ES599291	gi|148491882|gb|ES599386.1|ES599386
	gi|148491746|gb|ES599250.1|ES599250		gi|148491790|gb|ES599294.1|ES599294	gi|148491892|gb|ES599396.1|ES599396
	gi|148491747|gb|ES599251.1|ES599251		gi|148491793|gb|ES599297.1|ES599297	gi|148491893|gb|ES599397.1|ES599397
	gi|148491749|gb|ES599253.1|ES599253		gi|148491804|gb|ES599308.1|ES599308	gi|148491894|gb|ES599398.1|ES599398
	gi|148491751|gb|ES599255.1|ES599255		gi|148491807|gb|ES599311.1|ES599311	gi|148491897|gb|ES599401.1|ES599401
	gi|148491753|gb|ES599257.1|ES599257		gi|148491814|gb|ES599318.1|ES599318	gi|148491904|gb|ES599408.1|ES599408
	gi|148491754|gb|ES599258.1|ES599258		gi|148491816|gb|ES599320.1|ES599320	gi|148491906|gb|ES599410.1|ES599410
	gi|148491759|gb|ES599263.1|ES599263		gi|148491817|gb|ES599321.1|ES599321	gi|148491916|gb|ES599420.1|ES599420
	gi|148491762|gb|ES599266.1|ES599266		gi|148491824|gb|ES599328.1|ES599328	gi|148491917|gb|ES599421.1|ES599421
	gi|148491763|gb|ES599267.1|ES599267		gi|148491825|gb|ES599329.1|ES599329	gi|148491919|gb|ES599423.1|ES599423
	gi|148491766|gb|ES599270.1|ES599270		gi|148491828|gb|ES599332.1|ES599332	gi|148491925|gb|ES599429.1|ES599429
	gi|148491767|gb|ES599271.1|ES599271		gi|148491831|gb|ES599335.1|ES599335	gi|148491926|gb|ES599430.1|ES599430
	gi|148491774|gb|ES599278.1|ES599278		gi|148491833|gb|ES599337.1|ES599337	gi|148491927|gb|ES599431.1|ES599431
	gi|148491775|gb|ES599279.1|ES599279		gi|148491837|gb|ES599341.1|ES599341	gi|148491930|gb|ES599434.1|ES599434
	gi|148491776|gb|ES599280.1|ES599280		gi|148491839|gb|ES599343.1|ES599343	gi|148491931|gb|ES599435.1|ES599435
	gi|148491778|gb|ES599282.1|ES599282		gi|148491842|gb|ES599346.1|ES599346	gi|148491932|gb|ES599436.1|ES599436
	gi|148491781|gb|ES599285.1|ES599285		gi|148491843|gb|ES599347.1|ES599347	gi|148491937|gb|ES599441.1|ES599441
	gi|148491782|gb|ES599286.1|ES599286		gi|148491845|gb|ES599349.1|ES599349	gi|148491944|gb|ES599448.1|ES599448
	gi|148491783|gb|ES599287.1|ES599287		gi|148491849|gb|ES599353.1|ES599353	gi|148491950|gb|ES599454.1|ES599454
	gi|148491785|gb|ES599289.1|ES599289		gi|148491850|gb|ES599354.1|ES599354	gi|148491952|gb|ES599456.1|ES599456
	gi|148491786|gb|ES599290.1|ES599290		gi|148491853|gb|ES599357.1|ES599357	gi|148491953|gb|ES599457.1|ES599457
	gi|148491788|gb|ES599292.1|ES599292		gi|148491855|gb|ES599359.1|ES599359	gi|148491955|gb|ES599459.1|ES599459
	gi|148491792|gb|ES599296.1|ES599296		gi|148491857|gb|ES599361.1|ES599361	gi|148491966|gb|ES599470.1|ES599470
	gi|148491794|gb|ES599298.1|ES599298		gi|148491860|gb|ES599364.1|ES599364	gi|148491968|gb|ES599472.1|ES599472
	gi|148491796|gb|ES599300.1|ES599300		gi|148491862|gb|ES599366.1|ES599366	gi|148491976|gb|ES599480.1|ES599480
	gi|148491797|gb|ES599301.1|ES599301		gi|148491866|gb|ES599370.1|ES599370	gi|148491983|gb|ES599487.1|ES599487
	gi|148491799|gb|ES599303.1|ES599303		gi|148491870|gb|ES599374.1|ES599374	gi|148491986|gb|ES599490.1|ES599490
	gi|148491800|gb|ES599304.1|ES599304		gi|148491871|gb|ES599375.1|ES599375	gi|148491988|gb|ES599492.1|ES599492
	gi|148491801|gb|ES599305.1|ES599305		gi|148491874|gb|ES599378.1|ES599378	gi|148491994|gb|ES599498.1|ES599498
	gi|148491803|gb|ES599307.1|ES599307		gi|148491876|gb|ES599380.1|ES599380	gi|148492010|gb|ES599514.1|ES599514
	gi|148491806|gb|ES599310.1|ES599310		gi|148491877|gb|ES599381.1|ES599381	gi|148492013|gb|ES599517.1|ES599517
	gi|148491809|gb|ES599313.1|ES599313		gi|148491878|gb|ES599382.1|ES599382	gi|148492020|gb|ES599524.1|ES599524
	gi|148491810|gb|ES599314.1|ES599314		gi|148491879|gb|ES599383.1|ES599383	gi|148492029|gb|ES599533.1|ES599533
	gi|148491811|gb|ES599315.1|ES599315		gi|148491880|gb|ES599384.1|ES599384	gi|148492033|gb|ES599537.1|ES599537
	gi|148491813|gb|ES599317.1|ES599317		gi|148491886|gb|ES599390.1|ES599390	gi|148492035|gb|ES599539.1|ES599539
	gi|148491815|gb|ES599319.1|ES599319		gi|148491895|gb|ES599399.1|ES599399	gi|148492038|gb|ES599542.1|ES599542
	gi|148491818|gb|ES599322.1|ES599322		gi|148491898|gb|ES599402.1|ES599402	gi|148492039|gb|ES599543.1|ES599543
	gi|148491819|gb|ES599323.1|ES599323		gi|148491899|gb|ES599403.1|ES599403	gi|148492041|gb|ES599545.1|ES599545
	gi|148491820|gb|ES599324.1|ES599324		gi|148491900|gb|ES599404.1|ES599404	gi|148492047|gb|ES599551.1|ES599551
	gi|148491822|gb|ES599326.1|ES599326		gi|148491905|gb|ES599409.1|ES599409	gi|148492048|gb|ES599552.1|ES599552
	gi|148491826|gb|ES599330.1|ES599330		gi|148491910|gb|ES599414.1|ES599414	gi|148492050|gb|ES599554.1|ES599554
	gi|148491829|gb|ES599333.1|ES599333		gi|148491911|gb|ES599415.1|ES599415	gi|148492053|gb|ES599557.1|ES599557
	gi|148491830|gb|ES599334.1|ES599334		gi|148491913|gb|ES599417.1|ES599417	gi|148492061|gb|ES599565.1|ES599565
	gi|148491834|gb|ES599338.1|ES599338		gi|148491915|gb|ES599419.1|ES599419	gi|148492070|gb|ES599574.1|ES599574
	gi|148491835|gb|ES599339.1|ES599339		gi|148491918|gb|ES599422.1|ES599422	gi|148492076|gb|ES599580.1|ES599580
	gi|148491840|gb|ES599344.1|ES599344		gi|148491928|gb|ES599432.1|ES599432	gi|148492077|gb|ES599581.1|ES599581
	gi|148491841|gb|ES599345.1|ES599345		gi|148491929|gb|ES599433.1|ES599433	gi|148492079|gb|ES599583.1|ES599583
	gi|148491846|gb|ES599350.1|ES599350		gi|148491934|gb|ES599438.1|ES599438	gi|148492081|gb|ES599585.1|ES599585
	gi|148491851|gb|ES599355.1|ES599355		gi|148491936|gb|ES599440.1|ES599440	gi|148492082|gb|ES599586.1|ES599586
	gi|148491852|gb|ES599356.1|ES599356		gi|148491939|gb|ES599443.1|ES599443	gi|148492086|gb|ES599590.1|ES599590
	gi|148491854|gb|ES599358.1|ES599358		gi|148491943|gb|ES599447.1|ES599447	gi|148492089|gb|ES599593.1|ES599593
	gi|148491858|gb|ES599362.1|ES599362		gi|148491945|gb|ES599449.1|ES599449	gi|148492091|gb|ES599595.1|ES599595
	gi|148491861|gb|ES599365.1|ES599365		gi|148491954|gb|ES599458.1|ES599458	gi|148492097|gb|ES599601.1|ES599601
	gi|148491864|gb|ES599368.1|ES599368		gi|148491961|gb|ES599465.1|ES599465	gi|148492102|gb|ES599606.1|ES599606
	gi|148491865|gb|ES599369.1|ES599369		gi|148491967|gb|ES599471.1|ES599471	gi|148492103|gb|ES599607.1|ES599607
	gi|148491867|gb|ES599371.1|ES599371		gi|148491971|gb|ES599475.1|ES599475	gi|148492105|gb|ES599609.1|ES599609
	gi|148491868|gb|ES599372.1|ES599372		gi|148491981|gb|ES599485.1|ES599485	gi|148492106|gb|ES599610.1|ES599610
	gi|148491869|gb|ES599373.1|ES599373		gi|148491982|gb|ES599486.1|ES599486	gi|148492108|gb|ES599612.1|ES599612
	gi|148491872|gb|ES599376.1|ES599376		gi|148491984|gb|ES599488.1|ES599488	gi|148492110|gb|ES599614.1|ES599614
	gi|148491883|gb|ES599387.1|ES599387		gi|148491985|gb|ES599489.1|ES599489	gi|148492113|gb|ES599617.1|ES599617
	gi|148491884|gb|ES599388.1|ES599388		gi|148491990|gb|ES599494.1|ES599494	gi|148492115|gb|ES599619.1|ES599619
	gi|148491885|gb|ES599389.1|ES599389		gi|148491991|gb|ES599495.1|ES599495	gi|148492119|gb|ES599623.1|ES599623
	gi|148491887|gb|ES599391.1|ES599391		gi|148491992|gb|ES599496.1|ES599496	gi|148492127|gb|ES599631.1|ES599631
	gi|148491888|gb|ES599392.1|ES599392		gi|148491998|gb|ES599502.1|ES599502	gi|148492130|gb|ES599634.1|ES599634
	gi|148491890|gb|ES599394.1|ES599394		gi|148492001|gb|ES599505.1|ES599505	gi|148492134|gb|ES599638.1|ES599638
	gi|148491891|gb|ES599395.1|ES599395		gi|148492002|gb|ES599506.1|ES599506	gi|148492135|gb|ES599639.1|ES599639
	gi|148491896|gb|ES599400.1|ES599400		gi|148492003|gb|ES599507.1|ES599507	gi|148492138|gb|ES599642.1|ES599642
	gi|148491901|gb|ES599405.1|ES599405		gi|148492004|gb|ES599508.1|ES599508	gi|148492141|gb|ES599645.1|ES599645
	gi|148491902|gb|ES599406.1|ES599406		gi|148492006|gb|ES599510.1|ES599510	gi|148492143|gb|ES599647.1|ES599647
	gi|148491907|gb|ES599411.1|ES599411		gi|148492007|gb|ES599511.1|ES599511	gi|148492148|gb|ES599652.1|ES599652
	gi|148491909|gb|ES599413.1|ES599413		gi|148492014|gb|ES599518.1|ES599518	gi|148492152|gb|ES599656.1|ES599656
	gi|148491912|gb|ES599416.1|ES599416		gi|148492015|gb|ES599519.1|ES599519	gi|148492153|gb|ES599657.1|ES599657
	gi|148491914|gb|ES599418.1|ES599418		gi|148492017|gb|ES599521.1|ES599521	gi|148492156|gb|ES599660.1|ES599660
	gi|148491920|gb|ES599424.1|ES599424		gi|148492026|gb|ES599530.1|ES599530	gi|148492158|gb|ES599662.1|ES599662
	gi|148491921|gb|ES599425.1|ES599425		gi|148492027|gb|ES599531.1|ES599531	gi|148492159|gb|ES599663.1|ES599663
	gi|148491922|gb|ES599426.1|ES599426		gi|148492028|gb|ES599532.1|ES599532	gi|148492160|gb|ES599664.1|ES599664
	gi|148491923|gb|ES599427.1|ES599427		gi|148492030|gb|ES599534.1|ES599534	gi|148492166|gb|ES599670.1|ES599670
	gi|148491924|gb|ES599428.1|ES599428		gi|148492032|gb|ES599536.1|ES599536	gi|148492168|gb|ES599672.1|ES599672
	gi|148491933|gb|ES599437.1|ES599437		gi|148492034|gb|ES599538.1|ES599538	gi|148492172|gb|ES599676.1|ES599676
	gi|148491935|gb|ES599439.1|ES599439		gi|148492036|gb|ES599540.1|ES599540	gi|148492173|gb|ES599677.1|ES599677
	gi|148491938|gb|ES599442.1|ES599442		gi|148492037|gb|ES599541.1|ES599541	gi|148492184|gb|ES599688.1|ES599688
	gi|148491940|gb|ES599444.1|ES599444		gi|148492043|gb|ES599547.1|ES599547	gi|148492185|gb|ES599689.1|ES599689
	gi|148491941|gb|ES599445.1|ES599445		gi|148492044|gb|ES599548.1|ES599548	gi|148492186|gb|ES599690.1|ES599690
	gi|148491942|gb|ES599446.1|ES599446		gi|148492046|gb|ES599550.1|ES599550	gi|148492190|gb|ES599694.1|ES599694
	gi|148491946|gb|ES599450.1|ES599450		gi|148492049|gb|ES599553.1|ES599553	gi|148492198|gb|ES599702.1|ES599702
	gi|148491947|gb|ES599451.1|ES599451		gi|148492051|gb|ES599555.1|ES599555	gi|148492199|gb|ES599703.1|ES599703
	gi|148491948|gb|ES599452.1|ES599452		gi|148492052|gb|ES599556.1|ES599556	gi|148492203|gb|ES599707.1|ES599707
	gi|148491949|gb|ES599453.1|ES599453		gi|148492055|gb|ES599559.1|ES599559	gi|148492205|gb|ES599709.1|ES599709
	gi|148491951|gb|ES599455.1|ES599455		gi|148492057|gb|ES599561.1|ES599561	gi|148492211|gb|ES599715.1|ES599715
	gi|148491956|gb|ES599460.1|ES599460		gi|148492059|gb|ES599563.1|ES599563	gi|148492220|gb|ES599724.1|ES599724
	gi|148491958|gb|ES599462.1|ES599462		gi|148492063|gb|ES599567.1|ES599567	gi|148492221|gb|ES599725.1|ES599725
	gi|148491959|gb|ES599463.1|ES599463		gi|148492065|gb|ES599569.1|ES599569	gi|148492231|gb|ES599735.1|ES599735
	gi|148491960|gb|ES599464.1|ES599464		gi|148492067|gb|ES599571.1|ES599571	gi|148492232|gb|ES599736.1|ES599736
	gi|148491962|gb|ES599466.1|ES599466		gi|148492068|gb|ES599572.1|ES599572	gi|148492233|gb|ES599737.1|ES599737
	gi|148491963|gb|ES599467.1|ES599467		gi|148492072|gb|ES599576.1|ES599576	gi|148492243|gb|ES599747.1|ES599747
	gi|148491964|gb|ES599468.1|ES599468		gi|148492073|gb|ES599577.1|ES599577	gi|148492247|gb|ES599751.1|ES599751
	gi|148491965|gb|ES599469.1|ES599469		gi|148492078|gb|ES599582.1|ES599582	gi|148492248|gb|ES599752.1|ES599752
	gi|148491969|gb|ES599473.1|ES599473		gi|148492083|gb|ES599587.1|ES599587	gi|148492256|gb|ES599760.1|ES599760
	gi|148491970|gb|ES599474.1|ES599474		gi|148492084|gb|ES599588.1|ES599588	gi|148492258|gb|ES599762.1|ES599762
	gi|148491972|gb|ES599476.1|ES599476		gi|148492085|gb|ES599589.1|ES599589	gi|148492268|gb|ES599772.1|ES599772
	gi|148491973|gb|ES599477.1|ES599477		gi|148492095|gb|ES599599.1|ES599599	gi|148492269|gb|ES599773.1|ES599773
	gi|148491975|gb|ES599479.1|ES599479		gi|148492100|gb|ES599604.1|ES599604	gi|148492270|gb|ES599774.1|ES599774
	gi|148491977|gb|ES599481.1|ES599481		gi|148492107|gb|ES599611.1|ES599611	gi|148492273|gb|ES599777.1|ES599777
	gi|148491979|gb|ES599483.1|ES599483		gi|148492109|gb|ES599613.1|ES599613	gi|148492276|gb|ES599780.1|ES599780
	gi|148491980|gb|ES599484.1|ES599484		gi|148492111|gb|ES599615.1|ES599615	gi|148492278|gb|ES599782.1|ES599782
	gi|148491987|gb|ES599491.1|ES599491		gi|148492116|gb|ES599620.1|ES599620	gi|148492287|gb|ES599791.1|ES599791
	gi|148491989|gb|ES599493.1|ES599493		gi|148492120|gb|ES599624.1|ES599624	gi|148492294|gb|ES599798.1|ES599798
	gi|148491993|gb|ES599497.1|ES599497		gi|148492123|gb|ES599627.1|ES599627
	gi|148491995|gb|ES599499.1|ES599499		gi|148492124|gb|ES599628.1|ES599628
	gi|148491996|gb|ES599500.1|ES599500		gi|148492125|gb|ES599629.1|ES599629
	gi|148491997|gb|ES599501.1|ES599501		gi|148492126|gb|ES599630.1|ES599630
	gi|148491999|gb|ES599503.1|ES599503		gi|148492131|gb|ES599635.1|ES599635
	gi|148492000|gb|ES599504.1|ES599504		gi|148492132|gb|ES599636.1|ES599636
	gi|148492005|gb|ES599509.1|ES599509		gi|148492133|gb|ES599637.1|ES599637
	gi|148492009|gb|ES599513.1|ES599513		gi|148492136|gb|ES599640.1|ES599640
	gi|148492011|gb|ES599515.1|ES599515		gi|148492145|gb|ES599649.1|ES599649
	gi|148492012|gb|ES599516.1|ES599516		gi|148492146|gb|ES599650.1|ES599650
	gi|148492016|gb|ES599520.1|ES599520		gi|148492157|gb|ES599661.1|ES599661
	gi|148492018|gb|ES599522.1|ES599522		gi|148492161|gb|ES599665.1|ES599665
	gi|148492019|gb|ES599523.1|ES599523		gi|148492163|gb|ES599667.1|ES599667
	gi|148492021|gb|ES599525.1|ES599525		gi|148492169|gb|ES599673.1|ES599673
	gi|148492022|gb|ES599526.1|ES599526		gi|148492170|gb|ES599674.1|ES599674
	gi|148492023|gb|ES599527.1|ES599527		gi|148492171|gb|ES599675.1|ES599675
	gi|148492024|gb|ES599528.1|ES599528		gi|148492174|gb|ES599678.1|ES599678
	gi|148492025|gb|ES599529.1|ES599529		gi|148492175|gb|ES599679.1|ES599679
	gi|148492031|gb|ES599535.1|ES599535		gi|148492180|gb|ES599684.1|ES599684
	gi|148492040|gb|ES599544.1|ES599544		gi|148492181|gb|ES599685.1|ES599685
	gi|148492042|gb|ES599546.1|ES599546		gi|148492182|gb|ES599686.1|ES599686
	gi|148492045|gb|ES599549.1|ES599549		gi|148492187|gb|ES599691.1|ES599691
	gi|148492054|gb|ES599558.1|ES599558		gi|148492189|gb|ES599693.1|ES599693
	gi|148492056|gb|ES599560.1|ES599560		gi|148492194|gb|ES599698.1|ES599698
	gi|148492058|gb|ES599562.1|ES599562		gi|148492196|gb|ES599700.1|ES599700
	gi|148492060|gb|ES599564.1|ES599564		gi|148492197|gb|ES599701.1|ES599701
	gi|148492062|gb|ES599566.1|ES599566		gi|148492201|gb|ES599705.1|ES599705
	gi|148492066|gb|ES599570.1|ES599570		gi|148492202|gb|ES599706.1|ES599706
	gi|148492069|gb|ES599573.1|ES599573		gi|148492208|gb|ES599712.1|ES599712
	gi|148492074|gb|ES599578.1|ES599578		gi|148492210|gb|ES599714.1|ES599714
	gi|148492075|gb|ES599579.1|ES599579		gi|148492214|gb|ES599718.1|ES599718
	gi|148492080|gb|ES599584.1|ES599584		gi|148492217|gb|ES599721.1|ES599721
	gi|148492087|gb|ES599591.1|ES599591		gi|148492218|gb|ES599722.1|ES599722
	gi|148492090|gb|ES599594.1|ES599594		gi|148492219|gb|ES599723.1|ES599723
	gi|148492092|gb|ES599596.1|ES599596		gi|148492222|gb|ES599726.1|ES599726
	gi|148492093|gb|ES599597.1|ES599597		gi|148492229|gb|ES599733.1|ES599733
	gi|148492094|gb|ES599598.1|ES599598		gi|148492230|gb|ES599734.1|ES599734
	gi|148492096|gb|ES599600.1|ES599600		gi|148492234|gb|ES599738.1|ES599738
	gi|148492098|gb|ES599602.1|ES599602		gi|148492238|gb|ES599742.1|ES599742
	gi|148492099|gb|ES599603.1|ES599603		gi|148492239|gb|ES599743.1|ES599743
	gi|148492101|gb|ES599605.1|ES599605		gi|148492249|gb|ES599753.1|ES599753
	gi|148492104|gb|ES599608.1|ES599608		gi|148492250|gb|ES599754.1|ES599754
	gi|148492112|gb|ES599616.1|ES599616		gi|148492252|gb|ES599756.1|ES599756
	gi|148492114|gb|ES599618.1|ES599618		gi|148492253|gb|ES599757.1|ES599757
	gi|148492118|gb|ES599622.1|ES599622		gi|148492260|gb|ES599764.1|ES599764
	gi|148492121|gb|ES599625.1|ES599625		gi|148492261|gb|ES599765.1|ES599765
	gi|148492128|gb|ES599632.1|ES599632		gi|148492264|gb|ES599768.1|ES599768
	gi|148492129|gb|ES599633.1|ES599633		gi|148492265|gb|ES599769.1|ES599769
	gi|148492137|gb|ES599641.1|ES599641		gi|148492267|gb|ES599771.1|ES599771
	gi|148492139|gb|ES599643.1|ES599643		gi|148492275|gb|ES599779.1|ES599779
	gi|148492140|gb|ES599644.1|ES599644		gi|148492277|gb|ES599781.1|ES599781
	gi|148492142|gb|ES599646.1|ES599646		gi|148492281|gb|ES599785.1|ES599785
	gi|148492144|gb|ES599648.1|ES599648		gi|148492283|gb|ES599787.1|ES599787
	gi|148492147|gb|ES599651.1|ES599651		gi|148492285|gb|ES599789.1|ES599789
	gi|148492149|gb|ES599653.1|ES599653		gi|148492286|gb|ES599790.1|ES599790
	gi|148492150|gb|ES599654.1|ES599654		gi|148492289|gb|ES599793.1|ES599793
	gi|148492151|gb|ES599655.1|ES599655		gi|148492300|gb|ES599804.1|ES599804
	gi|148492154|gb|ES599658.1|ES599658
	gi|148492155|gb|ES599659.1|ES599659
	gi|148492162|gb|ES599666.1|ES599666
	gi|148492164|gb|ES599668.1|ES599668
	gi|148492165|gb|ES599669.1|ES599669
	gi|148492176|gb|ES599680.1|ES599680
	gi|148492177|gb|ES599681.1|ES599681
	gi|148492178|gb|ES599682.1|ES599682
	gi|148492183|gb|ES599687.1|ES599687
	gi|148492188|gb|ES599692.1|ES599692
	gi|148492191|gb|ES599695.1|ES599695
	gi|148492192|gb|ES599696.1|ES599696
	gi|148492193|gb|ES599697.1|ES599697
	gi|148492195|gb|ES599699.1|ES599699
	gi|148492200|gb|ES599704.1|ES599704
	gi|148492204|gb|ES599708.1|ES599708
	gi|148492206|gb|ES599710.1|ES599710
	gi|148492207|gb|ES599711.1|ES599711
	gi|148492212|gb|ES599716.1|ES599716
	gi|148492213|gb|ES599717.1|ES599717
	gi|148492215|gb|ES599719.1|ES599719
	gi|148492216|gb|ES599720.1|ES599720
	gi|148492223|gb|ES599727.1|ES599727
	gi|148492224|gb|ES599728.1|ES599728
	gi|148492226|gb|ES599730.1|ES599730
	gi|148492227|gb|ES599731.1|ES599731
	gi|148492228|gb|ES599732.1|ES599732
	gi|148492236|gb|ES599740.1|ES599740
	gi|148492237|gb|ES599741.1|ES599741
	gi|148492240|gb|ES599744.1|ES599744
	gi|148492241|gb|ES599745.1|ES599745
	gi|148492242|gb|ES599746.1|ES599746
	gi|148492244|gb|ES599748.1|ES599748
	gi|148492245|gb|ES599749.1|ES599749
	gi|148492246|gb|ES599750.1|ES599750
	gi|148492251|gb|ES599755.1|ES599755
	gi|148492254|gb|ES599758.1|ES599758
	gi|148492257|gb|ES599761.1|ES599761
	gi|148492259|gb|ES599763.1|ES599763
	gi|148492262|gb|ES599766.1|ES599766
	gi|148492263|gb|ES599767.1|ES599767
	gi|148492266|gb|ES599770.1|ES599770
	gi|148492271|gb|ES599775.1|ES599775
	gi|148492272|gb|ES599776.1|ES599776
	gi|148492280|gb|ES599784.1|ES599784

## Sheet: Tetracapsuloides
Myxozoan-derived		Host-derived		Not annotated
Only myo	Better myxo	Only host	Better host	Too close	No match
	gi|351057502|gb|FN555711.1|FN555711		gi|351057506|gb|FN555715.1|FN555715	gi|351057501|gb|FN555710.1|FN555710
	gi|351057505|gb|FN555714.1|FN555714		gi|351057508|gb|FN555717.1|FN555717	gi|351057503|gb|FN555712.1|FN555712
	gi|351057507|gb|FN555716.1|FN555716		gi|351057511|gb|FN555720.1|FN555720	gi|351057504|gb|FN555713.1|FN555713
	gi|351057509|gb|FN555718.1|FN555718		gi|351057525|gb|FN555734.1|FN555734	gi|351057512|gb|FN555721.1|FN555721
	gi|351057510|gb|FN555719.1|FN555719		gi|351057526|gb|FN555735.1|FN555735	gi|351057515|gb|FN555724.1|FN555724
	gi|351057513|gb|FN555722.1|FN555722		gi|351057527|gb|FN555736.1|FN555736	gi|351057517|gb|FN555726.1|FN555726
	gi|351057514|gb|FN555723.1|FN555723		gi|351057531|gb|FN555740.1|FN555740	gi|351057523|gb|FN555732.1|FN555732
	gi|351057516|gb|FN555725.1|FN555725		gi|351057535|gb|FN555744.1|FN555744	gi|351057540|gb|FN555749.1|FN555749
	gi|351057518|gb|FN555727.1|FN555727		gi|351057538|gb|FN555747.1|FN555747	gi|351057547|gb|FN555756.1|FN555756
	gi|351057519|gb|FN555728.1|FN555728		gi|351057541|gb|FN555750.1|FN555750	gi|351057548|gb|FN555757.1|FN555757
	gi|351057520|gb|FN555729.1|FN555729		gi|351057543|gb|FN555752.1|FN555752	gi|351057549|gb|FN555758.1|FN555758
	gi|351057521|gb|FN555730.1|FN555730		gi|351057544|gb|FN555753.1|FN555753	gi|351057553|gb|FN555762.1|FN555762
	gi|351057522|gb|FN555731.1|FN555731		gi|351057550|gb|FN555759.1|FN555759	gi|351057554|gb|FN555763.1|FN555763
	gi|351057524|gb|FN555733.1|FN555733		gi|351057555|gb|FN555764.1|FN555764	gi|351057557|gb|FN555766.1|FN555766
	gi|351057528|gb|FN555737.1|FN555737		gi|351057556|gb|FN555765.1|FN555765	gi|351057560|gb|FN555769.1|FN555769
	gi|351057529|gb|FN555738.1|FN555738		gi|351057558|gb|FN555767.1|FN555767	gi|351057566|gb|FN555775.1|FN555775
	gi|351057530|gb|FN555739.1|FN555739		gi|351057559|gb|FN555768.1|FN555768	gi|351057570|gb|FN555779.1|FN555779
	gi|351057532|gb|FN555741.1|FN555741		gi|351057564|gb|FN555773.1|FN555773	gi|351057571|gb|FN555780.1|FN555780
	gi|351057533|gb|FN555742.1|FN555742		gi|351057580|gb|FN555789.1|FN555789	gi|351057574|gb|FN555783.1|FN555783
	gi|351057534|gb|FN555743.1|FN555743		gi|351057584|gb|FN555793.1|FN555793	gi|351057575|gb|FN555784.1|FN555784
	gi|351057536|gb|FN555745.1|FN555745		gi|351057591|gb|FN555800.1|FN555800	gi|351057576|gb|FN555785.1|FN555785
	gi|351057537|gb|FN555746.1|FN555746		gi|351057595|gb|FN555804.1|FN555804	gi|351057579|gb|FN555788.1|FN555788
	gi|351057539|gb|FN555748.1|FN555748		gi|351057598|gb|FN555807.1|FN555807	gi|351057581|gb|FN555790.1|FN555790
	gi|351057542|gb|FN555751.1|FN555751		gi|351057607|gb|FN555816.1|FN555816	gi|351057582|gb|FN555791.1|FN555791
	gi|351057545|gb|FN555754.1|FN555754		gi|351057611|gb|FN555820.1|FN555820	gi|351057585|gb|FN555794.1|FN555794
	gi|351057546|gb|FN555755.1|FN555755		gi|351057612|gb|FN555821.1|FN555821	gi|351057587|gb|FN555796.1|FN555796
	gi|351057551|gb|FN555760.1|FN555760		gi|351057619|gb|FN555828.1|FN555828	gi|351057593|gb|FN555802.1|FN555802
	gi|351057552|gb|FN555761.1|FN555761		gi|351057620|gb|FN555829.1|FN555829	gi|351057594|gb|FN555803.1|FN555803
	gi|351057561|gb|FN555770.1|FN555770		gi|351057621|gb|FN555830.1|FN555830	gi|351057596|gb|FN555805.1|FN555805
	gi|351057562|gb|FN555771.1|FN555771		gi|351057635|gb|FN555844.1|FN555844	gi|351057601|gb|FN555810.1|FN555810
	gi|351057563|gb|FN555772.1|FN555772		gi|351057642|gb|FN555851.1|FN555851	gi|351057609|gb|FN555818.1|FN555818
	gi|351057565|gb|FN555774.1|FN555774		gi|351057653|gb|FN555862.1|FN555862	gi|351057610|gb|FN555819.1|FN555819
	gi|351057567|gb|FN555776.1|FN555776		gi|351057658|gb|FN555867.1|FN555867	gi|351057613|gb|FN555822.1|FN555822
	gi|351057568|gb|FN555777.1|FN555777		gi|351057680|gb|FN555889.1|FN555889	gi|351057614|gb|FN555823.1|FN555823
	gi|351057569|gb|FN555778.1|FN555778		gi|351057693|gb|FN555902.1|FN555902	gi|351057616|gb|FN555825.1|FN555825
	gi|351057572|gb|FN555781.1|FN555781		gi|351057697|gb|FN555906.1|FN555906	gi|351057622|gb|FN555831.1|FN555831
	gi|351057573|gb|FN555782.1|FN555782		gi|351057701|gb|FN555910.1|FN555910	gi|351057625|gb|FN555834.1|FN555834
	gi|351057577|gb|FN555786.1|FN555786		gi|351057703|gb|FN555912.1|FN555912	gi|351057626|gb|FN555835.1|FN555835
	gi|351057578|gb|FN555787.1|FN555787		gi|351057713|gb|FN555922.1|FN555922	gi|351057631|gb|FN555840.1|FN555840
	gi|351057583|gb|FN555792.1|FN555792		gi|351057715|gb|FN555924.1|FN555924	gi|351057632|gb|FN555841.1|FN555841
	gi|351057586|gb|FN555795.1|FN555795		gi|351057717|gb|FN555926.1|FN555926	gi|351057634|gb|FN555843.1|FN555843
	gi|351057588|gb|FN555797.1|FN555797		gi|351057720|gb|FN555929.1|FN555929	gi|351057639|gb|FN555848.1|FN555848
	gi|351057589|gb|FN555798.1|FN555798		gi|351057729|gb|FN555938.1|FN555938	gi|351057641|gb|FN555850.1|FN555850
	gi|351057590|gb|FN555799.1|FN555799		gi|351057730|gb|FN555939.1|FN555939	gi|351057643|gb|FN555852.1|FN555852
	gi|351057592|gb|FN555801.1|FN555801		gi|351057734|gb|FN555943.1|FN555943	gi|351057646|gb|FN555855.1|FN555855
	gi|351057597|gb|FN555806.1|FN555806		gi|351057744|gb|FN555953.1|FN555953	gi|351057649|gb|FN555858.1|FN555858
	gi|351057599|gb|FN555808.1|FN555808		gi|351057745|gb|FN555954.1|FN555954	gi|351057650|gb|FN555859.1|FN555859
	gi|351057600|gb|FN555809.1|FN555809		gi|351057751|gb|FN555960.1|FN555960	gi|351057652|gb|FN555861.1|FN555861
	gi|351057602|gb|FN555811.1|FN555811		gi|351057761|gb|FN555970.1|FN555970	gi|351057656|gb|FN555865.1|FN555865
	gi|351057603|gb|FN555812.1|FN555812		gi|351057764|gb|FN555973.1|FN555973	gi|351057660|gb|FN555869.1|FN555869
	gi|351057604|gb|FN555813.1|FN555813			gi|351057661|gb|FN555870.1|FN555870
	gi|351057605|gb|FN555814.1|FN555814			gi|351057667|gb|FN555876.1|FN555876
	gi|351057606|gb|FN555815.1|FN555815			gi|351057668|gb|FN555877.1|FN555877
	gi|351057608|gb|FN555817.1|FN555817			gi|351057669|gb|FN555878.1|FN555878
	gi|351057615|gb|FN555824.1|FN555824			gi|351057672|gb|FN555881.1|FN555881
	gi|351057617|gb|FN555826.1|FN555826			gi|351057675|gb|FN555884.1|FN555884
	gi|351057618|gb|FN555827.1|FN555827			gi|351057678|gb|FN555887.1|FN555887
	gi|351057623|gb|FN555832.1|FN555832			gi|351057683|gb|FN555892.1|FN555892
	gi|351057624|gb|FN555833.1|FN555833			gi|351057689|gb|FN555898.1|FN555898
	gi|351057627|gb|FN555836.1|FN555836			gi|351057690|gb|FN555899.1|FN555899
	gi|351057628|gb|FN555837.1|FN555837			gi|351057691|gb|FN555900.1|FN555900
	gi|351057629|gb|FN555838.1|FN555838			gi|351057692|gb|FN555901.1|FN555901
	gi|351057630|gb|FN555839.1|FN555839			gi|351057702|gb|FN555911.1|FN555911
	gi|351057633|gb|FN555842.1|FN555842			gi|351057704|gb|FN555913.1|FN555913
	gi|351057636|gb|FN555845.1|FN555845			gi|351057706|gb|FN555915.1|FN555915
	gi|351057637|gb|FN555846.1|FN555846			gi|351057721|gb|FN555930.1|FN555930
	gi|351057638|gb|FN555847.1|FN555847			gi|351057723|gb|FN555932.1|FN555932
	gi|351057640|gb|FN555849.1|FN555849			gi|351057726|gb|FN555935.1|FN555935
	gi|351057644|gb|FN555853.1|FN555853			gi|351057731|gb|FN555940.1|FN555940
	gi|351057645|gb|FN555854.1|FN555854			gi|351057732|gb|FN555941.1|FN555941
	gi|351057647|gb|FN555856.1|FN555856			gi|351057733|gb|FN555942.1|FN555942
	gi|351057648|gb|FN555857.1|FN555857			gi|351057735|gb|FN555944.1|FN555944
	gi|351057651|gb|FN555860.1|FN555860			gi|351057738|gb|FN555947.1|FN555947
	gi|351057654|gb|FN555863.1|FN555863			gi|351057739|gb|FN555948.1|FN555948
	gi|351057655|gb|FN555864.1|FN555864			gi|351057748|gb|FN555957.1|FN555957
	gi|351057657|gb|FN555866.1|FN555866			gi|351057755|gb|FN555964.1|FN555964
	gi|351057659|gb|FN555868.1|FN555868			gi|351057757|gb|FN555966.1|FN555966
	gi|351057662|gb|FN555871.1|FN555871			gi|351057760|gb|FN555969.1|FN555969
	gi|351057663|gb|FN555872.1|FN555872			gi|351057767|gb|FN555976.1|FN555976
	gi|351057664|gb|FN555873.1|FN555873			gi|351057769|gb|FN555978.1|FN555978
	gi|351057665|gb|FN555874.1|FN555874			gi|351057771|gb|FN555980.1|FN555980
	gi|351057666|gb|FN555875.1|FN555875			gi|351057772|gb|FN555981.1|FN555981
	gi|351057670|gb|FN555879.1|FN555879			gi|351057777|gb|FN555986.1|FN555986
	gi|351057671|gb|FN555880.1|FN555880
	gi|351057673|gb|FN555882.1|FN555882
	gi|351057674|gb|FN555883.1|FN555883
	gi|351057676|gb|FN555885.1|FN555885
	gi|351057677|gb|FN555886.1|FN555886
	gi|351057679|gb|FN555888.1|FN555888
	gi|351057681|gb|FN555890.1|FN555890
	gi|351057682|gb|FN555891.1|FN555891
	gi|351057684|gb|FN555893.1|FN555893
	gi|351057685|gb|FN555894.1|FN555894
	gi|351057686|gb|FN555895.1|FN555895
	gi|351057687|gb|FN555896.1|FN555896
	gi|351057688|gb|FN555897.1|FN555897
	gi|351057694|gb|FN555903.1|FN555903
	gi|351057695|gb|FN555904.1|FN555904
	gi|351057696|gb|FN555905.1|FN555905
	gi|351057698|gb|FN555907.1|FN555907
	gi|351057699|gb|FN555908.1|FN555908
	gi|351057700|gb|FN555909.1|FN555909
	gi|351057705|gb|FN555914.1|FN555914
	gi|351057707|gb|FN555916.1|FN555916
	gi|351057708|gb|FN555917.1|FN555917
	gi|351057709|gb|FN555918.1|FN555918
	gi|351057710|gb|FN555919.1|FN555919
	gi|351057711|gb|FN555920.1|FN555920
	gi|351057712|gb|FN555921.1|FN555921
	gi|351057714|gb|FN555923.1|FN555923
	gi|351057716|gb|FN555925.1|FN555925
	gi|351057718|gb|FN555927.1|FN555927
	gi|351057719|gb|FN555928.1|FN555928
	gi|351057722|gb|FN555931.1|FN555931
	gi|351057724|gb|FN555933.1|FN555933
	gi|351057725|gb|FN555934.1|FN555934
	gi|351057727|gb|FN555936.1|FN555936
	gi|351057728|gb|FN555937.1|FN555937
	gi|351057736|gb|FN555945.1|FN555945
	gi|351057737|gb|FN555946.1|FN555946
	gi|351057740|gb|FN555949.1|FN555949
	gi|351057741|gb|FN555950.1|FN555950
	gi|351057742|gb|FN555951.1|FN555951
	gi|351057743|gb|FN555952.1|FN555952
	gi|351057746|gb|FN555955.1|FN555955
	gi|351057747|gb|FN555956.1|FN555956
	gi|351057749|gb|FN555958.1|FN555958
	gi|351057750|gb|FN555959.1|FN555959
	gi|351057752|gb|FN555961.1|FN555961
	gi|351057753|gb|FN555962.1|FN555962
	gi|351057754|gb|FN555963.1|FN555963
	gi|351057756|gb|FN555965.1|FN555965
	gi|351057758|gb|FN555967.1|FN555967
	gi|351057759|gb|FN555968.1|FN555968
	gi|351057762|gb|FN555971.1|FN555971
	gi|351057763|gb|FN555972.1|FN555972
	gi|351057765|gb|FN555974.1|FN555974
	gi|351057766|gb|FN555975.1|FN555975
	gi|351057768|gb|FN555977.1|FN555977
	gi|351057770|gb|FN555979.1|FN555979
	gi|351057773|gb|FN555982.1|FN555982
	gi|351057774|gb|FN555983.1|FN555983
	gi|351057775|gb|FN555984.1|FN555984
	gi|351057776|gb|FN555985.1|FN555985
	gi|351057778|gb|FN555987.1|FN555987

## Sheet: Thelohanellus
Myxozoan-derived		Host-derived		Not annotated
Only myo	Better myxo	Only host	Better host	Too close	No match
10018_t	10021_t	10022_t	10092_t	100_t	10000_t
10024_t	10030_t	10087_t	10138_t	1000_t	1002_t
10045_t	10178_t	10190_t	10169_t	10002_t	10031_t
10069_t	10188_t	10193_t	1019_t	10004_t	10062_t
10098_t	10244_t	1021_t	10204_t	10050_t	10089_t
10129_t	1031_t	10211_t	10222_t	10051_t	10090_t
1014_t	10441_t	10213_t	10364_t	10067_t	10113_t
10163_t	10492_t	10302_t	10472_t	10082_t	10158_t
10167_t	10653_t	10375_t	10502_t	10091_t	10172_t
1017_t	10668_t	10398_t	10525_t	10097_t	10353_t
1018_t	10909_t	10466_t	10595_t	1010_t	10387_t
10181_t	10951_t	10703_t	10621_t	10108_t	1049_t
10182_t	1102_t	10789_t	10759_t	1011_t	1051_t
10183_t	11190_t	10804_t	10766_t	10131_t	10656_t
1020_t	11311_t	10867_t	10787_t	10176_t	10665_t
10247_t	11462_t	10892_t	10875_t	10180_t	10741_t
10294_t	1159_t	10948_t	10976_t	10189_t	11051_t
10298_t	11942_t	10949_t	11052_t	10196_t	11061_t
10316_t	11957_t	11028_t	11143_t	10197_t	11106_t
10331_t	11970_t	11063_t	11252_t	10207_t	11197_t
10339_t	11981_t	11131_t	11262_t	10210_t	11200_t
104_t	12042_t	11173_t	11314_t	10238_t	11228_t
10444_t	12049_t	11254_t	11433_t	10312_t	11265_t
1045_t	12375_t	11285_t	11467_t	10322_t	11296_t
10484_t	12383_t	1144_t	11504_t	10325_t	11649_t
10523_t	12527_t	1145_t	1158_t	10328_t	11972_t
10524_t	12616_t	11466_t	11601_t	10336_t	1200_t
10552_t	1262_t	11493_t	11606_t	1035_t	12018_t
10582_t	12956_t	11505_t	11621_t	10388_t	12041_t
10610_t	13092_t	11544_t	11664_t	10400_t	12122_t
10644_t	13162_t	11736_t	11781_t	1043_t	12245_t
10658_t	13254_t	11846_t	1180_t	10445_t	12398_t
10687_t	13268_t	11887_t	11850_t	10464_t	12464_t
10715_t	13280_t	12238_t	11869_t	1047_t	12503_t
10721_t	13308_t	12384_t	1195_t	10497_t	12557_t
10835_t	1334_t	12401_t	12022_t	10511_t	12715_t
10869_t	134_t	12526_t	12028_t	10543_t	12884_t
10896_t	13514_t	12530_t	12038_t	10573_t	12948_t
109_t	13578_t	12537_t	12063_t	10586_t	13035_t
10900_t	13581_t	12623_t	1216_t	10600_t	13129_t
10905_t	13614_t	1267_t	1217_t	10604_t	13146_t
10917_t	13652_t	12823_t	12170_t	10606_t	13405_t
10944_t	13666_t	12830_t	12221_t	1062_t	13413_t
10964_t	13736_t	12875_t	12224_t	10620_t	13456_t
10977_t	13749_t	12902_t	12428_t	10625_t	13622_t
11112_t	13767_t	12916_t	12429_t	10632_t	13638_t
11160_t	13817_t	12959_t	1243_t	10699_t	13743_t
11161_t	13868_t	1299_t	1244_t	10705_t	13835_t
11178_t	14090_t	13_t	12485_t	10713_t	13856_t
11180_t	14293_t	13124_t	125_t	10716_t	13951_t
11275_t	14399_t	13201_t	12551_t	10723_t	13993_t
11298_t	14575_t	13270_t	12819_t	10739_t	1415_t
11318_t	14894_t	13438_t	12820_t	10750_t	14169_t
11331_t	14960_t	13440_t	1287_t	10808_t	14266_t
1135_t	15042_t	1356_t	12976_t	10809_t	14291_t
11351_t	15144_t	13560_t	12997_t	10824_t	14295_t
11366_t	1515_t	13610_t	13004_t	10825_t	14298_t
1140_t	15187_t	13633_t	13031_t	10836_t	14446_t
11400_t	15212_t	1367_t	13085_t	10839_t	14546_t
11421_t	15622_t	13682_t	13090_t	1089_t	14622_t
11460_t	15687_t	13845_t	13123_t	10893_t	14735_t
11465_t	15736_t	13946_t	13136_t	10897_t	14789_t
11480_t	15798_t	13954_t	13145_t	10908_t	14837_t
11564_t	15917_t	13971_t	1320_t	10929_t	14838_t
11574_t	16014_t	14033_t	13216_t	10950_t	14858_t
11576_t	1607_t	14048_t	13292_t	10963_t	15356_t
11589_t	16108_t	14106_t	1340_t	10979_t	15373_t
11605_t	16118_t	14138_t	13493_t	10991_t	15412_t
11637_t	16456_t	14352_t	13497_t	10996_t	15593_t
11646_t	16457_t	14390_t	13505_t	11021_t	15741_t
11658_t	16501_t	14417_t	13509_t	11042_t	15984_t
1166_t	16512_t	14439_t	13571_t	11048_t	16070_t
11674_t	16667_t	14510_t	13657_t	11077_t	16091_t
11677_t	16855_t	14683_t	13662_t	11156_t	16198_t
1169_t	16904_t	14707_t	13787_t	1116_t	16385_t
11727_t	16936_t	14729_t	13807_t	11166_t	16423_t
11729_t	16955_t	14807_t	13823_t	11193_t	16517_t
11734_t	17006_t	14809_t	13841_t	11209_t	16540_t
11745_t	17016_t	14819_t	13854_t	11211_t	16583_t
11760_t	17018_t	14848_t	13858_t	11212_t	16661_t
11795_t	17157_t	14863_t	13915_t	11251_t	16699_t
11823_t	17172_t	14878_t	13932_t	11268_t	16707_t
11862_t	17210_t	14909_t	13984_t	11282_t	16766_t
11929_t	17309_t	14913_t	14038_t	11287_t	1677_t
11932_t	17343_t	14948_t	14100_t	11289_t	16809_t
11949_t	17429_t	14971_t	14110_t	113_t	17038_t
11951_t	17452_t	15018_t	14346_t	11337_t	17085_t
11973_t	17496_t	15036_t	144_t	11339_t	17103_t
11997_t	17553_t	15224_t	1452_t	11378_t	17113_t
11998_t	17562_t	1541_t	1455_t	1139_t	17276_t
12_t	17567_t	15428_t	1456_t	11392_t	17410_t
12008_t	17613_t	15470_t	14580_t	11418_t	17522_t
12009_t	17780_t	15472_t	14644_t	11419_t	17610_t
12024_t	18047_t	15495_t	14650_t	1142_t	17697_t
12046_t	18199_t	15505_t	14665_t	11442_t	17767_t
12050_t	18257_t	15515_t	147_t	11443_t	17846_t
12062_t	18666_t	15534_t	14704_t	11473_t	17855_t
12065_t	18804_t	15608_t	14816_t	11483_t	179_t
12083_t	18807_t	15796_t	14895_t	11502_t	17963_t
12107_t	18846_t	15973_t	14899_t	1151_t	18028_t
12158_t	18853_t	16056_t	14908_t	11556_t	1803_t
12185_t	18900_t	16182_t	14977_t	11596_t	18262_t
12216_t	18988_t	16226_t	15013_t	11611_t	1838_t
12263_t	19045_t	16504_t	1513_t	11644_t	18476_t
12304_t	19168_t	1663_t	15190_t	11659_t	18479_t
12315_t	19265_t	1664_t	15305_t	11670_t	18517_t
12318_t	1930_t	16684_t	15306_t	11675_t	1856_t
12334_t	19389_t	16718_t	15307_t	11681_t	18587_t
12357_t	19433_t	16777_t	15309_t	11692_t	18610_t
12358_t	19470_t	16865_t	15310_t	11693_t	18673_t
12359_t	19527_t	17_t	15364_t	11698_t	18691_t
12403_t	1963_t	17024_t	15371_t	1170_t	18694_t
12439_t	19761_t	17044_t	1538_t	11717_t	18718_t
12463_t	19791_t	17119_t	15385_t	11728_t	18732_t
12489_t	19877_t	17269_t	15469_t	11733_t	18769_t
1255_t	19899_t	17501_t	15475_t	11742_t	188_t
12569_t	20010_t	17539_t	15562_t	1175_t	18872_t
12595_t	2020_t	17544_t	15605_t	11756_t	19331_t
12621_t	20411_t	17683_t	15611_t	1177_t	19360_t
12627_t	20452_t	17793_t	15719_t	11806_t	19662_t
12671_t	20594_t	17798_t	15747_t	1184_t	19697_t
12693_t	20624_t	17869_t	15807_t	11860_t	19752_t
12709_t	20894_t	17877_t	15835_t	11866_t	19804_t
12714_t	20898_t	17903_t	15837_t	11872_t	19817_t
12717_t	21148_t	17913_t	15922_t	1189_t	19938_t
12723_t	21362_t	17920_t	15926_t	11904_t	19957_t
12730_t	21820_t	18000_t	15931_t	11937_t	20_t
12756_t	21829_t	18039_t	16009_t	11966_t	20039_t
12763_t	21883_t	18070_t	16043_t	12011_t	20113_t
12766_t	22109_t	18110_t	16116_t	12012_t	20317_t
128_t	2222_t	18129_t	16360_t	12014_t	20338_t
12825_t	22242_t	18142_t	16391_t	12025_t	20551_t
12834_t	22262_t	18245_t	16499_t	12059_t	20705_t
12846_t	2230_t	18329_t	16538_t	12085_t	20711_t
12857_t	22371_t	18348_t	16554_t	12088_t	20870_t
1288_t	22446_t	18352_t	16639_t	12121_t	20910_t
12897_t	22652_t	1842_t	16734_t	12123_t	21007_t
12914_t	22762_t	18448_t	16752_t	12154_t	21024_t
12955_t	22865_t	1851_t	16754_t	12171_t	21117_t
12973_t	2301_t	18527_t	17281_t	12175_t	21227_t
12985_t	23097_t	1854_t	17320_t	122_t	21249_t
12987_t	2362_t	18616_t	17335_t	12211_t	21276_t
13020_t	2378_t	18620_t	17436_t	12213_t	21429_t
13045_t	2701_t	18717_t	17464_t	12220_t	21438_t
13071_t	271_t	18746_t	17473_t	12246_t	21598_t
13081_t	2982_t	18791_t	17491_t	12255_t	21647_t
13099_t	3099_t	18964_t	17554_t	12256_t	21664_t
13122_t	3210_t	19002_t	17573_t	12259_t	21739_t
13133_t	3390_t	1913_t	17686_t	12271_t	21833_t
13177_t	3420_t	19137_t	17705_t	12281_t	21895_t
13186_t	3490_t	1921_t	17712_t	12288_t	21899_t
13191_t	3507_t	19231_t	17797_t	123_t	21990_t
13289_t	3572_t	19236_t	1785_t	12303_t	22174_t
13291_t	3593_t	19247_t	1808_t	12348_t	22213_t
13302_t	3623_t	19271_t	181_t	12371_t	22477_t
13313_t	3627_t	19317_t	18101_t	12380_t	22563_t
13329_t	3807_t	19354_t	18103_t	12399_t	22860_t
13354_t	3977_t	19458_t	18109_t	12455_t	22882_t
13356_t	4065_t	19473_t	18157_t	12496_t	22941_t
13369_t	4349_t	19476_t	18377_t	12514_t	2329_t
13383_t	4351_t	19481_t	18424_t	12518_t	2342_t
13451_t	4389_t	19511_t	18464_t	12520_t	248_t
1346_t	4707_t	19574_t	1848_t	12539_t	2654_t
13483_t	4823_t	19659_t	18638_t	12560_t	2835_t
13499_t	4867_t	1975_t	18640_t	12566_t	2848_t
135_t	4896_t	19816_t	18676_t	12575_t	2856_t
13513_t	4937_t	19837_t	18697_t	12578_t	2859_t
13520_t	4986_t	19881_t	18710_t	12581_t	3009_t
13525_t	5103_t	19886_t	18764_t	12583_t	317_t
13584_t	5265_t	19975_t	18858_t	12584_t	3206_t
13617_t	5274_t	20090_t	18868_t	12602_t	3281_t
13631_t	5276_t	20104_t	18932_t	12606_t	3361_t
13647_t	5321_t	20151_t	19169_t	12608_t	3409_t
13651_t	5338_t	20390_t	19248_t	12609_t	3525_t
13773_t	5496_t	20425_t	19291_t	1263_t	3546_t
1379_t	5549_t	20480_t	19337_t	12633_t	3626_t
13797_t	5552_t	20545_t	19344_t	12639_t	3667_t
13875_t	5570_t	20596_t	19362_t	12676_t	3762_t
1388_t	5602_t	2062_t	19364_t	12701_t	3829_t
13900_t	5715_t	2063_t	19406_t	12703_t	3912_t
13901_t	5732_t	20690_t	1941_t	12724_t	4187_t
13922_t	5896_t	20796_t	19420_t	12761_t	430_t
13950_t	5969_t	20804_t	1960_t	12768_t	4302_t
13974_t	5977_t	20835_t	19607_t	1278_t	4333_t
13985_t	6013_t	20861_t	19631_t	12808_t	4450_t
13995_t	6179_t	2098_t	1974_t	12816_t	4650_t
14005_t	6181_t	21075_t	19783_t	12822_t	487_t
14008_t	6241_t	21155_t	19875_t	12836_t	5071_t
1401_t	6579_t	2119_t	19882_t	12841_t	5122_t
14011_t	6583_t	21251_t	19972_t	12866_t	5503_t
1402_t	6589_t	21266_t	19974_t	12881_t	5577_t
14026_t	6724_t	21317_t	20003_t	12883_t	580_t
14027_t	6760_t	21672_t	20101_t	12925_t	5811_t
14077_t	6904_t	21830_t	20187_t	12934_t	5836_t
14089_t	6915_t	21909_t	20192_t	12972_t	6036_t
141_t	7068_t	21920_t	20203_t	12977_t	6040_t
14111_t	7140_t	21976_t	20236_t	12986_t	6056_t
14115_t	7218_t	22010_t	20345_t	12992_t	6094_t
14148_t	7469_t	22131_t	20494_t	13007_t	6126_t
14160_t	7474_t	22138_t	20576_t	13012_t	622_t
14165_t	7554_t	22231_t	20713_t	13018_t	6276_t
14167_t	7623_t	22263_t	20865_t	13038_t	6413_t
14172_t	7839_t	22298_t	20931_t	13050_t	6549_t
14189_t	790_t	22315_t	21179_t	13100_t	6569_t
14415_t	7963_t	22439_t	21185_t	13110_t	6643_t
14418_t	8030_t	22457_t	21193_t	1315_t	669_t
14440_t	82_t	22502_t	2129_t	13154_t	6891_t
14453_t	8293_t	22504_t	21295_t	13156_t	6931_t
14469_t	8357_t	22546_t	21308_t	13165_t	7070_t
14502_t	8441_t	22572_t	21340_t	13196_t	7149_t
1454_t	8523_t	22587_t	21371_t	13198_t	7154_t
14596_t	8578_t	22602_t	2139_t	13225_t	7283_t
14617_t	859_t	22679_t	21421_t	13238_t	7433_t
14660_t	8654_t	22681_t	21439_t	13241_t	7460_t
14663_t	8712_t	22752_t	21455_t	13278_t	747_t
14702_t	8772_t	22770_t	21462_t	13281_t	7528_t
14817_t	9051_t	2297_t	21482_t	13287_t	7566_t
14822_t	9052_t	23007_t	2151_t	13294_t	7614_t
14831_t	9182_t	23019_t	21519_t	13303_t	7809_t
14871_t	9263_t	23105_t	21541_t	13310_t	8039_t
14886_t	9344_t	23109_t	2155_t	13312_t	8048_t
1490_t	9349_t	23113_t	21575_t	13322_t	818_t
14900_t	9388_t	2336_t	2164_t	13323_t	844_t
1492_t	9612_t	235_t	21713_t	13335_t	8522_t
14930_t	9683_t	2372_t	21811_t	13338_t	8570_t
14944_t	9918_t	2385_t	21828_t	13342_t	8679_t
14963_t	evm.model.scaffold00005.10	2473_t	21850_t	13352_t	8702_t
15069_t	evm.model.scaffold00005.12	2475_t	21902_t	13360_t	874_t
15086_t	evm.model.scaffold00005.14	2486_t	21929_t	13376_t	8784_t
15098_t	evm.model.scaffold00005.15	2609_t	21945_t	13406_t	9021_t
15104_t	evm.model.scaffold00005.16	2620_t	21958_t	13421_t	9082_t
15105_t	evm.model.scaffold00005.19	2628_t	22008_t	13425_t	9212_t
15132_t	evm.model.scaffold00005.2	2649_t	22087_t	13427_t	9285_t
15133_t	evm.model.scaffold00005.21	2657_t	2231_t	13469_t	9286_t
15138_t	evm.model.scaffold00005.22	2699_t	2244_t	13472_t	9405_t
15168_t	evm.model.scaffold00005.23	278_t	22579_t	13474_t	9423_t
15174_t	evm.model.scaffold00005.25	2798_t	22629_t	1349_t	9459_t
1518_t	evm.model.scaffold00005.27	2904_t	22726_t	13492_t	9539_t
15181_t	evm.model.scaffold00005.31	2923_t	22971_t	13496_t	973_t
15264_t	evm.model.scaffold00005.32	3012_t	22980_t	13511_t	9783_t
1528_t	evm.model.scaffold00005.33	3035_t	23005_t	1353_t	98_t
15329_t	evm.model.scaffold00005.41	305_t	23092_t	13540_t	9885_t
15361_t	evm.model.scaffold00005.42	3158_t	2371_t	13547_t	9905_t
15379_t	evm.model.scaffold00005.45	3191_t	2422_t	13574_t	9923_t
15406_t	evm.model.scaffold00005.47	3201_t	2482_t	13588_t	evm.model.scaffold00005.28
15415_t	evm.model.scaffold00005.49	3222_t	2632_t	13615_t	evm.model.scaffold00005.29
15430_t	evm.model.scaffold00005.5	3250_t	268_t	13621_t	evm.model.scaffold00031.2
15456_t	evm.model.scaffold00005.50	33_t	2709_t	13625_t	evm.model.scaffold00055.1
155_t	evm.model.scaffold00005.54	332_t	2720_t	13628_t	evm.model.scaffold00208.2
15560_t	evm.model.scaffold00005.6	3466_t	2728_t	13630_t	evm.model.scaffold00239.15
15634_t	evm.model.scaffold00005.7	3469_t	2750_t	1365_t	evm.model.scaffold00321.3
15638_t	evm.model.scaffold00005.8	3501_t	2842_t	13663_t	evm.model.scaffold00348.42
15644_t	evm.model.scaffold00017.8	3589_t	2882_t	13669_t	evm.model.scaffold00355.11
15676_t	evm.model.scaffold00017.9	360_t	2946_t	13672_t	evm.model.scaffold00363.2
15697_t	evm.model.scaffold00034.1	3715_t	2971_t	13673_t	evm.model.scaffold00387.2
15714_t	evm.model.scaffold00041.1	3757_t	3058_t	13677_t	evm.model.scaffold00428.2
15723_t	evm.model.scaffold00041.10	3785_t	3107_t	13680_t	evm.model.scaffold00456.1
15744_t	evm.model.scaffold00041.12	3952_t	3233_t	1369_t	evm.model.scaffold00476.1
15751_t	evm.model.scaffold00041.15	4074_t	3314_t	13719_t	evm.model.scaffold00485.36
15763_t	evm.model.scaffold00041.16	4094_t	3323_t	13746_t	evm.model.scaffold00497.15
15767_t	evm.model.scaffold00041.2	412_t	3607_t	13760_t	evm.model.scaffold00522.3
15774_t	evm.model.scaffold00041.20	4121_t	3662_t	13786_t	evm.model.scaffold00538.2
15780_t	evm.model.scaffold00041.23	4232_t	3752_t	138_t	evm.model.scaffold00594.17
15787_t	evm.model.scaffold00041.27	4296_t	38_t	13809_t	evm.model.scaffold00621.1
15870_t	evm.model.scaffold00041.30	4374_t	3888_t	1381_t	evm.model.scaffold00659.1
15923_t	evm.model.scaffold00041.31	438_t	389_t	1384_t	evm.model.scaffold00660.7
15933_t	evm.model.scaffold00041.32	4396_t	3909_t	13840_t	evm.model.scaffold00661.14
1596_t	evm.model.scaffold00041.33	4435_t	3919_t	13844_t	evm.model.scaffold00661.8
15966_t	evm.model.scaffold00041.35	4437_t	3970_t	1387_t	evm.model.scaffold00664.1
15970_t	evm.model.scaffold00041.38	4683_t	3974_t	13898_t	evm.model.scaffold00664.6
15987_t	evm.model.scaffold00041.40	4685_t	3989_t	13913_t	evm.model.scaffold00672.6
15996_t	evm.model.scaffold00041.42	4743_t	4027_t	13927_t	evm.model.scaffold00676.3
16_t	evm.model.scaffold00041.45	4770_t	4030_t	13929_t	evm.model.scaffold00702.3
16004_t	evm.model.scaffold00041.47	4780_t	4181_t	13960_t	evm.model.scaffold00746.15
16013_t	evm.model.scaffold00041.49	4832_t	4182_t	13972_t	evm.model.scaffold00752.1
16034_t	evm.model.scaffold00041.5	4842_t	4183_t	13978_t	evm.model.scaffold00760.1
16085_t	evm.model.scaffold00041.52	4859_t	4219_t	13989_t	evm.model.scaffold00761.16
16089_t	evm.model.scaffold00041.59	4879_t	4279_t	14009_t	evm.model.scaffold00766.32
16133_t	evm.model.scaffold00041.6	4888_t	4476_t	14012_t	evm.model.scaffold00771.32
16195_t	evm.model.scaffold00041.60	4928_t	4489_t	14020_t	evm.model.scaffold00771.37
16196_t	evm.model.scaffold00041.61	4989_t	4519_t	14028_t	evm.model.scaffold00771.42
1622_t	evm.model.scaffold00041.62	5027_t	4533_t	14030_t	evm.model.scaffold00784.4
16250_t	evm.model.scaffold00041.63	5043_t	4534_t	14056_t	evm.model.scaffold00794.9
16288_t	evm.model.scaffold00041.64	5052_t	4540_t	14063_t	evm.model.scaffold00820.2
16308_t	evm.model.scaffold00041.65	5089_t	4617_t	14064_t	evm.model.scaffold00828.2
16309_t	evm.model.scaffold00041.7	5163_t	4619_t	14101_t	evm.model.scaffold00832.41
16317_t	evm.model.scaffold00044.3	5174_t	4653_t	14114_t	evm.model.scaffold00848.4
16325_t	evm.model.scaffold00048.1	5425_t	4681_t	14129_t	evm.model.scaffold00859.8
16345_t	evm.model.scaffold00051.1	5462_t	4881_t	14144_t	evm.model.scaffold00864.12
16394_t	evm.model.scaffold00051.3	5544_t	4999_t	14197_t	evm.model.scaffold00870.1
16403_t	evm.model.scaffold00051.4	5643_t	5018_t	14218_t	evm.model.scaffold00872.7
16409_t	evm.model.scaffold00051.6	5680_t	5096_t	14226_t	evm.model.scaffold00883.3
16428_t	evm.model.scaffold00053.1	5961_t	5155_t	14261_t	evm.model.scaffold00883.9
16444_t	evm.model.scaffold00060.1	5968_t	5237_t	14265_t	evm.model.scaffold00949.18
16452_t	evm.model.scaffold00075.2	601_t	5241_t	143_t	evm.model.scaffold00990.6
16467_t	evm.model.scaffold00080.7	6102_t	5359_t	1433_t	evm.model.scaffold01048.11
1649_t	evm.model.scaffold00084.1	6150_t	5405_t	14365_t	evm.model.scaffold01048.19
16513_t	evm.model.scaffold00090.4	6188_t	5473_t	14377_t	evm.model.scaffold01066.14
16530_t	evm.model.scaffold00090.5	6369_t	5479_t	14402_t	evm.model.scaffold01096.3
1658_t	evm.model.scaffold00091.3	6371_t	548_t	14437_t	evm.model.scaffold01102.12
16620_t	evm.model.scaffold00100.1	6500_t	5536_t	1444_t	evm.model.scaffold01102.14
16628_t	evm.model.scaffold00100.10	6543_t	5537_t	14443_t	evm.model.scaffold01135.19
1666_t	evm.model.scaffold00100.11	655_t	5557_t	14461_t	evm.model.scaffold01136.8
1667_t	evm.model.scaffold00100.12	665_t	5560_t	14485_t	evm.model.scaffold01145.3
16678_t	evm.model.scaffold00113.3	6653_t	5592_t	14486_t	evm.model.scaffold01150.1
16682_t	evm.model.scaffold00113.4	7046_t	5620_t	1450_t	evm.model.scaffold01172.1
16693_t	evm.model.scaffold00113.7	7093_t	5627_t	14508_t	evm.model.scaffold01172.19
16696_t	evm.model.scaffold00113.8	7097_t	5628_t	1457_t	evm.model.scaffold01172.25
16712_t	evm.model.scaffold00113.9	71_t	5650_t	14588_t	evm.model.scaffold01173.4
16774_t	evm.model.scaffold00122.1	7173_t	6000_t	14625_t	evm.model.scaffold01173.7
1679_t	evm.model.scaffold00131.1	7184_t	603_t	14631_t	evm.model.scaffold01173.9
16827_t	evm.model.scaffold00131.2	7268_t	6069_t	14634_t	evm.model.scaffold01188.3
16849_t	evm.model.scaffold00131.3	7303_t	6177_t	14657_t	evm.model.scaffold01207.2
16851_t	evm.model.scaffold00131.4	7310_t	6213_t	14672_t	evm.model.scaffold01207.9
16854_t	evm.model.scaffold00131.5	7313_t	6214_t	14675_t	evm.model.scaffold01274.1
16856_t	evm.model.scaffold00145.1	7329_t	6219_t	14708_t	evm.model.scaffold01295.25
1690_t	evm.model.scaffold00152.1	7342_t	6223_t	14711_t	evm.model.scaffold01305.8
16949_t	evm.model.scaffold00152.11	7371_t	6246_t	14716_t	evm.model.scaffold01307.1
16951_t	evm.model.scaffold00152.14	7475_t	6322_t	14738_t	evm.model.scaffold01339.1
17011_t	evm.model.scaffold00152.15	7607_t	6420_t	14751_t	evm.model.scaffold01361.1
17019_t	evm.model.scaffold00152.3	7658_t	6433_t	14759_t	evm.model.scaffold01364.12
17031_t	evm.model.scaffold00153.2	7764_t	6451_t	1478_t	evm.model.scaffold01401.8
17042_t	evm.model.scaffold00157.1	7900_t	6512_t	14813_t	evm.model.scaffold01431.1
17045_t	evm.model.scaffold00164.3	7922_t	6581_t	14818_t	evm.model.scaffold01439.4
17072_t	evm.model.scaffold00164.4	7995_t	6595_t	14827_t	evm.model.scaffold01473.10
1709_t	evm.model.scaffold00164.6	801_t	6623_t	14852_t	evm.model.scaffold01473.31
17094_t	evm.model.scaffold00164.7	803_t	6788_t	14859_t	evm.model.scaffold01473.6
17096_t	evm.model.scaffold00164.8	8411_t	6797_t	14876_t	evm.model.scaffold01473.9
17101_t	evm.model.scaffold00171.1	848_t	6820_t	14884_t	evm.model.scaffold01493.9
17109_t	evm.model.scaffold00177.1	850_t	6916_t	14885_t	evm.model.scaffold01541.8
17124_t	evm.model.scaffold00197.9	8513_t	695_t	14933_t	evm.model.scaffold01548.1
17138_t	evm.model.scaffold00214.1	8718_t	6987_t	14941_t	evm.model.scaffold01558.1
17252_t	evm.model.scaffold00233.1	8748_t	7005_t	14943_t	evm.model.scaffold01566.2
17315_t	evm.model.scaffold00234.18	8806_t	7049_t	14957_t	evm.model.scaffold01567.1
17344_t	evm.model.scaffold00234.23	882_t	7094_t	1496_t	evm.model.scaffold01629.17
17351_t	evm.model.scaffold00234.25	9083_t	7179_t	14961_t	evm.model.scaffold01629.18
17392_t	evm.model.scaffold00234.26	9118_t	7195_t	1500_t	evm.model.scaffold01633.2
1740_t	evm.model.scaffold00234.27	9144_t	7223_t	15050_t	evm.model.scaffold01642.3
17406_t	evm.model.scaffold00234.9	9284_t	7333_t	1506_t	evm.model.scaffold01642.7
17408_t	evm.model.scaffold00240.1	9303_t	7398_t	15065_t	evm.model.scaffold01670.3
17530_t	evm.model.scaffold00244.2	9356_t	7568_t	15071_t	evm.model.scaffold01720.5
17531_t	evm.model.scaffold00247.10	9363_t	7735_t	15081_t	evm.model.scaffold01828.4
17557_t	evm.model.scaffold00247.17	9386_t	7766_t	15082_t	evm.model.scaffold01849.4
1759_t	evm.model.scaffold00247.18	9399_t	7767_t	15087_t	evm.model.scaffold01849.9
17614_t	evm.model.scaffold00247.19	9664_t	7769_t	151_t	evm.model.scaffold01874.4
17616_t	evm.model.scaffold00247.21	9721_t	8022_t	15102_t	evm.model.scaffold01934.1
17643_t	evm.model.scaffold00247.23	9731_t	8032_t	15136_t	evm.model.scaffold01934.6
17659_t	evm.model.scaffold00247.5	9782_t	8116_t	15140_t	evm.model.scaffold01942.7
17677_t	evm.model.scaffold00247.6	9850_t	8146_t	15151_t	evm.model.scaffold01958.1
1776_t	evm.model.scaffold00247.7	9854_t	8185_t	15166_t	evm.model.scaffold01992.13
17775_t	evm.model.scaffold00247.9	evm.model.scaffold00005.44	8219_t	15171_t	evm.model.scaffold01992.5
17794_t	evm.model.scaffold00249.2	evm.model.scaffold00017.1	8253_t	15182_t	evm.model.scaffold02000.5
17805_t	evm.model.scaffold00256.1	evm.model.scaffold00031.14	8371_t	15193_t	evm.model.scaffold02013.4
17811_t	evm.model.scaffold00256.10	evm.model.scaffold00031.5	8401_t	1523_t	evm.model.scaffold02023.5
17823_t	evm.model.scaffold00256.11	evm.model.scaffold00031.9	8480_t	1525_t	evm.model.scaffold02031.3
1784_t	evm.model.scaffold00256.12	evm.model.scaffold00041.25	8530_t	15254_t	evm.model.scaffold02072.4
17851_t	evm.model.scaffold00256.15	evm.model.scaffold00041.29	8533_t	15260_t	evm.model.scaffold02103.1
17861_t	evm.model.scaffold00256.16	evm.model.scaffold00041.48	8534_t	15278_t	evm.model.scaffold02158.16
17873_t	evm.model.scaffold00256.17	evm.model.scaffold00044.1	854_t	15333_t	evm.model.scaffold02163.1
17884_t	evm.model.scaffold00256.2	evm.model.scaffold00046.1	8577_t	15338_t	evm.model.scaffold02188.11
1789_t	evm.model.scaffold00256.21	evm.model.scaffold00079.1	8596_t	15341_t	evm.model.scaffold02243.4
17895_t	evm.model.scaffold00256.24	evm.model.scaffold00083.6	8657_t	15363_t	evm.model.scaffold02274.6
17899_t	evm.model.scaffold00256.29	evm.model.scaffold00121.5	873_t	15369_t	evm.model.scaffold02299.3
17933_t	evm.model.scaffold00256.4	evm.model.scaffold00131.6	8930_t	15375_t	evm.model.scaffold02301.4
1797_t	evm.model.scaffold00256.5	evm.model.scaffold00152.2	8952_t	15424_t	evm.model.scaffold02324.1
17989_t	evm.model.scaffold00257.1	evm.model.scaffold00157.2	9019_t	15458_t	evm.model.scaffold02335.18
18021_t	evm.model.scaffold00266.1	evm.model.scaffold00168.1	9063_t	15471_t	evm.model.scaffold02335.21
18065_t	evm.model.scaffold00266.10	evm.model.scaffold00197.6	911_t	15492_t	evm.model.scaffold02404.16
18092_t	evm.model.scaffold00266.12	evm.model.scaffold00208.3	9113_t	15497_t	evm.model.scaffold02404.2
18127_t	evm.model.scaffold00266.18	evm.model.scaffold00234.11	9391_t	15498_t	evm.model.scaffold02404.7
18139_t	evm.model.scaffold00266.19	evm.model.scaffold00234.14	9407_t	15512_t	evm.model.scaffold02448.31
1814_t	evm.model.scaffold00266.2	evm.model.scaffold00234.15	9475_t	15523_t	evm.model.scaffold02463.1
18164_t	evm.model.scaffold00266.8	evm.model.scaffold00234.28	9535_t	15545_t	evm.model.scaffold02467.13
18174_t	evm.model.scaffold00266.9	evm.model.scaffold00239.6	9556_t	1555_t	evm.model.scaffold02481.29
18175_t	evm.model.scaffold00272.1	evm.model.scaffold00244.1	9673_t	15555_t	evm.model.scaffold02486.1
18188_t	evm.model.scaffold00302.2	evm.model.scaffold00245.2	9725_t	15558_t	evm.model.scaffold02488.1
18197_t	evm.model.scaffold00313.1	evm.model.scaffold00247.16	9737_t	15559_t	evm.model.scaffold02497.17
18224_t	evm.model.scaffold00318.4	evm.model.scaffold00249.1	982_t	15571_t	evm.model.scaffold02497.6
18311_t	evm.model.scaffold00321.12	evm.model.scaffold00256.20	9852_t	1558_t	evm.model.scaffold02510.7
18355_t	evm.model.scaffold00321.4	evm.model.scaffold00256.31	9855_t	1559_t	evm.model.scaffold02514.1
18415_t	evm.model.scaffold00321.6	evm.model.scaffold00266.15	9887_t	15590_t	evm.model.scaffold02516.5
18420_t	evm.model.scaffold00321.7	evm.model.scaffold00318.1	9895_t	1560_t	evm.model.scaffold02517.3
18436_t	evm.model.scaffold00326.1	evm.model.scaffold00318.3	9992_t	15614_t	evm.model.scaffold02541.1
1844_t	evm.model.scaffold00327.1	evm.model.scaffold00320.1	9994_t	15616_t	evm.model.scaffold02561.2
18443_t	evm.model.scaffold00331.1	evm.model.scaffold00348.34	evm.model.scaffold00002.1	15619_t	evm.model.scaffold02565.1
18463_t	evm.model.scaffold00346.1	evm.model.scaffold00348.40	evm.model.scaffold00005.3	1563_t	evm.model.scaffold02565.4
18466_t	evm.model.scaffold00346.3	evm.model.scaffold00355.4	evm.model.scaffold00005.30	15648_t	evm.model.scaffold02565.5
18518_t	evm.model.scaffold00346.5	evm.model.scaffold00355.7	evm.model.scaffold00005.34	15651_t	evm.model.scaffold02577.3
18546_t	evm.model.scaffold00348.11	evm.model.scaffold00395.1	evm.model.scaffold00005.38	15665_t	evm.model.scaffold02597.1
18570_t	evm.model.scaffold00348.13	evm.model.scaffold00419.1	evm.model.scaffold00005.39	15670_t	evm.model.scaffold02615.10
18578_t	evm.model.scaffold00348.15	evm.model.scaffold00424.6	evm.model.scaffold00005.4	15679_t	evm.model.scaffold02630.42
18634_t	evm.model.scaffold00348.19	evm.model.scaffold00425.1	evm.model.scaffold00005.40	15680_t	evm.model.scaffold02644.10
18639_t	evm.model.scaffold00348.2	evm.model.scaffold00434.21	evm.model.scaffold00005.51	15696_t	evm.model.scaffold02649.3
18646_t	evm.model.scaffold00348.20	evm.model.scaffold00434.23	evm.model.scaffold00005.52	15705_t	evm.model.scaffold02676.5
18649_t	evm.model.scaffold00348.23	evm.model.scaffold00451.13	evm.model.scaffold00014.1	15711_t	evm.model.scaffold02690.8
18680_t	evm.model.scaffold00348.24	evm.model.scaffold00465.2	evm.model.scaffold00014.2	15726_t	evm.model.scaffold02782.1
1869_t	evm.model.scaffold00348.25	evm.model.scaffold00469.2	evm.model.scaffold00017.10	1574_t	evm.model.scaffold02787.22
18719_t	evm.model.scaffold00348.27	evm.model.scaffold00469.4	evm.model.scaffold00017.3	15793_t	evm.model.scaffold02787.42
18744_t	evm.model.scaffold00348.29	evm.model.scaffold00478.4	evm.model.scaffold00017.4	1580_t	evm.model.scaffold02787.53
18753_t	evm.model.scaffold00348.3	evm.model.scaffold00478.8	evm.model.scaffold00018.1	15844_t	evm.model.scaffold02793.5
18762_t	evm.model.scaffold00348.31	evm.model.scaffold00485.18	evm.model.scaffold00036.1	1585_t	evm.model.scaffold02803.14
18796_t	evm.model.scaffold00348.32	evm.model.scaffold00485.44	evm.model.scaffold00038.1	15863_t	evm.model.scaffold02803.9
18818_t	evm.model.scaffold00348.35	evm.model.scaffold00503.1	evm.model.scaffold00040.1	15867_t	evm.model.scaffold02812.2
18877_t	evm.model.scaffold00348.37	evm.model.scaffold00511.1	evm.model.scaffold00041.13	15877_t	evm.model.scaffold02815.29
18892_t	evm.model.scaffold00348.39	evm.model.scaffold00514.1	evm.model.scaffold00041.17	15896_t	evm.model.scaffold02815.31
18914_t	evm.model.scaffold00348.4	evm.model.scaffold00538.12	evm.model.scaffold00041.18	15943_t	evm.model.scaffold02817.5
1892_t	evm.model.scaffold00348.46	evm.model.scaffold00555.2	evm.model.scaffold00041.19	15949_t	evm.model.scaffold02832.5
18942_t	evm.model.scaffold00348.47	evm.model.scaffold00559.7	evm.model.scaffold00041.28	15952_t	evm.model.scaffold02843.2
18951_t	evm.model.scaffold00348.48	evm.model.scaffold00562.1	evm.model.scaffold00041.37	15963_t	evm.model.scaffold02862.1
18979_t	evm.model.scaffold00348.50	evm.model.scaffold00593.4	evm.model.scaffold00041.39	15981_t	evm.model.scaffold02862.2
19007_t	evm.model.scaffold00348.7	evm.model.scaffold00594.42	evm.model.scaffold00041.41	15982_t	evm.model.scaffold02910.20
19014_t	evm.model.scaffold00355.1	evm.model.scaffold00594.45	evm.model.scaffold00041.50	16007_t	evm.model.scaffold02916.1
19021_t	evm.model.scaffold00358.1	evm.model.scaffold00594.8	evm.model.scaffold00041.51	16010_t	evm.model.scaffold02931.6
19057_t	evm.model.scaffold00361.11	evm.model.scaffold00602.1	evm.model.scaffold00041.55	16047_t	evm.model.scaffold02994.1
19097_t	evm.model.scaffold00361.4	evm.model.scaffold00614.1	evm.model.scaffold00041.57	16059_t	evm.model.scaffold03019.31
19116_t	evm.model.scaffold00373.7	evm.model.scaffold00614.5	evm.model.scaffold00041.8	16079_t	evm.model.scaffold03025.2
19118_t	evm.model.scaffold00373.8	evm.model.scaffold00614.8	evm.model.scaffold00047.1	1609_t	evm.model.scaffold03025.22
19138_t	evm.model.scaffold00373.9	evm.model.scaffold00622.1	evm.model.scaffold00051.5	16112_t	evm.model.scaffold03025.23
19142_t	evm.model.scaffold00384.1	evm.model.scaffold00629.18	evm.model.scaffold00061.9	16115_t	evm.model.scaffold03025.37
19180_t	evm.model.scaffold00389.1	evm.model.scaffold00629.25	evm.model.scaffold00075.1	1613_t	evm.model.scaffold03025.9
19244_t	evm.model.scaffold00391.1	evm.model.scaffold00630.25	evm.model.scaffold00080.6	16130_t	evm.model.scaffold03051.6
19253_t	evm.model.scaffold00391.4	evm.model.scaffold00659.2	evm.model.scaffold00082.2	16142_t	evm.model.scaffold03068.52
19282_t	evm.model.scaffold00391.6	evm.model.scaffold00659.4	evm.model.scaffold00089.1	16152_t	evm.model.scaffold03068.57
19300_t	evm.model.scaffold00397.1	evm.model.scaffold00660.8	evm.model.scaffold00090.2	16158_t	evm.model.scaffold03068.58
19303_t	evm.model.scaffold00399.3	evm.model.scaffold00661.15	evm.model.scaffold00090.3	16174_t	evm.model.scaffold03069.1
19310_t	evm.model.scaffold00399.5	evm.model.scaffold00661.34	evm.model.scaffold00091.6	16184_t	evm.model.scaffold03080.7
19392_t	evm.model.scaffold00399.9	evm.model.scaffold00672.5	evm.model.scaffold00091.7	16197_t	evm.model.scaffold03097.1
19460_t	evm.model.scaffold00404.1	evm.model.scaffold00675.1	evm.model.scaffold00100.4	16216_t	evm.model.scaffold03149.5
19475_t	evm.model.scaffold00415.5	evm.model.scaffold00691.17	evm.model.scaffold00100.9	1623_t	evm.model.scaffold03179.2
19479_t	evm.model.scaffold00428.7	evm.model.scaffold00692.1	evm.model.scaffold00104.2	16279_t	evm.model.scaffold03209.21
1953_t	evm.model.scaffold00429.1	evm.model.scaffold00708.2	evm.model.scaffold00113.5	16284_t	evm.model.scaffold03209.26
19603_t	evm.model.scaffold00429.10	evm.model.scaffold00725.11	evm.model.scaffold00116.2	16298_t	evm.model.scaffold03209.46
19616_t	evm.model.scaffold00429.11	evm.model.scaffold00725.3	evm.model.scaffold00121.4	1631_t	evm.model.scaffold03242.2
1964_t	evm.model.scaffold00429.14	evm.model.scaffold00726.18	evm.model.scaffold00122.3	16314_t	evm.model.scaffold03270.1
19665_t	evm.model.scaffold00429.17	evm.model.scaffold00730.1	evm.model.scaffold00131.7	16332_t	evm.model.scaffold03295.1
19666_t	evm.model.scaffold00429.19	evm.model.scaffold00746.18	evm.model.scaffold00147.1	16333_t	evm.model.scaffold03303.1
19717_t	evm.model.scaffold00429.20	evm.model.scaffold00753.2	evm.model.scaffold00152.12	16404_t	evm.model.scaffold03308.3
19723_t	evm.model.scaffold00429.8	evm.model.scaffold00760.2	evm.model.scaffold00152.16	16406_t	evm.model.scaffold03315.1
19730_t	evm.model.scaffold00433.1	evm.model.scaffold00761.15	evm.model.scaffold00164.1	16412_t	evm.model.scaffold03361.6
19770_t	evm.model.scaffold00434.10	evm.model.scaffold00761.24	evm.model.scaffold00167.2	16413_t	evm.model.scaffold03380.38
19796_t	evm.model.scaffold00434.13	evm.model.scaffold00761.27	evm.model.scaffold00194.1	16432_t	evm.model.scaffold03380.46
19802_t	evm.model.scaffold00434.19	evm.model.scaffold00766.25	evm.model.scaffold00197.10	16455_t	evm.model.scaffold03393.3
19834_t	evm.model.scaffold00435.1	evm.model.scaffold00766.30	evm.model.scaffold00218.1	16469_t	evm.model.scaffold03426.37
19836_t	evm.model.scaffold00438.1	evm.model.scaffold00766.4	evm.model.scaffold00234.10	16477_t	evm.model.scaffold03428.11
19851_t	evm.model.scaffold00441.2	evm.model.scaffold00766.51	evm.model.scaffold00234.30	16479_t	evm.model.scaffold03428.8
19872_t	evm.model.scaffold00444.2	evm.model.scaffold00771.36	evm.model.scaffold00234.5	1648_t	evm.model.scaffold03453.14
19874_t	evm.model.scaffold00444.3	evm.model.scaffold00776.4	evm.model.scaffold00234.8	1651_t	evm.model.scaffold03454.10
19880_t	evm.model.scaffold00444.4	evm.model.scaffold00776.5	evm.model.scaffold00239.2	1652_t	evm.model.scaffold03454.21
19905_t	evm.model.scaffold00454.1	evm.model.scaffold00784.5	evm.model.scaffold00239.4	16528_t	evm.model.scaffold03457.1
19985_t	evm.model.scaffold00454.10	evm.model.scaffold00787.2	evm.model.scaffold00247.20	16529_t	evm.model.scaffold03457.12
20032_t	evm.model.scaffold00454.13	evm.model.scaffold00787.4	evm.model.scaffold00254.1	1653_t	evm.model.scaffold03457.15
2009_t	evm.model.scaffold00454.14	evm.model.scaffold00793.11	evm.model.scaffold00256.22	16534_t	evm.model.scaffold03457.5
20099_t	evm.model.scaffold00454.15	evm.model.scaffold00793.3	evm.model.scaffold00256.3	1655_t	evm.model.scaffold03461.3
20109_t	evm.model.scaffold00454.2	evm.model.scaffold00793.9	evm.model.scaffold00256.30	16551_t	evm.model.scaffold03463.21
20111_t	evm.model.scaffold00454.6	evm.model.scaffold00820.3	evm.model.scaffold00266.21	1656_t	evm.model.scaffold03484.24
2012_t	evm.model.scaffold00454.7	evm.model.scaffold00831.4	evm.model.scaffold00266.4	16561_t	evm.model.scaffold03484.46
20135_t	evm.model.scaffold00467.3	evm.model.scaffold00832.15	evm.model.scaffold00266.5	1659_t	evm.model.scaffold03484.58
20171_t	evm.model.scaffold00478.6	evm.model.scaffold00832.2	evm.model.scaffold00266.6	16602_t	evm.model.scaffold03484.73
20175_t	evm.model.scaffold00485.10	evm.model.scaffold00832.47	evm.model.scaffold00318.5	16606_t	evm.model.scaffold03552.1
20178_t	evm.model.scaffold00485.11	evm.model.scaffold00832.57	evm.model.scaffold00320.2	16621_t	evm.model.scaffold03580.52
20216_t	evm.model.scaffold00485.12	evm.model.scaffold00843.1	evm.model.scaffold00321.10	16630_t	evm.model.scaffold03580.60
20245_t	evm.model.scaffold00485.20	evm.model.scaffold00848.5	evm.model.scaffold00321.9	16659_t	evm.model.scaffold03590.2
2025_t	evm.model.scaffold00485.21	evm.model.scaffold00849.10	evm.model.scaffold00348.14	16663_t	evm.model.scaffold03603.2
20261_t	evm.model.scaffold00485.22	evm.model.scaffold00849.17	evm.model.scaffold00348.16	16664_t	evm.model.scaffold03612.2
20272_t	evm.model.scaffold00485.24	evm.model.scaffold00849.2	evm.model.scaffold00348.18	1668_t	evm.model.scaffold03676.8
20284_t	evm.model.scaffold00485.26	evm.model.scaffold00849.3	evm.model.scaffold00348.21	1669_t	evm.model.scaffold03684.21
20301_t	evm.model.scaffold00485.27	evm.model.scaffold00849.7	evm.model.scaffold00348.28	16720_t	evm.model.scaffold03684.3
20344_t	evm.model.scaffold00485.28	evm.model.scaffold00859.7	evm.model.scaffold00348.30	16729_t	evm.model.scaffold03684.7
20363_t	evm.model.scaffold00485.3	evm.model.scaffold00861.2	evm.model.scaffold00348.45	16779_t	evm.model.scaffold03704.39
20398_t	evm.model.scaffold00485.32	evm.model.scaffold00864.3	evm.model.scaffold00353.1	16796_t	evm.model.scaffold03705.16
20440_t	evm.model.scaffold00485.33	evm.model.scaffold00864.7	evm.model.scaffold00355.5	16810_t	evm.model.scaffold03721.1
20499_t	evm.model.scaffold00485.37	evm.model.scaffold00870.10	evm.model.scaffold00361.1	16863_t	evm.model.scaffold03778.2
20511_t	evm.model.scaffold00485.6	evm.model.scaffold00870.9	evm.model.scaffold00361.2	16889_t	evm.model.scaffold03794.2
20515_t	evm.model.scaffold00485.7	evm.model.scaffold00883.1	evm.model.scaffold00361.5	16894_t	evm.model.scaffold03804.2
2053_t	evm.model.scaffold00485.8	evm.model.scaffold00930.1	evm.model.scaffold00361.9	17000_t	evm.model.scaffold03828.3
2055_t	evm.model.scaffold00485.9	evm.model.scaffold00949.10	evm.model.scaffold00373.12	1701_t	evm.model.scaffold03861.1
20557_t	evm.model.scaffold00486.1	evm.model.scaffold00949.8	evm.model.scaffold00373.15	17017_t	evm.model.scaffold03873.22
2061_t	evm.model.scaffold00491.2	evm.model.scaffold01045.1	evm.model.scaffold00373.3	1704_t	evm.model.scaffold03943.3
20657_t	evm.model.scaffold00491.20	evm.model.scaffold01045.40	evm.model.scaffold00373.5	17041_t	evm.model.scaffold03955.5
20686_t	evm.model.scaffold00491.4	evm.model.scaffold01045.66	evm.model.scaffold00380.1	17043_t	evm.model.scaffold03984.12
20696_t	evm.model.scaffold00491.6	evm.model.scaffold01045.71	evm.model.scaffold00380.2	17053_t	evm.model.scaffold04031.1
207_t	evm.model.scaffold00491.9	evm.model.scaffold01046.6	evm.model.scaffold00386.1	17071_t	evm.model.scaffold04032.1
20740_t	evm.model.scaffold00492.1	evm.model.scaffold01047.1	evm.model.scaffold00390.1	17073_t	evm.model.scaffold04049.1
20741_t	evm.model.scaffold00495.1	evm.model.scaffold01059.1	evm.model.scaffold00396.1	17074_t	evm.model.scaffold04049.20
20755_t	evm.model.scaffold00496.1	evm.model.scaffold01066.4	evm.model.scaffold00399.2	1711_t	evm.model.scaffold04053.1
20806_t	evm.model.scaffold00497.1	evm.model.scaffold01071.6	evm.model.scaffold00406.1	17123_t	evm.model.scaffold04061.1
20808_t	evm.model.scaffold00497.10	evm.model.scaffold01087.3	evm.model.scaffold00415.6	17135_t	evm.model.scaffold04078.1
20843_t	evm.model.scaffold00497.23	evm.model.scaffold01093.1	evm.model.scaffold00424.3	17150_t	evm.model.scaffold04097.13
20856_t	evm.model.scaffold00497.24	evm.model.scaffold01102.3	evm.model.scaffold00429.18	17201_t	evm.model.scaffold04104.1
20890_t	evm.model.scaffold00497.7	evm.model.scaffold01103.3	evm.model.scaffold00429.21	17207_t	evm.model.scaffold04146.1
20903_t	evm.model.scaffold00501.3	evm.model.scaffold01103.6	evm.model.scaffold00431.1	17212_t	evm.model.scaffold04155.10
20935_t	evm.model.scaffold00515.1	evm.model.scaffold01109.4	evm.model.scaffold00434.12	17312_t	evm.model.scaffold04155.16
20989_t	evm.model.scaffold00519.1	evm.model.scaffold01116.4	evm.model.scaffold00434.15	17358_t	evm.model.scaffold04162.1
21000_t	evm.model.scaffold00528.1	evm.model.scaffold01135.17	evm.model.scaffold00434.20	17371_t	evm.model.scaffold04162.16
21002_t	evm.model.scaffold00528.5	evm.model.scaffold01135.18	evm.model.scaffold00435.3	17376_t	evm.model.scaffold04162.27
2113_t	evm.model.scaffold00538.11	evm.model.scaffold01136.22	evm.model.scaffold00437.1	17390_t	evm.model.scaffold04162.30
21169_t	evm.model.scaffold00540.1	evm.model.scaffold01136.5	evm.model.scaffold00444.6	17393_t	evm.model.scaffold04162.56
21176_t	evm.model.scaffold00555.5	evm.model.scaffold01136.6	evm.model.scaffold00451.10	17417_t	evm.model.scaffold04162.75
21220_t	evm.model.scaffold00567.2	evm.model.scaffold01146.3	evm.model.scaffold00451.12	1742_t	evm.model.scaffold04162.89
21253_t	evm.model.scaffold00572.1	evm.model.scaffold01146.5	evm.model.scaffold00451.14	17426_t	evm.model.scaffold04169.11
21320_t	evm.model.scaffold00587.1	evm.model.scaffold01146.6	evm.model.scaffold00451.15	17437_t	evm.model.scaffold04176.16
21329_t	evm.model.scaffold00587.3	evm.model.scaffold01146.9	evm.model.scaffold00451.16	17440_t	evm.model.scaffold04177.1
21372_t	evm.model.scaffold00588.1	evm.model.scaffold01153.5	evm.model.scaffold00451.18	17451_t	evm.model.scaffold04180.25
21387_t	evm.model.scaffold00593.6	evm.model.scaffold01172.18	evm.model.scaffold00451.2	17454_t	evm.model.scaffold04189.9
21406_t	evm.model.scaffold00593.8	evm.model.scaffold01172.26	evm.model.scaffold00451.5	17474_t	evm.model.scaffold04233.10
21433_t	evm.model.scaffold00594.15	evm.model.scaffold01173.3	evm.model.scaffold00451.7	17495_t	evm.model.scaffold04233.12
21534_t	evm.model.scaffold00594.49	evm.model.scaffold01183.10	evm.model.scaffold00454.4	175_t	evm.model.scaffold04233.9
21552_t	evm.model.scaffold00601.1	evm.model.scaffold01183.14	evm.model.scaffold00473.1	1750_t	evm.model.scaffold04262.13
2156_t	evm.model.scaffold00601.2	evm.model.scaffold01188.4	evm.model.scaffold00476.2	17518_t	evm.model.scaffold04269.2
21589_t	evm.model.scaffold00601.3	evm.model.scaffold01203.1	evm.model.scaffold00478.3	17524_t	evm.model.scaffold04269.4
2162_t	evm.model.scaffold00608.1	evm.model.scaffold01207.14	evm.model.scaffold00485.17	17534_t	evm.model.scaffold04281.2
21636_t	evm.model.scaffold00614.13	evm.model.scaffold01207.3	evm.model.scaffold00485.30	17547_t	evm.model.scaffold04288.4
2165_t	evm.model.scaffold00614.14	evm.model.scaffold01227.1	evm.model.scaffold00485.38	17596_t	evm.model.scaffold04303.2
21662_t	evm.model.scaffold00614.15	evm.model.scaffold01248.20	evm.model.scaffold00485.4	1765_t	evm.model.scaffold04334.8
21679_t	evm.model.scaffold00614.17	evm.model.scaffold01256.1	evm.model.scaffold00485.42	17663_t	evm.model.scaffold04349.5
21686_t	evm.model.scaffold00614.19	evm.model.scaffold01267.11	evm.model.scaffold00485.43	17665_t	evm.model.scaffold04357.1
21687_t	evm.model.scaffold00614.2	evm.model.scaffold01267.4	evm.model.scaffold00485.5	17667_t	evm.model.scaffold04370.2
21688_t	evm.model.scaffold00614.22	evm.model.scaffold01278.6	evm.model.scaffold00490.1	17704_t	evm.model.scaffold04372.1
2169_t	evm.model.scaffold00614.26	evm.model.scaffold01278.7	evm.model.scaffold00490.2	17709_t	evm.model.scaffold04372.4
21716_t	evm.model.scaffold00614.27	evm.model.scaffold01279.2	evm.model.scaffold00491.10	17713_t	evm.model.scaffold04376.1
21759_t	evm.model.scaffold00614.4	evm.model.scaffold01287.10	evm.model.scaffold00491.11	17714_t	evm.model.scaffold04419.2
21760_t	evm.model.scaffold00614.9	evm.model.scaffold01287.5	evm.model.scaffold00491.21	1772_t	evm.model.scaffold04422.1
21776_t	evm.model.scaffold00620.1	evm.model.scaffold01287.8	evm.model.scaffold00491.7	17721_t	evm.model.scaffold04423.26
21777_t	evm.model.scaffold00627.3	evm.model.scaffold01295.20	evm.model.scaffold00497.3	17745_t	evm.model.scaffold04425.14
21778_t	evm.model.scaffold00629.13	evm.model.scaffold01299.2	evm.model.scaffold00497.5	17746_t	evm.model.scaffold04425.7
21804_t	evm.model.scaffold00629.15	evm.model.scaffold01316.5	evm.model.scaffold00498.1	17772_t	evm.model.scaffold04431.3
2189_t	evm.model.scaffold00629.16	evm.model.scaffold01317.3	evm.model.scaffold00501.6	17776_t	evm.model.scaffold04460.15
21892_t	evm.model.scaffold00629.19	evm.model.scaffold01364.8	evm.model.scaffold00503.2	17778_t	evm.model.scaffold04460.20
21894_t	evm.model.scaffold00629.21	evm.model.scaffold01369.1	evm.model.scaffold00507.1	17791_t	evm.model.scaffold04460.6
21915_t	evm.model.scaffold00629.24	evm.model.scaffold01382.1	evm.model.scaffold00510.1	17803_t	evm.model.scaffold04491.1
21921_t	evm.model.scaffold00629.27	evm.model.scaffold01419.1	evm.model.scaffold00518.1	17809_t	evm.model.scaffold04511.4
2193_t	evm.model.scaffold00629.32	evm.model.scaffold01419.3	evm.model.scaffold00522.1	17821_t	evm.model.scaffold04527.11
21943_t	evm.model.scaffold00629.5	evm.model.scaffold01419.4	evm.model.scaffold00522.2	17828_t	evm.model.scaffold04603.4
21957_t	evm.model.scaffold00629.6	evm.model.scaffold01432.1	evm.model.scaffold00538.6	17836_t	evm.model.scaffold04607.2
21965_t	evm.model.scaffold00629.7	evm.model.scaffold01444.5	evm.model.scaffold00538.8	17842_t	evm.model.scaffold04616.5
22001_t	evm.model.scaffold00629.8	evm.model.scaffold01446.11	evm.model.scaffold00547.1	17865_t	evm.model.scaffold04623.155
22034_t	evm.model.scaffold00630.14	evm.model.scaffold01451.4	evm.model.scaffold00555.11	1787_t	evm.model.scaffold04623.163
22106_t	evm.model.scaffold00630.15	evm.model.scaffold01473.2	evm.model.scaffold00555.3	17880_t	evm.model.scaffold04623.58
2213_t	evm.model.scaffold00630.16	evm.model.scaffold01473.24	evm.model.scaffold00555.4	17898_t	evm.model.scaffold04623.91
22166_t	evm.model.scaffold00630.9	evm.model.scaffold01486.2	evm.model.scaffold00555.7	17902_t	evm.model.scaffold04623.93
22169_t	evm.model.scaffold00634.3	evm.model.scaffold01493.18	evm.model.scaffold00574.3	17930_t	evm.model.scaffold04656.1
22172_t	evm.model.scaffold00637.1	evm.model.scaffold01538.1	evm.model.scaffold00581.2	17932_t	evm.model.scaffold04672.2
22175_t	evm.model.scaffold00640.1	evm.model.scaffold01538.35	evm.model.scaffold00581.3	1794_t	evm.model.scaffold04687.20
22192_t	evm.model.scaffold00641.1	evm.model.scaffold01538.4	evm.model.scaffold00582.2	17946_t	evm.model.scaffold04687.21
22206_t	evm.model.scaffold00644.1	evm.model.scaffold01541.3	evm.model.scaffold00594.18	17965_t	evm.model.scaffold04704.13
22227_t	evm.model.scaffold00644.5	evm.model.scaffold01541.7	evm.model.scaffold00594.22	17993_t	evm.model.scaffold04713.1
22232_t	evm.model.scaffold00652.2	evm.model.scaffold01557.10	evm.model.scaffold00594.26	17996_t	evm.model.scaffold04723.3
22237_t	evm.model.scaffold00660.4	evm.model.scaffold01557.16	evm.model.scaffold00594.27	1800_t	evm.model.scaffold04744.3
22269_t	evm.model.scaffold00661.1	evm.model.scaffold01598.5	evm.model.scaffold00594.29	18007_t	evm.model.scaffold04784.15
22313_t	evm.model.scaffold00661.2	evm.model.scaffold01604.1	evm.model.scaffold00594.32	18011_t	evm.model.scaffold04790.4
22321_t	evm.model.scaffold00661.21	evm.model.scaffold01628.1	evm.model.scaffold00594.35	18024_t	evm.model.scaffold04797.1
22375_t	evm.model.scaffold00661.22	evm.model.scaffold01629.20	evm.model.scaffold00594.37	18081_t	evm.model.scaffold04805.3
22380_t	evm.model.scaffold00661.23	evm.model.scaffold01629.21	evm.model.scaffold00594.43	18094_t	evm.model.scaffold04814.2
22424_t	evm.model.scaffold00661.24	evm.model.scaffold01629.22	evm.model.scaffold00594.50	18137_t	evm.model.scaffold04820.1
22474_t	evm.model.scaffold00661.27	evm.model.scaffold01636.1	evm.model.scaffold00594.55	1815_t	evm.model.scaffold04845.4
22513_t	evm.model.scaffold00661.28	evm.model.scaffold01653.11	evm.model.scaffold00600.1	18160_t	evm.model.scaffold04857.4
22558_t	evm.model.scaffold00661.29	evm.model.scaffold01653.9	evm.model.scaffold00601.4	18169_t	evm.model.scaffold04869.3
22573_t	evm.model.scaffold00661.30	evm.model.scaffold01667.1	evm.model.scaffold00604.1	18203_t	evm.model.scaffold04877.16
22582_t	evm.model.scaffold00661.31	evm.model.scaffold01673.4	evm.model.scaffold00614.18	18205_t	evm.model.scaffold04887.6
22633_t	evm.model.scaffold00661.33	evm.model.scaffold01673.6	evm.model.scaffold00614.25	18209_t	evm.model.scaffold04907.26
22635_t	evm.model.scaffold00661.35	evm.model.scaffold01690.9	evm.model.scaffold00614.29	18236_t	evm.model.scaffold04909.2
22665_t	evm.model.scaffold00661.36	evm.model.scaffold01720.10	evm.model.scaffold00629.1	18249_t	evm.model.scaffold04913.45
22674_t	evm.model.scaffold00661.37	evm.model.scaffold01724.7	evm.model.scaffold00629.10	18259_t	evm.model.scaffold04913.46
22719_t	evm.model.scaffold00661.39	evm.model.scaffold01728.15	evm.model.scaffold00629.11	18261_t	evm.model.scaffold04931.3
22749_t	evm.model.scaffold00661.4	evm.model.scaffold01728.19	evm.model.scaffold00629.14	18264_t	evm.model.scaffold04966.3
22757_t	evm.model.scaffold00661.5	evm.model.scaffold01728.7	evm.model.scaffold00629.22	18357_t	evm.model.scaffold04969.1
22760_t	evm.model.scaffold00661.6	evm.model.scaffold01755.4	evm.model.scaffold00629.28	18366_t	evm.model.scaffold04974.7
22777_t	evm.model.scaffold00665.1	evm.model.scaffold01770.1	evm.model.scaffold00630.17	18369_t	evm.model.scaffold04974.9
22784_t	evm.model.scaffold00674.1	evm.model.scaffold01802.1	evm.model.scaffold00630.19	18397_t	evm.model.scaffold04979.6
22820_t	evm.model.scaffold00691.18	evm.model.scaffold01828.5	evm.model.scaffold00630.21	18399_t	evm.model.scaffold04998.14
22826_t	evm.model.scaffold00691.19	evm.model.scaffold01836.2	evm.model.scaffold00630.23	18428_t	evm.model.scaffold04998.16
22834_t	evm.model.scaffold00691.20	evm.model.scaffold01840.2	evm.model.scaffold00630.24	18437_t	evm.model.scaffold05054.10
22837_t	evm.model.scaffold00691.22	evm.model.scaffold01942.2	evm.model.scaffold00630.26	18439_t	evm.model.scaffold05073.1
22876_t	evm.model.scaffold00691.23	evm.model.scaffold01956.2	evm.model.scaffold00630.3	18450_t	evm.model.scaffold05080.2
22877_t	evm.model.scaffold00691.3	evm.model.scaffold01965.4	evm.model.scaffold00630.5	18453_t	evm.model.scaffold05150.13
22880_t	evm.model.scaffold00691.6	evm.model.scaffold01978.12	evm.model.scaffold00634.1	18455_t	evm.model.scaffold05167.8
22897_t	evm.model.scaffold00691.7	evm.model.scaffold01992.11	evm.model.scaffold00644.2	18473_t	evm.model.scaffold05168.2
22927_t	evm.model.scaffold00691.8	evm.model.scaffold01992.9	evm.model.scaffold00644.3	18475_t	evm.model.scaffold05175.7
22950_t	evm.model.scaffold00691.9	evm.model.scaffold01993.1	evm.model.scaffold00655.1	18483_t	evm.model.scaffold05226.2
22983_t	evm.model.scaffold00697.1	evm.model.scaffold02000.3	evm.model.scaffold00656.2	18487_t	evm.model.scaffold05231.1
22988_t	evm.model.scaffold00702.2	evm.model.scaffold02008.1	evm.model.scaffold00656.4	18500_t	evm.model.scaffold05245.1
22993_t	evm.model.scaffold00706.1	evm.model.scaffold02023.14	evm.model.scaffold00659.8	18543_t	evm.model.scaffold05263.1
230_t	evm.model.scaffold00706.3	evm.model.scaffold02041.3	evm.model.scaffold00660.1	18551_t	evm.model.scaffold05284.48
23006_t	evm.model.scaffold00726.12	evm.model.scaffold02048.1	evm.model.scaffold00660.10	18554_t	evm.model.scaffold05284.6
23015_t	evm.model.scaffold00726.14	evm.model.scaffold02072.6	evm.model.scaffold00660.2	18555_t	evm.model.scaffold05292.11
2302_t	evm.model.scaffold00726.16	evm.model.scaffold02072.8	evm.model.scaffold00660.3	18579_t	evm.model.scaffold05292.12
23046_t	evm.model.scaffold00726.17	evm.model.scaffold02076.11	evm.model.scaffold00660.6	18593_t	evm.model.scaffold05292.8
23053_t	evm.model.scaffold00726.19	evm.model.scaffold02107.3	evm.model.scaffold00660.9	18595_t	evm.model.scaffold05350.4
23083_t	evm.model.scaffold00726.20	evm.model.scaffold02120.4	evm.model.scaffold00661.11	18597_t	evm.model.scaffold05365.9
23095_t	evm.model.scaffold00726.21	evm.model.scaffold02167.23	evm.model.scaffold00661.16	18611_t	evm.model.scaffold05371.14
23096_t	evm.model.scaffold00726.23	evm.model.scaffold02182.5	evm.model.scaffold00661.17	18612_t	evm.model.scaffold05430.15
2319_t	evm.model.scaffold00726.9	evm.model.scaffold02187.7	evm.model.scaffold00661.19	18617_t	evm.model.scaffold05465.1
2322_t	evm.model.scaffold00727.12	evm.model.scaffold02188.13	evm.model.scaffold00661.26	18631_t	evm.model.scaffold05473.11
2337_t	evm.model.scaffold00727.14	evm.model.scaffold02188.4	evm.model.scaffold00664.3	18642_t	evm.model.scaffold05475.13
2341_t	evm.model.scaffold00727.15	evm.model.scaffold02191.7	evm.model.scaffold00664.4	18645_t	evm.model.scaffold05475.17
2360_t	evm.model.scaffold00727.16	evm.model.scaffold02199.1	evm.model.scaffold00664.5	18664_t	evm.model.scaffold05481.11
2379_t	evm.model.scaffold00727.17	evm.model.scaffold02210.1	evm.model.scaffold00664.7	18670_t	evm.model.scaffold05497.22
2380_t	evm.model.scaffold00727.18	evm.model.scaffold02237.1	evm.model.scaffold00664.9	18696_t	evm.model.scaffold05497.28
24_t	evm.model.scaffold00729.3	evm.model.scaffold02240.1	evm.model.scaffold00680.1	18702_t	evm.model.scaffold05537.5
2428_t	evm.model.scaffold00733.1	evm.model.scaffold02253.3	evm.model.scaffold00691.13	18703_t	evm.model.scaffold05537.54
2455_t	evm.model.scaffold00736.1	evm.model.scaffold02288.1	evm.model.scaffold00691.15	18708_t	evm.model.scaffold05545.12
2478_t	evm.model.scaffold00746.13	evm.model.scaffold02295.25	evm.model.scaffold00725.7	18712_t	evm.model.scaffold05545.19
2493_t	evm.model.scaffold00746.3	evm.model.scaffold02295.4	evm.model.scaffold00726.6	18743_t	evm.model.scaffold05545.46
2526_t	evm.model.scaffold00746.4	evm.model.scaffold02312.5	evm.model.scaffold00726.7	18750_t	evm.model.scaffold05575.5
2527_t	evm.model.scaffold00746.5	evm.model.scaffold02335.20	evm.model.scaffold00726.8	18777_t	evm.model.scaffold05633.49
2535_t	evm.model.scaffold00746.6	evm.model.scaffold02335.22	evm.model.scaffold00727.20	18782_t	evm.model.scaffold05633.7
2543_t	evm.model.scaffold00761.10	evm.model.scaffold02335.23	evm.model.scaffold00727.21	18783_t	evm.model.scaffold05634.1
2544_t	evm.model.scaffold00761.14	evm.model.scaffold02355.3	evm.model.scaffold00727.3	18789_t	evm.model.scaffold05645.1
2549_t	evm.model.scaffold00761.17	evm.model.scaffold02356.2	evm.model.scaffold00727.9	1879_t	evm.model.scaffold05645.2
26_t	evm.model.scaffold00766.13	evm.model.scaffold02395.2	evm.model.scaffold00746.10	18823_t	evm.model.scaffold05647.1
262_t	evm.model.scaffold00766.15	evm.model.scaffold02404.6	evm.model.scaffold00746.11	18835_t	scaffold00015-g115.t1
2621_t	evm.model.scaffold00766.18	evm.model.scaffold02417.3	evm.model.scaffold00746.14	18860_t	scaffold00041-snap.141
2656_t	evm.model.scaffold00766.20	evm.model.scaffold02448.15	evm.model.scaffold00746.16	18871_t	scaffold00051-g433.t1
2670_t	evm.model.scaffold00766.24	evm.model.scaffold02448.47	evm.model.scaffold00746.19	18874_t	scaffold00075-snap.32
2679_t	evm.model.scaffold00766.34	evm.model.scaffold02453.1	evm.model.scaffold00746.23	18878_t	scaffold00284-g425.t1
2683_t	evm.model.scaffold00766.39	evm.model.scaffold02467.10	evm.model.scaffold00746.30	18905_t	scaffold00299-snap.7
2687_t	evm.model.scaffold00766.40	evm.model.scaffold02473.11	evm.model.scaffold00746.31	18913_t	scaffold00399.path1.gene7
2719_t	evm.model.scaffold00766.41	evm.model.scaffold02473.4	evm.model.scaffold00761.12	18915_t	scaffold00415-snap.24
2743_t	evm.model.scaffold00766.43	evm.model.scaffold02481.13	evm.model.scaffold00761.13	18937_t	scaffold00469-snap.104
2749_t	evm.model.scaffold00766.44	evm.model.scaffold02481.37	evm.model.scaffold00761.21	18938_t	scaffold00491-g518.t1
2760_t	evm.model.scaffold00766.46	evm.model.scaffold02497.18	evm.model.scaffold00761.22	18939_t	scaffold00491-snap.68
2774_t	evm.model.scaffold00766.47	evm.model.scaffold02497.20	evm.model.scaffold00761.23	18949_t	scaffold00491.path1.gene33
2790_t	evm.model.scaffold00766.48	evm.model.scaffold02497.23	evm.model.scaffold00761.25	18955_t	scaffold00497-g341.t1
2840_t	evm.model.scaffold00766.50	evm.model.scaffold02497.3	evm.model.scaffold00761.26	18956_t	scaffold00497.path1.gene20
2884_t	evm.model.scaffold00766.52	evm.model.scaffold02510.3	evm.model.scaffold00761.5	18960_t	scaffold00593-g452.t1
2933_t	evm.model.scaffold00766.54	evm.model.scaffold02516.3	evm.model.scaffold00761.8	18973_t	scaffold00630-snap.27
2936_t	evm.model.scaffold00766.57	evm.model.scaffold02536.3	evm.model.scaffold00761.9	18984_t	scaffold00630-snap.90
2952_t	evm.model.scaffold00766.58	evm.model.scaffold02564.4	evm.model.scaffold00766.1	190_t	scaffold00661-snap.77
2957_t	evm.model.scaffold00766.59	evm.model.scaffold02564.5	evm.model.scaffold00766.11	19006_t	scaffold00675-snap.1
2981_t	evm.model.scaffold00766.60	evm.model.scaffold02577.38	evm.model.scaffold00766.12	1901_t	scaffold00727-snap.59
2997_t	evm.model.scaffold00766.61	evm.model.scaffold02577.40	evm.model.scaffold00766.19	19013_t	scaffold00746-snap.64
3014_t	evm.model.scaffold00766.64	evm.model.scaffold02577.42	evm.model.scaffold00766.2	19066_t	scaffold00771.path1.gene53
3026_t	evm.model.scaffold00766.65	evm.model.scaffold02577.5	evm.model.scaffold00766.23	19072_t	scaffold00813.path1.gene1
3037_t	evm.model.scaffold00766.69	evm.model.scaffold02577.58	evm.model.scaffold00766.35	19077_t	scaffold00832-snap.65
3067_t	evm.model.scaffold00766.72	evm.model.scaffold02596.1	evm.model.scaffold00766.36	19083_t	scaffold00950-snap.5
3070_t	evm.model.scaffold00766.73	evm.model.scaffold02615.11	evm.model.scaffold00766.67	19112_t	scaffold01045.path1.gene24
3142_t	evm.model.scaffold00771.10	evm.model.scaffold02615.12	evm.model.scaffold00766.74	19114_t	scaffold01045.path1.gene48
3151_t	evm.model.scaffold00771.12	evm.model.scaffold02615.5	evm.model.scaffold00771.15	19119_t	scaffold01046-snap.13
3169_t	evm.model.scaffold00771.19	evm.model.scaffold02630.23	evm.model.scaffold00771.16	19147_t	scaffold01113.path1.gene15
3172_t	evm.model.scaffold00771.2	evm.model.scaffold02644.12	evm.model.scaffold00771.24	19155_t	scaffold01136.path1.gene5
3184_t	evm.model.scaffold00771.22	evm.model.scaffold02644.7	evm.model.scaffold00771.27	19198_t	scaffold01248.path1.gene34
3192_t	evm.model.scaffold00771.23	evm.model.scaffold02645.2	evm.model.scaffold00771.3	19246_t	scaffold01253-g475.t1
3196_t	evm.model.scaffold00771.28	evm.model.scaffold02657.1	evm.model.scaffold00771.39	19249_t	scaffold01277.path1.gene17
3199_t	evm.model.scaffold00771.30	evm.model.scaffold02659.1	evm.model.scaffold00771.46	19255_t	scaffold01287.path1.gene6
3230_t	evm.model.scaffold00771.4	evm.model.scaffold02665.5	evm.model.scaffold00774.1	19258_t	scaffold01538-snap.148
3256_t	evm.model.scaffold00771.7	evm.model.scaffold02668.1	evm.model.scaffold00776.2	1926_t	scaffold01538.path1.gene23
3272_t	evm.model.scaffold00776.3	evm.model.scaffold02690.1	evm.model.scaffold00779.1	19261_t	scaffold01598-snap.23
3369_t	evm.model.scaffold00776.8	evm.model.scaffold02713.1	evm.model.scaffold00784.2	19272_t	scaffold01642.path1.gene4
3400_t	evm.model.scaffold00776.9	evm.model.scaffold02742.1	evm.model.scaffold00787.1	1929_t	scaffold01662-snap.1
3404_t	evm.model.scaffold00778.2	evm.model.scaffold02745.1	evm.model.scaffold00787.3	19295_t	scaffold01765.path1.gene7
3431_t	evm.model.scaffold00783.5	evm.model.scaffold02750.45	evm.model.scaffold00793.5	19297_t	scaffold01829-snap.1
3434_t	evm.model.scaffold00784.1	evm.model.scaffold02787.18	evm.model.scaffold00795.1	19306_t	scaffold01840-snap.27
3440_t	evm.model.scaffold00794.11	evm.model.scaffold02787.21	evm.model.scaffold00804.1	19356_t	scaffold01850-snap.3
3471_t	evm.model.scaffold00794.7	evm.model.scaffold02787.26	evm.model.scaffold00813.1	19359_t	scaffold01972-snap.5
3495_t	evm.model.scaffold00819.1	evm.model.scaffold02787.35	evm.model.scaffold00816.2	19384_t	scaffold01975-snap.4
3496_t	evm.model.scaffold00820.1	evm.model.scaffold02787.46	evm.model.scaffold00816.3	19398_t	scaffold01993.path1.gene2
3498_t	evm.model.scaffold00820.15	evm.model.scaffold02787.52	evm.model.scaffold00816.4	19411_t	scaffold02023-snap.48
3516_t	evm.model.scaffold00820.4	evm.model.scaffold02787.56	evm.model.scaffold00820.7	19444_t	scaffold02035-snap.3
3570_t	evm.model.scaffold00820.5	evm.model.scaffold02787.61	evm.model.scaffold00820.8	19451_t	scaffold02068-g159.t1
3617_t	evm.model.scaffold00825.4	evm.model.scaffold02803.12	evm.model.scaffold00825.2	19471_t	scaffold02167-snap.68
3619_t	evm.model.scaffold00831.3	evm.model.scaffold02827.17	evm.model.scaffold00825.3	19492_t	scaffold02188.path1.gene7
3660_t	evm.model.scaffold00832.1	evm.model.scaffold02827.5	evm.model.scaffold00832.14	1950_t	scaffold02335-snap.87
3666_t	evm.model.scaffold00832.18	evm.model.scaffold02827.7	evm.model.scaffold00832.16	19549_t	scaffold02365-snap.4
3688_t	evm.model.scaffold00832.22	evm.model.scaffold02862.4	evm.model.scaffold00832.17	19566_t	scaffold02417.path1.gene3
3689_t	evm.model.scaffold00832.23	evm.model.scaffold02863.2	evm.model.scaffold00832.21	19573_t	scaffold02421.path1.gene6
37_t	evm.model.scaffold00832.24	evm.model.scaffold02877.1	evm.model.scaffold00832.27	19579_t	scaffold02481.path1.gene32
3701_t	evm.model.scaffold00832.25	evm.model.scaffold02894.2	evm.model.scaffold00832.35	19586_t	scaffold02630.path1.gene13
372_t	evm.model.scaffold00832.28	evm.model.scaffold02902.15	evm.model.scaffold00832.36	19595_t	scaffold02644-snap.90
3761_t	evm.model.scaffold00832.30	evm.model.scaffold02910.19	evm.model.scaffold00832.37	1961_t	scaffold02653-snap.1
3763_t	evm.model.scaffold00832.31	evm.model.scaffold02910.24	evm.model.scaffold00832.38	19632_t	scaffold02707-g691.t1
3811_t	evm.model.scaffold00832.4	evm.model.scaffold02917.4	evm.model.scaffold00832.39	19677_t	scaffold02707-snap.104
3841_t	evm.model.scaffold00832.44	evm.model.scaffold02928.2	evm.model.scaffold00832.65	19678_t	scaffold02707-snap.56
3853_t	evm.model.scaffold00832.45	evm.model.scaffold02941.1	evm.model.scaffold00832.66	19682_t	scaffold02723-g528.t1
3902_t	evm.model.scaffold00832.46	evm.model.scaffold02945.3	evm.model.scaffold00832.75	19701_t	scaffold02750.path1.gene108
3918_t	evm.model.scaffold00832.48	evm.model.scaffold02951.1	evm.model.scaffold00832.79	19728_t	scaffold02765.path1.gene2
3944_t	evm.model.scaffold00832.49	evm.model.scaffold02962.4	evm.model.scaffold00832.8	19736_t	scaffold02778.path1.gene2
3953_t	evm.model.scaffold00832.5	evm.model.scaffold02968.12	evm.model.scaffold00842.1	19741_t	scaffold02815-snap.53
4083_t	evm.model.scaffold00832.50	evm.model.scaffold02968.13	evm.model.scaffold00847.13	19746_t	scaffold02815.path1.gene10
4100_t	evm.model.scaffold00832.52	evm.model.scaffold02968.19	evm.model.scaffold00847.14	19795_t	scaffold02901-snap.5
4118_t	evm.model.scaffold00832.53	evm.model.scaffold02968.3	evm.model.scaffold00847.17	1980_t	scaffold02908-g62.t1
4119_t	evm.model.scaffold00832.54	evm.model.scaffold02968.4	evm.model.scaffold00847.3	19827_t	scaffold03019-snap.133
413_t	evm.model.scaffold00832.58	evm.model.scaffold02968.9	evm.model.scaffold00848.1	19829_t	scaffold03079-snap.43
4130_t	evm.model.scaffold00832.6	evm.model.scaffold02979.10	evm.model.scaffold00849.1	19835_t	scaffold03126-snap.73
4143_t	evm.model.scaffold00832.63	evm.model.scaffold02994.7	evm.model.scaffold00849.18	19839_t	scaffold03149.path1.gene1
4165_t	evm.model.scaffold00832.69	evm.model.scaffold03006.2	evm.model.scaffold00849.4	19841_t	scaffold03179-snap.29
4205_t	evm.model.scaffold00832.71	evm.model.scaffold03018.2	evm.model.scaffold00849.5	19842_t	scaffold03337-g526.t1
4322_t	evm.model.scaffold00832.72	evm.model.scaffold03018.3	evm.model.scaffold00849.6	19849_t	scaffold03368-g274.t1
4326_t	evm.model.scaffold00832.73	evm.model.scaffold03019.33	evm.model.scaffold00851.1	19869_t	scaffold03380-snap.77
4434_t	evm.model.scaffold00833.3	evm.model.scaffold03025.10	evm.model.scaffold00851.4	1991_t	scaffold03380.path1.gene51
4438_t	evm.model.scaffold00847.12	evm.model.scaffold03025.20	evm.model.scaffold00864.10	19915_t	scaffold03426.path1.gene33
4472_t	evm.model.scaffold00847.18	evm.model.scaffold03025.21	evm.model.scaffold00872.10	19916_t	scaffold03428-snap.32
4486_t	evm.model.scaffold00847.2	evm.model.scaffold03025.36	evm.model.scaffold00872.2	19918_t	scaffold03484-snap.152
4498_t	evm.model.scaffold00847.20	evm.model.scaffold03025.6	evm.model.scaffold00872.9	19933_t	scaffold03484-snap.37
4506_t	evm.model.scaffold00847.23	evm.model.scaffold03049.1	evm.model.scaffold00895.10	19935_t	scaffold03487-snap.3
4526_t	evm.model.scaffold00847.24	evm.model.scaffold03051.13	evm.model.scaffold00895.2	19948_t	scaffold03501.path1.gene20
4544_t	evm.model.scaffold00847.6	evm.model.scaffold03051.5	evm.model.scaffold00895.7	19960_t	scaffold03580-snap.185
4566_t	evm.model.scaffold00847.7	evm.model.scaffold03051.7	evm.model.scaffold00901.1	19968_t	scaffold03581-snap.83
4570_t	evm.model.scaffold00848.2	evm.model.scaffold03068.12	evm.model.scaffold00905.17	19979_t	scaffold03581.path1.gene46
4584_t	evm.model.scaffold00848.6	evm.model.scaffold03068.21	evm.model.scaffold00920.1	19980_t	scaffold03629-snap.11
4590_t	evm.model.scaffold00849.25	evm.model.scaffold03068.30	evm.model.scaffold00936.1	19987_t	scaffold03631-g327.t1
46_t	evm.model.scaffold00852.1	evm.model.scaffold03068.56	evm.model.scaffold00949.13	20000_t	scaffold03676-snap.26
4680_t	evm.model.scaffold00856.3	evm.model.scaffold03074.4	evm.model.scaffold00950.10	20011_t	scaffold03686.path1.gene10
4688_t	evm.model.scaffold00859.11	evm.model.scaffold03076.10	evm.model.scaffold00950.13	20020_t	scaffold03699.path1.gene9
4709_t	evm.model.scaffold00860.1	evm.model.scaffold03076.11	evm.model.scaffold00950.17	2003_t	scaffold03736.path1.gene3
4727_t	evm.model.scaffold00867.1	evm.model.scaffold03076.2	evm.model.scaffold00950.18	20035_t	scaffold03799-snap.63
48_t	evm.model.scaffold00869.1	evm.model.scaffold03109.1	evm.model.scaffold00950.20	20038_t	scaffold03807-snap.2
4817_t	evm.model.scaffold00870.7	evm.model.scaffold03127.1	evm.model.scaffold00950.21	20058_t	scaffold03891-g584.t1
4878_t	evm.model.scaffold00870.8	evm.model.scaffold03166.1	evm.model.scaffold00959.1	20061_t	scaffold03891-snap.59
4884_t	evm.model.scaffold00872.3	evm.model.scaffold03179.10	evm.model.scaffold00968.7	20075_t	scaffold03922-snap.29
489_t	evm.model.scaffold00872.4	evm.model.scaffold03189.2	evm.model.scaffold00973.3	20086_t	scaffold03983-snap.37
4891_t	evm.model.scaffold00872.5	evm.model.scaffold03189.3	evm.model.scaffold00990.11	2010_t	scaffold03983.path1.gene25
4920_t	evm.model.scaffold00872.6	evm.model.scaffold03209.27	evm.model.scaffold00990.3	20102_t	scaffold03984-snap.24
4992_t	evm.model.scaffold00881.1	evm.model.scaffold03209.55	evm.model.scaffold00990.4	20122_t	scaffold04012.path1.gene4
5005_t	evm.model.scaffold00883.6	evm.model.scaffold03209.60	evm.model.scaffold01004.2	20155_t	scaffold04012.path1.gene6
5010_t	evm.model.scaffold00883.8	evm.model.scaffold03211.10	evm.model.scaffold01005.1	20156_t	scaffold04014-snap.1
5068_t	evm.model.scaffold00884.1	evm.model.scaffold03211.12	evm.model.scaffold01045.11	20162_t	scaffold04030-snap.3
5069_t	evm.model.scaffold00895.11	evm.model.scaffold03211.15	evm.model.scaffold01045.12	20164_t	scaffold04100.path1.gene1
5085_t	evm.model.scaffold00895.6	evm.model.scaffold03211.8	evm.model.scaffold01045.27	20191_t	scaffold04128-snap.66
5086_t	evm.model.scaffold00901.2	evm.model.scaffold03243.3	evm.model.scaffold01045.34	20193_t	scaffold04233-g376.t1
511_t	evm.model.scaffold00901.3	evm.model.scaffold03243.4	evm.model.scaffold01045.41	20243_t	scaffold04266-snap.2
5119_t	evm.model.scaffold00905.11	evm.model.scaffold03245.1	evm.model.scaffold01045.57	20254_t	scaffold04303-snap.8
5128_t	evm.model.scaffold00905.13	evm.model.scaffold03246.1	evm.model.scaffold01045.59	20257_t	scaffold04316-snap.15
5187_t	evm.model.scaffold00916.2	evm.model.scaffold03247.2	evm.model.scaffold01045.8	20274_t	scaffold04326-snap.73
5190_t	evm.model.scaffold00919.1	evm.model.scaffold03270.14	evm.model.scaffold01046.2	2028_t	scaffold04329-snap.5
5205_t	evm.model.scaffold00927.1	evm.model.scaffold03274.2	evm.model.scaffold01048.14	20281_t	scaffold04333-snap.4
5231_t	evm.model.scaffold00946.1	evm.model.scaffold03289.1	evm.model.scaffold01049.12	20292_t	scaffold04334-g53.t1
5242_t	evm.model.scaffold00948.1	evm.model.scaffold03303.8	evm.model.scaffold01049.21	20294_t	scaffold04334.path1.gene10
5263_t	evm.model.scaffold00949.15	evm.model.scaffold03308.2	evm.model.scaffold01049.4	20314_t	scaffold04511-g535.t1
5267_t	evm.model.scaffold00949.4	evm.model.scaffold03337.2	evm.model.scaffold01049.7	20327_t	scaffold04527-snap.189
5270_t	evm.model.scaffold00950.1	evm.model.scaffold03366.1	evm.model.scaffold01049.8	20336_t	scaffold04531-snap.53
53_t	evm.model.scaffold00950.12	evm.model.scaffold03368.6	evm.model.scaffold01049.9	20340_t	scaffold04612-snap.7
5319_t	evm.model.scaffold00950.14	evm.model.scaffold03380.15	evm.model.scaffold01066.10	20359_t	scaffold04620-g91.t1
5341_t	evm.model.scaffold00950.3	evm.model.scaffold03380.22	evm.model.scaffold01066.11	20365_t	scaffold04623-g339.t1
5349_t	evm.model.scaffold00950.4	evm.model.scaffold03380.23	evm.model.scaffold01066.12	20378_t	scaffold04704-snap.49
5365_t	evm.model.scaffold00950.5	evm.model.scaffold03389.7	evm.model.scaffold01066.6	20422_t	scaffold04723-snap.46
5377_t	evm.model.scaffold00950.7	evm.model.scaffold03389.8	evm.model.scaffold01071.3	20445_t	scaffold04729-snap.19
5383_t	evm.model.scaffold00950.8	evm.model.scaffold03426.35	evm.model.scaffold01071.5	20465_t	scaffold04764.path1.gene8
539_t	evm.model.scaffold00950.9	evm.model.scaffold03453.17	evm.model.scaffold01071.9	2047_t	scaffold04781-snap.20
5409_t	evm.model.scaffold00956.1	evm.model.scaffold03453.5	evm.model.scaffold01087.2	20478_t	scaffold04784-snap.104
5424_t	evm.model.scaffold00968.1	evm.model.scaffold03454.17	evm.model.scaffold01087.7	20498_t	scaffold04784-snap.68
5448_t	evm.model.scaffold00968.10	evm.model.scaffold03457.11	evm.model.scaffold01100.1	2050_t	scaffold04876-snap.78
5465_t	evm.model.scaffold00968.11	evm.model.scaffold03463.10	evm.model.scaffold01109.1	2051_t	scaffold04887.path1.gene11
5495_t	evm.model.scaffold00968.14	evm.model.scaffold03463.7	evm.model.scaffold01109.2	20514_t	scaffold04906-snap.106
5519_t	evm.model.scaffold00968.16	evm.model.scaffold03480.7	evm.model.scaffold01109.3	20517_t	scaffold04906.path1.gene32
5531_t	evm.model.scaffold00968.18	evm.model.scaffold03484.34	evm.model.scaffold01113.12	20522_t	scaffold04907.path1.gene14
5555_t	evm.model.scaffold00968.19	evm.model.scaffold03484.42	evm.model.scaffold01113.23	20614_t	scaffold04909.path1.gene2
5561_t	evm.model.scaffold00968.2	evm.model.scaffold03484.61	evm.model.scaffold01113.8	20619_t	scaffold04913-g637.t1
5568_t	evm.model.scaffold00968.20	evm.model.scaffold03484.74	evm.model.scaffold01116.1	20626_t	scaffold04913-snap.39
5581_t	evm.model.scaffold00968.21	evm.model.scaffold03484.75	evm.model.scaffold01117.1	20632_t	scaffold04913.path1.gene105
5586_t	evm.model.scaffold00968.22	evm.model.scaffold03492.1	evm.model.scaffold01117.11	2065_t	scaffold04952-snap.19
5599_t	evm.model.scaffold00968.23	evm.model.scaffold03500.3	evm.model.scaffold01117.6	20659_t	scaffold05005-snap.2
5618_t	evm.model.scaffold00968.26	evm.model.scaffold03508.6	evm.model.scaffold01117.7	20672_t	scaffold05009-snap.31
563_t	evm.model.scaffold00968.3	evm.model.scaffold03542.2	evm.model.scaffold01123.1	20675_t	scaffold05014-snap.18
5634_t	evm.model.scaffold00968.4	evm.model.scaffold03545.2	evm.model.scaffold01127.1	20684_t	scaffold05159-snap.1
567_t	evm.model.scaffold00968.5	evm.model.scaffold03545.9	evm.model.scaffold01136.20	20694_t	scaffold05190-g325.t1
5670_t	evm.model.scaffold00968.8	evm.model.scaffold03580.11	evm.model.scaffold01136.23	20707_t	scaffold05197.path1.gene16
5690_t	evm.model.scaffold00968.9	evm.model.scaffold03580.38	evm.model.scaffold01136.24	20719_t	scaffold05236-snap.39
570_t	evm.model.scaffold00973.2	evm.model.scaffold03580.41	evm.model.scaffold01136.3	20728_t	scaffold05249-g108.t1
5743_t	evm.model.scaffold00990.10	evm.model.scaffold03580.43	evm.model.scaffold01136.7	2080_t	scaffold05269.path1.gene1
5745_t	evm.model.scaffold01000.1	evm.model.scaffold03580.53	evm.model.scaffold01140.7	20811_t	scaffold05284-g480.t1
5759_t	evm.model.scaffold01004.1	evm.model.scaffold03581.17	evm.model.scaffold01153.8	20820_t	scaffold05288-snap.2
5770_t	evm.model.scaffold01004.3	evm.model.scaffold03581.4	evm.model.scaffold01153.9	20824_t	scaffold05292-g115.t1
5853_t	evm.model.scaffold01007.1	evm.model.scaffold03581.56	evm.model.scaffold01163.1	20825_t	scaffold05340.path1.gene36
5864_t	evm.model.scaffold01027.1	evm.model.scaffold03581.57	evm.model.scaffold01165.1	20828_t	scaffold05344-g61.t1
5871_t	evm.model.scaffold01045.10	evm.model.scaffold03590.10	evm.model.scaffold01165.3	20830_t	scaffold05365-g441.t1
5887_t	evm.model.scaffold01045.13	evm.model.scaffold03593.4	evm.model.scaffold01165.4	20836_t	scaffold05369-g531.t1
5889_t	evm.model.scaffold01045.15	evm.model.scaffold03603.13	evm.model.scaffold01172.11	20844_t	scaffold05386-snap.20
5898_t	evm.model.scaffold01045.32	evm.model.scaffold03609.5	evm.model.scaffold01172.12	20849_t	scaffold05402-snap.31
590_t	evm.model.scaffold01045.38	evm.model.scaffold03644.1	evm.model.scaffold01172.13	20857_t	scaffold05471-snap.13
5983_t	evm.model.scaffold01045.46	evm.model.scaffold03659.1	evm.model.scaffold01172.14	20891_t	scaffold05481.path1.gene92
5987_t	evm.model.scaffold01045.52	evm.model.scaffold03676.10	evm.model.scaffold01172.15	20902_t	scaffold05483.path1.gene6
6005_t	evm.model.scaffold01045.53	evm.model.scaffold03676.3	evm.model.scaffold01172.16	20962_t	scaffold05533-snap.18
6017_t	evm.model.scaffold01045.55	evm.model.scaffold03684.15	evm.model.scaffold01173.1	20966_t	scaffold05537.path1.gene106
6044_t	evm.model.scaffold01045.61	evm.model.scaffold03701.1	evm.model.scaffold01177.1	210_t	scaffold05587-snap.3
6093_t	evm.model.scaffold01045.65	evm.model.scaffold03704.23	evm.model.scaffold01183.11	21004_t	scaffold05633.path1.gene65
6096_t	evm.model.scaffold01045.68	evm.model.scaffold03704.26	evm.model.scaffold01188.6	21005_t
6134_t	evm.model.scaffold01045.69	evm.model.scaffold03704.30	evm.model.scaffold01188.8	21014_t
618_t	evm.model.scaffold01046.1	evm.model.scaffold03704.32	evm.model.scaffold01188.9	21015_t
6227_t	evm.model.scaffold01046.3	evm.model.scaffold03704.47	evm.model.scaffold01189.1	21031_t
6290_t	evm.model.scaffold01046.5	evm.model.scaffold03704.53	evm.model.scaffold01198.1	21041_t
6301_t	evm.model.scaffold01046.8	evm.model.scaffold03704.55	evm.model.scaffold01207.13	21065_t
6308_t	evm.model.scaffold01048.7	evm.model.scaffold03704.57	evm.model.scaffold01207.17	21068_t
6315_t	evm.model.scaffold01049.14	evm.model.scaffold03705.10	evm.model.scaffold01207.6	21072_t
6350_t	evm.model.scaffold01049.15	evm.model.scaffold03705.11	evm.model.scaffold01207.7	21074_t
6364_t	evm.model.scaffold01049.16	evm.model.scaffold03713.1	evm.model.scaffold01248.18	21097_t
6419_t	evm.model.scaffold01049.18	evm.model.scaffold03729.8	evm.model.scaffold01248.2	21099_t
6424_t	evm.model.scaffold01049.23	evm.model.scaffold03748.4	evm.model.scaffold01248.21	21125_t
6445_t	evm.model.scaffold01049.6	evm.model.scaffold03799.2	evm.model.scaffold01248.25	21170_t
6448_t	evm.model.scaffold01057.1	evm.model.scaffold03804.1	evm.model.scaffold01248.26	21172_t
6463_t	evm.model.scaffold01066.1	evm.model.scaffold03804.5	evm.model.scaffold01248.34	21181_t
6465_t	evm.model.scaffold01066.13	evm.model.scaffold03814.1	evm.model.scaffold01248.9	21186_t
6486_t	evm.model.scaffold01066.15	evm.model.scaffold03815.3	evm.model.scaffold01267.2	21189_t
6497_t	evm.model.scaffold01066.16	evm.model.scaffold03816.1	evm.model.scaffold01267.7	21222_t
6503_t	evm.model.scaffold01066.2	evm.model.scaffold03816.2	evm.model.scaffold01268.3	21226_t
6531_t	evm.model.scaffold01066.7	evm.model.scaffold03827.2	evm.model.scaffold01268.4	2123_t
6532_t	evm.model.scaffold01066.8	evm.model.scaffold03833.3	evm.model.scaffold01268.5	21239_t
6545_t	evm.model.scaffold01071.8	evm.model.scaffold03833.6	evm.model.scaffold01271.12	21257_t
6548_t	evm.model.scaffold01075.1	evm.model.scaffold03835.4	evm.model.scaffold01271.25	21258_t
6562_t	evm.model.scaffold01090.1	evm.model.scaffold03844.16	evm.model.scaffold01271.26	21263_t
663_t	evm.model.scaffold01096.1	evm.model.scaffold03844.4	evm.model.scaffold01271.29	21310_t
6635_t	evm.model.scaffold01096.2	evm.model.scaffold03844.8	evm.model.scaffold01277.11	21316_t
6664_t	evm.model.scaffold01096.4	evm.model.scaffold03849.2	evm.model.scaffold01277.12	21369_t
6669_t	evm.model.scaffold01096.5	evm.model.scaffold03856.36	evm.model.scaffold01277.18	21377_t
6700_t	evm.model.scaffold01096.6	evm.model.scaffold03891.1	evm.model.scaffold01277.20	21386_t
6715_t	evm.model.scaffold01101.1	evm.model.scaffold03891.6	evm.model.scaffold01278.1	21401_t
6725_t	evm.model.scaffold01101.2	evm.model.scaffold03895.19	evm.model.scaffold01281.1	21410_t
6751_t	evm.model.scaffold01103.1	evm.model.scaffold03895.6	evm.model.scaffold01287.7	21447_t
6756_t	evm.model.scaffold01109.5	evm.model.scaffold03916.6	evm.model.scaffold01287.9	21448_t
6780_t	evm.model.scaffold01113.10	evm.model.scaffold03932.19	evm.model.scaffold01295.10	21518_t
6807_t	evm.model.scaffold01113.11	evm.model.scaffold03932.5	evm.model.scaffold01295.11	21529_t
6813_t	evm.model.scaffold01113.14	evm.model.scaffold03942.1	evm.model.scaffold01295.12	21532_t
6818_t	evm.model.scaffold01113.15	evm.model.scaffold03955.1	evm.model.scaffold01295.4	21564_t
6834_t	evm.model.scaffold01113.17	evm.model.scaffold03955.4	evm.model.scaffold01295.6	21586_t
6841_t	evm.model.scaffold01113.20	evm.model.scaffold03973.2	evm.model.scaffold01299.1	2161_t
685_t	evm.model.scaffold01113.4	evm.model.scaffold03975.21	evm.model.scaffold01304.1	21612_t
6850_t	evm.model.scaffold01113.7	evm.model.scaffold03975.3	evm.model.scaffold01305.4	21614_t
6868_t	evm.model.scaffold01117.10	evm.model.scaffold03983.2	evm.model.scaffold01305.5	21657_t
6900_t	evm.model.scaffold01117.12	evm.model.scaffold03983.26	evm.model.scaffold01308.1	21675_t
6948_t	evm.model.scaffold01117.8	evm.model.scaffold03983.4	evm.model.scaffold01316.7	21676_t
6969_t	evm.model.scaffold01117.9	evm.model.scaffold03983.40	evm.model.scaffold01320.1	21677_t
6970_t	evm.model.scaffold01119.2	evm.model.scaffold04002.2	evm.model.scaffold01323.1	2168_t
6974_t	evm.model.scaffold01135.12	evm.model.scaffold04002.5	evm.model.scaffold01347.1	21683_t
6982_t	evm.model.scaffold01135.13	evm.model.scaffold04002.7	evm.model.scaffold01355.10	21696_t
6984_t	evm.model.scaffold01135.14	evm.model.scaffold04004.2	evm.model.scaffold01355.11	2170_t
6992_t	evm.model.scaffold01135.7	evm.model.scaffold04019.2	evm.model.scaffold01355.14	21708_t
6999_t	evm.model.scaffold01135.8	evm.model.scaffold04034.1	evm.model.scaffold01355.15	21727_t
7016_t	evm.model.scaffold01135.9	evm.model.scaffold04036.6	evm.model.scaffold01355.2	21737_t
7051_t	evm.model.scaffold01140.5	evm.model.scaffold04049.16	evm.model.scaffold01355.3	21738_t
7056_t	evm.model.scaffold01143.1	evm.model.scaffold04049.3	evm.model.scaffold01355.4	21742_t
7100_t	evm.model.scaffold01145.2	evm.model.scaffold04050.23	evm.model.scaffold01355.5	21744_t
7102_t	evm.model.scaffold01150.2	evm.model.scaffold04080.1	evm.model.scaffold01355.8	21746_t
7110_t	evm.model.scaffold01153.1	evm.model.scaffold04080.2	evm.model.scaffold01364.10	21748_t
7124_t	evm.model.scaffold01162.1	evm.model.scaffold04101.1	evm.model.scaffold01364.11	21749_t
7127_t	evm.model.scaffold01162.2	evm.model.scaffold04106.1	evm.model.scaffold01364.2	21761_t
7146_t	evm.model.scaffold01163.2	evm.model.scaffold04106.5	evm.model.scaffold01364.3	21766_t
7162_t	evm.model.scaffold01167.1	evm.model.scaffold04108.2	evm.model.scaffold01396.1	21767_t
7168_t	evm.model.scaffold01172.2	evm.model.scaffold04108.3	evm.model.scaffold01401.1	21817_t
7177_t	evm.model.scaffold01172.3	evm.model.scaffold04116.6	evm.model.scaffold01401.16	21823_t
7189_t	evm.model.scaffold01172.4	evm.model.scaffold04128.12	evm.model.scaffold01401.19	21855_t
7191_t	evm.model.scaffold01172.5	evm.model.scaffold04128.9	evm.model.scaffold01401.20	21860_t
7198_t	evm.model.scaffold01173.10	evm.model.scaffold04155.14	evm.model.scaffold01401.3	21882_t
7224_t	evm.model.scaffold01178.1	evm.model.scaffold04162.47	evm.model.scaffold01401.5	21904_t
7227_t	evm.model.scaffold01183.1	evm.model.scaffold04162.59	evm.model.scaffold01419.2	21907_t
7234_t	evm.model.scaffold01183.15	evm.model.scaffold04162.68	evm.model.scaffold01419.7	21931_t
7253_t	evm.model.scaffold01183.16	evm.model.scaffold04162.69	evm.model.scaffold01446.10	21939_t
7273_t	evm.model.scaffold01183.17	evm.model.scaffold04173.5	evm.model.scaffold01446.13	21954_t
7278_t	evm.model.scaffold01183.2	evm.model.scaffold04175.1	evm.model.scaffold01451.3	21968_t
7287_t	evm.model.scaffold01183.6	evm.model.scaffold04176.21	evm.model.scaffold01451.6	21978_t
7301_t	evm.model.scaffold01183.8	evm.model.scaffold04176.55	evm.model.scaffold01453.2	2198_t
7302_t	evm.model.scaffold01183.9	evm.model.scaffold04180.15	evm.model.scaffold01473.13	22005_t
7315_t	evm.model.scaffold01188.1	evm.model.scaffold04180.24	evm.model.scaffold01473.14	22067_t
7331_t	evm.model.scaffold01188.2	evm.model.scaffold04180.31	evm.model.scaffold01473.17	22080_t
7367_t	evm.model.scaffold01196.1	evm.model.scaffold04180.38	evm.model.scaffold01473.20	22084_t
7374_t	evm.model.scaffold01207.10	evm.model.scaffold04180.5	evm.model.scaffold01473.21	22085_t
7404_t	evm.model.scaffold01207.15	evm.model.scaffold04180.6	evm.model.scaffold01473.26	22141_t
7419_t	evm.model.scaffold01212.1	evm.model.scaffold04182.7	evm.model.scaffold01473.27	22145_t
742_t	evm.model.scaffold01214.1	evm.model.scaffold04189.1	evm.model.scaffold01473.33	22147_t
7427_t	evm.model.scaffold01217.1	evm.model.scaffold04189.10	evm.model.scaffold01473.36	22155_t
7439_t	evm.model.scaffold01220.1	evm.model.scaffold04192.5	evm.model.scaffold01473.37	22170_t
7461_t	evm.model.scaffold01238.2	evm.model.scaffold04207.11	evm.model.scaffold01473.41	22180_t
7477_t	evm.model.scaffold01248.10	evm.model.scaffold04207.20	evm.model.scaffold01473.42	22197_t
748_t	evm.model.scaffold01248.11	evm.model.scaffold04207.3	evm.model.scaffold01473.44	22198_t
7481_t	evm.model.scaffold01248.12	evm.model.scaffold04207.9	evm.model.scaffold01493.12	22203_t
7506_t	evm.model.scaffold01248.16	evm.model.scaffold04208.1	evm.model.scaffold01493.21	22215_t
753_t	evm.model.scaffold01248.17	evm.model.scaffold04232.1	evm.model.scaffold01493.3	22241_t
7606_t	evm.model.scaffold01248.19	evm.model.scaffold04233.16	evm.model.scaffold01493.4	22266_t
7610_t	evm.model.scaffold01248.22	evm.model.scaffold04239.2	evm.model.scaffold01493.6	2228_t
7651_t	evm.model.scaffold01248.24	evm.model.scaffold04256.2	evm.model.scaffold01493.8	223_t
768_t	evm.model.scaffold01248.27	evm.model.scaffold04265.1	evm.model.scaffold01527.1	22310_t
7698_t	evm.model.scaffold01248.28	evm.model.scaffold04265.6	evm.model.scaffold01535.8	22323_t
7727_t	evm.model.scaffold01248.35	evm.model.scaffold04269.14	evm.model.scaffold01538.10	22359_t
7733_t	evm.model.scaffold01248.5	evm.model.scaffold04269.19	evm.model.scaffold01538.11	2238_t
7853_t	evm.model.scaffold01248.6	evm.model.scaffold04269.3	evm.model.scaffold01538.18	22388_t
7861_t	evm.model.scaffold01248.7	evm.model.scaffold04272.1	evm.model.scaffold01538.2	22389_t
7868_t	evm.model.scaffold01248.8	evm.model.scaffold04281.1	evm.model.scaffold01538.21	22390_t
789_t	evm.model.scaffold01253.1	evm.model.scaffold04288.5	evm.model.scaffold01538.22	22429_t
7893_t	evm.model.scaffold01259.1	evm.model.scaffold04302.1	evm.model.scaffold01538.23	22442_t
7943_t	evm.model.scaffold01259.2	evm.model.scaffold04326.30	evm.model.scaffold01538.32	22470_t
7972_t	evm.model.scaffold01259.3	evm.model.scaffold04331.5	evm.model.scaffold01538.42	22475_t
7975_t	evm.model.scaffold01267.1	evm.model.scaffold04331.9	evm.model.scaffold01538.9	22481_t
8003_t	evm.model.scaffold01267.10	evm.model.scaffold04333.2	evm.model.scaffold01541.17	22516_t
8005_t	evm.model.scaffold01267.12	evm.model.scaffold04333.3	evm.model.scaffold01541.6	22529_t
8037_t	evm.model.scaffold01267.6	evm.model.scaffold04334.13	evm.model.scaffold01551.1	22538_t
8047_t	evm.model.scaffold01268.2	evm.model.scaffold04361.2	evm.model.scaffold01557.12	22552_t
8049_t	evm.model.scaffold01271.13	evm.model.scaffold04399.1	evm.model.scaffold01557.9	22559_t
8074_t	evm.model.scaffold01271.14	evm.model.scaffold04402.1	evm.model.scaffold01558.4	22564_t
808_t	evm.model.scaffold01271.15	evm.model.scaffold04403.2	evm.model.scaffold01581.11	22571_t
8081_t	evm.model.scaffold01271.17	evm.model.scaffold04409.12	evm.model.scaffold01581.3	22574_t
8095_t	evm.model.scaffold01271.18	evm.model.scaffold04409.13	evm.model.scaffold01581.9	22586_t
8130_t	evm.model.scaffold01271.20	evm.model.scaffold04409.2	evm.model.scaffold01585.2	22594_t
8179_t	evm.model.scaffold01278.2	evm.model.scaffold04423.70	evm.model.scaffold01598.15	22607_t
8181_t	evm.model.scaffold01278.3	evm.model.scaffold04425.16	evm.model.scaffold01598.16	22626_t
8201_t	evm.model.scaffold01279.1	evm.model.scaffold04443.1	evm.model.scaffold01598.18	22630_t
8209_t	evm.model.scaffold01290.1	evm.model.scaffold04455.5	evm.model.scaffold01614.2	22631_t
8240_t	evm.model.scaffold01290.2	evm.model.scaffold04460.17	evm.model.scaffold01639.1	22648_t
8282_t	evm.model.scaffold01290.3	evm.model.scaffold04460.5	evm.model.scaffold01641.4	22657_t
8302_t	evm.model.scaffold01290.6	evm.model.scaffold04460.53	evm.model.scaffold01642.4	22673_t
8383_t	evm.model.scaffold01290.9	evm.model.scaffold04502.5	evm.model.scaffold01650.15	22675_t
8413_t	evm.model.scaffold01291.3	evm.model.scaffold04511.10	evm.model.scaffold01650.17	22676_t
8428_t	evm.model.scaffold01291.4	evm.model.scaffold04511.13	evm.model.scaffold01650.7	22683_t
8429_t	evm.model.scaffold01291.6	evm.model.scaffold04511.17	evm.model.scaffold01653.12	22714_t
8433_t	evm.model.scaffold01295.13	evm.model.scaffold04527.26	evm.model.scaffold01653.3	22715_t
8445_t	evm.model.scaffold01295.15	evm.model.scaffold04527.36	evm.model.scaffold01654.2	2272_t
8471_t	evm.model.scaffold01295.16	evm.model.scaffold04527.43	evm.model.scaffold01654.3	22740_t
8515_t	evm.model.scaffold01295.2	evm.model.scaffold04529.1	evm.model.scaffold01658.1	22743_t
8589_t	evm.model.scaffold01295.21	evm.model.scaffold04531.16	evm.model.scaffold01665.2	22755_t
8616_t	evm.model.scaffold01295.22	evm.model.scaffold04531.19	evm.model.scaffold01670.1	22776_t
8631_t	evm.model.scaffold01295.23	evm.model.scaffold04531.3	evm.model.scaffold01673.1	22780_t
8632_t	evm.model.scaffold01295.26	evm.model.scaffold04531.9	evm.model.scaffold01673.11	22805_t
8687_t	evm.model.scaffold01295.5	evm.model.scaffold04583.2	evm.model.scaffold01673.2	22817_t
8690_t	evm.model.scaffold01295.7	evm.model.scaffold04591.10	evm.model.scaffold01673.3	22824_t
8698_t	evm.model.scaffold01295.9	evm.model.scaffold04592.2	evm.model.scaffold01673.7	22830_t
8709_t	evm.model.scaffold01305.1	evm.model.scaffold04592.3	evm.model.scaffold01673.8	22839_t
8747_t	evm.model.scaffold01305.10	evm.model.scaffold04604.7	evm.model.scaffold01674.4	22859_t
8753_t	evm.model.scaffold01305.7	evm.model.scaffold04608.1	evm.model.scaffold01676.2	22952_t
8773_t	evm.model.scaffold01305.9	evm.model.scaffold04616.14	evm.model.scaffold01687.4	22965_t
8809_t	evm.model.scaffold01320.3	evm.model.scaffold04623.14	evm.model.scaffold01690.16	22979_t
8813_t	evm.model.scaffold01320.4	evm.model.scaffold04623.150	evm.model.scaffold01690.6	22981_t
8829_t	evm.model.scaffold01324.1	evm.model.scaffold04623.152	evm.model.scaffold01720.2	22986_t
8831_t	evm.model.scaffold01328.1	evm.model.scaffold04623.70	evm.model.scaffold01720.7	23008_t
8833_t	evm.model.scaffold01333.4	evm.model.scaffold04623.73	evm.model.scaffold01724.1	23012_t
8836_t	evm.model.scaffold01340.1	evm.model.scaffold04623.76	evm.model.scaffold01724.2	23035_t
8845_t	evm.model.scaffold01340.2	evm.model.scaffold04672.3	evm.model.scaffold01724.5	23043_t
8866_t	evm.model.scaffold01345.1	evm.model.scaffold04672.6	evm.model.scaffold01728.1	23060_t
8897_t	evm.model.scaffold01350.1	evm.model.scaffold04673.3	evm.model.scaffold01728.13	23066_t
8972_t	evm.model.scaffold01353.1	evm.model.scaffold04675.1	evm.model.scaffold01732.1	23070_t
8995_t	evm.model.scaffold01354.2	evm.model.scaffold04704.2	evm.model.scaffold01732.6	23091_t
9030_t	evm.model.scaffold01355.13	evm.model.scaffold04704.20	evm.model.scaffold01740.2	23103_t
9047_t	evm.model.scaffold01358.1	evm.model.scaffold04704.27	evm.model.scaffold01755.2	23107_t
9057_t	evm.model.scaffold01364.5	evm.model.scaffold04712.12	evm.model.scaffold01755.3	2311_t
9080_t	evm.model.scaffold01373.1	evm.model.scaffold04712.16	evm.model.scaffold01755.5	23111_t
9089_t	evm.model.scaffold01380.2	evm.model.scaffold04712.7	evm.model.scaffold01755.6	23112_t
9094_t	evm.model.scaffold01384.1	evm.model.scaffold04712.9	evm.model.scaffold01755.7	23119_t
91_t	evm.model.scaffold01384.2	evm.model.scaffold04723.12	evm.model.scaffold01755.8	2365_t
9104_t	evm.model.scaffold01385.1	evm.model.scaffold04723.7	evm.model.scaffold01762.1	2368_t
912_t	evm.model.scaffold01401.10	evm.model.scaffold04723.9	evm.model.scaffold01765.2	2390_t
9120_t	evm.model.scaffold01401.24	evm.model.scaffold04729.3	evm.model.scaffold01779.1	2413_t
9132_t	evm.model.scaffold01401.4	evm.model.scaffold04749.2	evm.model.scaffold01779.2	2435_t
9139_t	evm.model.scaffold01401.7	evm.model.scaffold04766.25	evm.model.scaffold01779.3	245_t
9141_t	evm.model.scaffold01401.9	evm.model.scaffold04773.1	evm.model.scaffold01779.4	2488_t
9150_t	evm.model.scaffold01407.1	evm.model.scaffold04777.2	evm.model.scaffold01792.1	2499_t
9174_t	evm.model.scaffold01407.4	evm.model.scaffold04781.11	evm.model.scaffold01792.4	2525_t
9181_t	evm.model.scaffold01431.3	evm.model.scaffold04805.7	evm.model.scaffold01797.1	253_t
9193_t	evm.model.scaffold01439.1	evm.model.scaffold04809.1	evm.model.scaffold01828.22	2532_t
9195_t	evm.model.scaffold01439.2	evm.model.scaffold04814.3	evm.model.scaffold01828.3	2545_t
9198_t	evm.model.scaffold01439.5	evm.model.scaffold04814.5	evm.model.scaffold01828.37	256_t
9237_t	evm.model.scaffold01446.2	evm.model.scaffold04814.8	evm.model.scaffold01840.8	2589_t
9275_t	evm.model.scaffold01446.4	evm.model.scaffold04816.10	evm.model.scaffold01845.1	2592_t
9287_t	evm.model.scaffold01446.5	evm.model.scaffold04816.7	evm.model.scaffold01849.1	2597_t
9346_t	evm.model.scaffold01446.6	evm.model.scaffold04826.2	evm.model.scaffold01849.11	2598_t
9366_t	evm.model.scaffold01446.7	evm.model.scaffold04831.1	evm.model.scaffold01849.14	2618_t
9367_t	evm.model.scaffold01449.1	evm.model.scaffold04832.5	evm.model.scaffold01869.10	2623_t
9383_t	evm.model.scaffold01452.1	evm.model.scaffold04832.6	evm.model.scaffold01869.11	2629_t
9403_t	evm.model.scaffold01453.1	evm.model.scaffold04834.5	evm.model.scaffold01874.10	263_t
9432_t	evm.model.scaffold01469.1	evm.model.scaffold04839.1	evm.model.scaffold01879.2	2642_t
9541_t	evm.model.scaffold01473.18	evm.model.scaffold04845.19	evm.model.scaffold01879.3	2651_t
9603_t	evm.model.scaffold01473.19	evm.model.scaffold04845.7	evm.model.scaffold01932.3	2698_t
9640_t	evm.model.scaffold01473.55	evm.model.scaffold04857.3	evm.model.scaffold01942.5	2725_t
9715_t	evm.model.scaffold01474.1	evm.model.scaffold04877.2	evm.model.scaffold01947.1	2744_t
9738_t	evm.model.scaffold01482.1	evm.model.scaffold04896.2	evm.model.scaffold01947.2	2746_t
9747_t	evm.model.scaffold01493.23	evm.model.scaffold04899.2	evm.model.scaffold01947.4	2752_t
9762_t	evm.model.scaffold01493.24	evm.model.scaffold04900.2	evm.model.scaffold01947.7	2768_t
9769_t	evm.model.scaffold01493.26	evm.model.scaffold04906.28	evm.model.scaffold01947.8	2777_t
9777_t	evm.model.scaffold01493.27	evm.model.scaffold04906.30	evm.model.scaffold01965.10	2805_t
9788_t	evm.model.scaffold01493.29	evm.model.scaffold04906.39	evm.model.scaffold01965.11	2831_t
9808_t	evm.model.scaffold01493.30	evm.model.scaffold04907.19	evm.model.scaffold01965.12	2873_t
9837_t	evm.model.scaffold01493.32	evm.model.scaffold04907.7	evm.model.scaffold01965.5	2876_t
9872_t	evm.model.scaffold01493.33	evm.model.scaffold04909.22	evm.model.scaffold01975.1	2881_t
9879_t	evm.model.scaffold01493.35	evm.model.scaffold04909.7	evm.model.scaffold01975.2	2886_t
9922_t	evm.model.scaffold01493.36	evm.model.scaffold04913.18	evm.model.scaffold01978.13	2888_t
9985_t	evm.model.scaffold01506.1	evm.model.scaffold04913.27	evm.model.scaffold01978.3	2893_t
9990_t	evm.model.scaffold01508.1	evm.model.scaffold04913.91	evm.model.scaffold01978.4	2899_t
evm.model.scaffold00005.35	evm.model.scaffold01515.1	evm.model.scaffold04921.1	evm.model.scaffold01980.1	2908_t
evm.model.scaffold00005.43	evm.model.scaffold01515.2	evm.model.scaffold04926.12	evm.model.scaffold01980.4	2911_t
evm.model.scaffold00005.53	evm.model.scaffold01518.2	evm.model.scaffold04926.4	evm.model.scaffold01983.4	2912_t
evm.model.scaffold00005.9	evm.model.scaffold01535.1	evm.model.scaffold04926.5	evm.model.scaffold01986.1	2922_t
evm.model.scaffold00014.6	evm.model.scaffold01535.2	evm.model.scaffold04926.7	evm.model.scaffold01992.1	2943_t
evm.model.scaffold00015.1	evm.model.scaffold01535.4	evm.model.scaffold04928.3	evm.model.scaffold01992.12	2953_t
evm.model.scaffold00017.5	evm.model.scaffold01536.1	evm.model.scaffold04936.5	evm.model.scaffold01992.6	2966_t
evm.model.scaffold00017.6	evm.model.scaffold01538.15	evm.model.scaffold04939.7	evm.model.scaffold01996.5	2968_t
evm.model.scaffold00031.4	evm.model.scaffold01538.17	evm.model.scaffold04974.12	evm.model.scaffold01996.7	2987_t
evm.model.scaffold00031.7	evm.model.scaffold01538.19	evm.model.scaffold04974.14	evm.model.scaffold02006.3	30_t
evm.model.scaffold00041.4	evm.model.scaffold01538.25	evm.model.scaffold04974.2	evm.model.scaffold02007.2	3007_t
evm.model.scaffold00041.44	evm.model.scaffold01538.27	evm.model.scaffold04978.4	evm.model.scaffold02007.6	3027_t
evm.model.scaffold00041.56	evm.model.scaffold01538.29	evm.model.scaffold04979.17	evm.model.scaffold02011.3	3039_t
evm.model.scaffold00041.58	evm.model.scaffold01538.3	evm.model.scaffold04984.11	evm.model.scaffold02013.3	3074_t
evm.model.scaffold00045.1	evm.model.scaffold01538.30	evm.model.scaffold04984.13	evm.model.scaffold02015.2	3076_t
evm.model.scaffold00055.2	evm.model.scaffold01538.37	evm.model.scaffold04998.9	evm.model.scaffold02022.3	3079_t
evm.model.scaffold00061.5	evm.model.scaffold01538.39	evm.model.scaffold05009.31	evm.model.scaffold02023.8	3141_t
evm.model.scaffold00061.8	evm.model.scaffold01538.41	evm.model.scaffold05009.6	evm.model.scaffold02028.5	3143_t
evm.model.scaffold00074.1	evm.model.scaffold01538.43	evm.model.scaffold05023.1	evm.model.scaffold02028.9	3162_t
evm.model.scaffold00080.1	evm.model.scaffold01538.5	evm.model.scaffold05038.4	evm.model.scaffold02031.1	3174_t
evm.model.scaffold00083.2	evm.model.scaffold01538.7	evm.model.scaffold05079.3	evm.model.scaffold02032.1	3187_t
evm.model.scaffold00086.1	evm.model.scaffold01541.10	evm.model.scaffold05082.1	evm.model.scaffold02036.2	3189_t
evm.model.scaffold00090.1	evm.model.scaffold01541.13	evm.model.scaffold05088.1	evm.model.scaffold02036.3	320_t
evm.model.scaffold00091.4	evm.model.scaffold01541.15	evm.model.scaffold05088.6	evm.model.scaffold02063.2	3202_t
evm.model.scaffold00101.1	evm.model.scaffold01541.16	evm.model.scaffold05120.4	evm.model.scaffold02064.1	3204_t
evm.model.scaffold00152.10	evm.model.scaffold01541.18	evm.model.scaffold05154.1	evm.model.scaffold02068.4	3217_t
evm.model.scaffold00152.5	evm.model.scaffold01549.1	evm.model.scaffold05158.1	evm.model.scaffold02075.1	325_t
evm.model.scaffold00152.6	evm.model.scaffold01557.13	evm.model.scaffold05159.1	evm.model.scaffold02076.1	3280_t
evm.model.scaffold00164.5	evm.model.scaffold01557.14	evm.model.scaffold05189.22	evm.model.scaffold02083.1	3284_t
evm.model.scaffold00197.4	evm.model.scaffold01558.2	evm.model.scaffold05189.27	evm.model.scaffold02090.5	3308_t
evm.model.scaffold00234.22	evm.model.scaffold01569.1	evm.model.scaffold05189.34	evm.model.scaffold02091.5	3313_t
evm.model.scaffold00239.17	evm.model.scaffold01578.1	evm.model.scaffold05190.6	evm.model.scaffold02107.10	3325_t
evm.model.scaffold00239.5	evm.model.scaffold01581.10	evm.model.scaffold05193.2	evm.model.scaffold02107.2	333_t
evm.model.scaffold00239.8	evm.model.scaffold01581.2	evm.model.scaffold05197.15	evm.model.scaffold02120.10	3354_t
evm.model.scaffold00245.1	evm.model.scaffold01581.4	evm.model.scaffold05197.17	evm.model.scaffold02120.11	3355_t
evm.model.scaffold00247.1	evm.model.scaffold01581.5	evm.model.scaffold05206.5	evm.model.scaffold02120.7	3364_t
evm.model.scaffold00247.12	evm.model.scaffold01581.6	evm.model.scaffold05217.6	evm.model.scaffold02120.8	3366_t
evm.model.scaffold00247.3	evm.model.scaffold01581.7	evm.model.scaffold05223.1	evm.model.scaffold02120.9	338_t
evm.model.scaffold00247.4	evm.model.scaffold01581.8	evm.model.scaffold05225.2	evm.model.scaffold02124.1	3402_t
evm.model.scaffold00256.18	evm.model.scaffold01598.12	evm.model.scaffold05236.20	evm.model.scaffold02127.2	3472_t
evm.model.scaffold00256.19	evm.model.scaffold01598.17	evm.model.scaffold05236.24	evm.model.scaffold02130.6	3486_t
evm.model.scaffold00256.23	evm.model.scaffold01614.1	evm.model.scaffold05252.3	evm.model.scaffold02135.4	3492_t
evm.model.scaffold00256.26	evm.model.scaffold01619.1	evm.model.scaffold05252.9	evm.model.scaffold02145.3	3511_t
evm.model.scaffold00256.27	evm.model.scaffold01622.1	evm.model.scaffold05258.10	evm.model.scaffold02146.4	3519_t
evm.model.scaffold00256.28	evm.model.scaffold01629.11	evm.model.scaffold05265.1	evm.model.scaffold02154.1	3537_t
evm.model.scaffold00256.7	evm.model.scaffold01629.12	evm.model.scaffold05284.12	evm.model.scaffold02158.14	3551_t
evm.model.scaffold00307.1	evm.model.scaffold01629.13	evm.model.scaffold05284.21	evm.model.scaffold02158.8	3569_t
evm.model.scaffold00317.2	evm.model.scaffold01629.14	evm.model.scaffold05284.32	evm.model.scaffold02158.9	3573_t
evm.model.scaffold00318.2	evm.model.scaffold01629.15	evm.model.scaffold05284.33	evm.model.scaffold02167.1	3586_t
evm.model.scaffold00346.4	evm.model.scaffold01629.16	evm.model.scaffold05284.34	evm.model.scaffold02167.11	3605_t
evm.model.scaffold00346.7	evm.model.scaffold01629.19	evm.model.scaffold05284.45	evm.model.scaffold02167.14	3606_t
evm.model.scaffold00348.22	evm.model.scaffold01629.2	evm.model.scaffold05284.49	evm.model.scaffold02167.2	3633_t
evm.model.scaffold00348.36	evm.model.scaffold01629.3	evm.model.scaffold05284.56	evm.model.scaffold02167.21	3637_t
evm.model.scaffold00348.41	evm.model.scaffold01629.4	evm.model.scaffold05284.57	evm.model.scaffold02167.3	364_t
evm.model.scaffold00348.51	evm.model.scaffold01629.8	evm.model.scaffold05288.3	evm.model.scaffold02178.1	3655_t
evm.model.scaffold00348.6	evm.model.scaffold01630.1	evm.model.scaffold05292.6	evm.model.scaffold02182.2	3714_t
evm.model.scaffold00348.8	evm.model.scaffold01639.2	evm.model.scaffold05318.2	evm.model.scaffold02182.4	3739_t
evm.model.scaffold00355.6	evm.model.scaffold01639.3	evm.model.scaffold05322.4	evm.model.scaffold02187.10	3744_t
evm.model.scaffold00361.7	evm.model.scaffold01641.1	evm.model.scaffold05325.3	evm.model.scaffold02187.4	3755_t
evm.model.scaffold00363.1	evm.model.scaffold01641.2	evm.model.scaffold05328.26	evm.model.scaffold02187.8	3768_t
evm.model.scaffold00363.4	evm.model.scaffold01642.5	evm.model.scaffold05328.7	evm.model.scaffold02187.9	3769_t
evm.model.scaffold00373.13	evm.model.scaffold01642.8	evm.model.scaffold05340.1	evm.model.scaffold02188.1	3773_t
evm.model.scaffold00373.14	evm.model.scaffold01650.1	evm.model.scaffold05340.23	evm.model.scaffold02188.17	3784_t
evm.model.scaffold00373.16	evm.model.scaffold01650.10	evm.model.scaffold05340.34	evm.model.scaffold02188.2	3788_t
evm.model.scaffold00385.1	evm.model.scaffold01650.11	evm.model.scaffold05348.1	evm.model.scaffold02188.3	3790_t
evm.model.scaffold00387.4	evm.model.scaffold01650.12	evm.model.scaffold05349.8	evm.model.scaffold02188.6	3813_t
evm.model.scaffold00391.5	evm.model.scaffold01650.13	evm.model.scaffold05360.1	evm.model.scaffold02210.3	3828_t
evm.model.scaffold00391.7	evm.model.scaffold01650.14	evm.model.scaffold05371.10	evm.model.scaffold02210.5	3833_t
evm.model.scaffold00394.1	evm.model.scaffold01650.16	evm.model.scaffold05386.3	evm.model.scaffold02211.2	3855_t
evm.model.scaffold00415.3	evm.model.scaffold01650.18	evm.model.scaffold05410.12	evm.model.scaffold02211.6	3864_t
evm.model.scaffold00424.2	evm.model.scaffold01650.19	evm.model.scaffold05415.3	evm.model.scaffold02215.2	3865_t
evm.model.scaffold00424.8	evm.model.scaffold01650.2	evm.model.scaffold05430.2	evm.model.scaffold02215.20	3868_t
evm.model.scaffold00429.2	evm.model.scaffold01650.20	evm.model.scaffold05430.6	evm.model.scaffold02215.3	3883_t
evm.model.scaffold00429.3	evm.model.scaffold01650.21	evm.model.scaffold05463.10	evm.model.scaffold02223.1	3884_t
evm.model.scaffold00429.5	evm.model.scaffold01650.22	evm.model.scaffold05473.7	evm.model.scaffold02256.10	3893_t
evm.model.scaffold00434.16	evm.model.scaffold01650.23	evm.model.scaffold05475.10	evm.model.scaffold02256.2	3894_t
evm.model.scaffold00434.24	evm.model.scaffold01650.26	evm.model.scaffold05475.16	evm.model.scaffold02256.5	3898_t
evm.model.scaffold00434.25	evm.model.scaffold01650.4	evm.model.scaffold05475.18	evm.model.scaffold02267.1	39_t
evm.model.scaffold00434.7	evm.model.scaffold01650.5	evm.model.scaffold05475.2	evm.model.scaffold02268.1	3907_t
evm.model.scaffold00434.9	evm.model.scaffold01650.6	evm.model.scaffold05476.2	evm.model.scaffold02279.3	3934_t
evm.model.scaffold00435.2	evm.model.scaffold01658.2	evm.model.scaffold05489.1	evm.model.scaffold02286.1	3948_t
evm.model.scaffold00439.2	evm.model.scaffold01658.3	evm.model.scaffold05491.2	evm.model.scaffold02286.10	3965_t
evm.model.scaffold00444.1	evm.model.scaffold01664.1	evm.model.scaffold05495.8	evm.model.scaffold02286.11	3986_t
evm.model.scaffold00450.1	evm.model.scaffold01668.1	evm.model.scaffold05497.31	evm.model.scaffold02286.12	4040_t
evm.model.scaffold00451.17	evm.model.scaffold01670.2	evm.model.scaffold05497.5	evm.model.scaffold02286.13	4072_t
evm.model.scaffold00451.9	evm.model.scaffold01674.3	evm.model.scaffold05500.3	evm.model.scaffold02286.15	4092_t
evm.model.scaffold00454.9	evm.model.scaffold01674.5	evm.model.scaffold05513.22	evm.model.scaffold02286.17	4106_t
evm.model.scaffold00469.8	evm.model.scaffold01674.9	evm.model.scaffold05513.5	evm.model.scaffold02286.3	4122_t
evm.model.scaffold00475.1	evm.model.scaffold01687.1	evm.model.scaffold05518.8	evm.model.scaffold02286.4	4123_t
evm.model.scaffold00478.2	evm.model.scaffold01687.6	evm.model.scaffold05533.9	evm.model.scaffold02286.9	4152_t
evm.model.scaffold00485.35	evm.model.scaffold01687.8	evm.model.scaffold05537.38	evm.model.scaffold02288.2	418_t
evm.model.scaffold00489.1	evm.model.scaffold01688.5	evm.model.scaffold05537.74	evm.model.scaffold02288.3	4196_t
evm.model.scaffold00490.5	evm.model.scaffold01690.10	evm.model.scaffold05537.76	evm.model.scaffold02288.6	421_t
evm.model.scaffold00491.16	evm.model.scaffold01690.12	evm.model.scaffold05537.79	evm.model.scaffold02295.12	4211_t
evm.model.scaffold00491.17	evm.model.scaffold01690.13	evm.model.scaffold05537.88	evm.model.scaffold02295.15	424_t
evm.model.scaffold00491.24	evm.model.scaffold01690.14	evm.model.scaffold05545.33	evm.model.scaffold02295.20	425_t
evm.model.scaffold00492.2	evm.model.scaffold01690.17	evm.model.scaffold05554.4	evm.model.scaffold02295.23	4276_t
evm.model.scaffold00497.12	evm.model.scaffold01690.3	evm.model.scaffold05557.10	evm.model.scaffold02295.35	428_t
evm.model.scaffold00497.13	evm.model.scaffold01690.5	evm.model.scaffold05557.13	evm.model.scaffold02295.36	4281_t
evm.model.scaffold00497.17	evm.model.scaffold01690.7	evm.model.scaffold05557.3	evm.model.scaffold02299.2	4286_t
evm.model.scaffold00497.27	evm.model.scaffold01690.8	evm.model.scaffold05557.9	evm.model.scaffold02301.10	4293_t
evm.model.scaffold00497.28	evm.model.scaffold01708.1	evm.model.scaffold05565.6	evm.model.scaffold02301.12	4305_t
evm.model.scaffold00497.6	evm.model.scaffold01717.1	evm.model.scaffold05575.10	evm.model.scaffold02301.7	4330_t
evm.model.scaffold00501.1	evm.model.scaffold01717.2	evm.model.scaffold05581.1	evm.model.scaffold02302.1	4334_t
evm.model.scaffold00540.2	evm.model.scaffold01720.11	evm.model.scaffold05588.2	evm.model.scaffold02312.3	435_t
evm.model.scaffold00555.10	evm.model.scaffold01720.15	evm.model.scaffold05625.1	evm.model.scaffold02319.1	4363_t
evm.model.scaffold00555.13	evm.model.scaffold01720.4	evm.model.scaffold05633.17	evm.model.scaffold02324.3	44_t
evm.model.scaffold00559.2	evm.model.scaffold01722.1	evm.model.scaffold05633.3	evm.model.scaffold02335.1	4440_t
evm.model.scaffold00574.1	evm.model.scaffold01724.12	evm.model.scaffold05633.9	evm.model.scaffold02335.10	4444_t
evm.model.scaffold00581.5	evm.model.scaffold01725.2	evm.model.scaffold05642.6	evm.model.scaffold02335.12	4467_t
evm.model.scaffold00586.2	evm.model.scaffold01725.3	evm.model.scaffold05654.2	evm.model.scaffold02335.15	4487_t
evm.model.scaffold00594.1	evm.model.scaffold01728.10	evm.model.scaffold05655.1	evm.model.scaffold02335.17	4499_t
evm.model.scaffold00594.33	evm.model.scaffold01728.11	evm.model.scaffold05655.4	evm.model.scaffold02335.2	450_t
evm.model.scaffold00594.39	evm.model.scaffold01728.12	evm.model.scaffold05655.5	evm.model.scaffold02335.26	4527_t
evm.model.scaffold00594.44	evm.model.scaffold01751.3	evm.model.scaffold05664.5	evm.model.scaffold02335.3	4529_t
evm.model.scaffold00594.46	evm.model.scaffold01751.4	evm.model.scaffold05664.6	evm.model.scaffold02350.2	4531_t
evm.model.scaffold00594.6	evm.model.scaffold01751.5	evm.model.scaffold05665.1	evm.model.scaffold02360.1	4539_t
evm.model.scaffold00605.2	evm.model.scaffold01755.1	evm.model.scaffold05667.1	evm.model.scaffold02360.6	4545_t
evm.model.scaffold00606.1	evm.model.scaffold01761.1	evm.model.scaffold05680.6	evm.model.scaffold02360.7	4562_t
evm.model.scaffold00614.10	evm.model.scaffold01777.1	scaffold00044.path1.gene9	evm.model.scaffold02365.2	4604_t
evm.model.scaffold00614.11	evm.model.scaffold01792.2	scaffold00122.path1.gene7	evm.model.scaffold02367.3	4609_t
evm.model.scaffold00614.16	evm.model.scaffold01792.3	scaffold00171-g208.t1	evm.model.scaffold02391.1	462_t
evm.model.scaffold00617.5	evm.model.scaffold01797.2	scaffold00247-snap.63	evm.model.scaffold02399.4	4623_t
evm.model.scaffold00619.1	evm.model.scaffold01808.1	scaffold00318.path1.gene4	evm.model.scaffold02404.10	4652_t
evm.model.scaffold00627.1	evm.model.scaffold01811.1	scaffold00321-g69.t1	evm.model.scaffold02404.3	4667_t
evm.model.scaffold00629.20	evm.model.scaffold01828.10	scaffold00346.path1.gene12	evm.model.scaffold02417.1	4671_t
evm.model.scaffold00629.34	evm.model.scaffold01828.11	scaffold00348-snap.91	evm.model.scaffold02419.2	4676_t
evm.model.scaffold00630.11	evm.model.scaffold01828.12	scaffold00373-snap.45	evm.model.scaffold02421.2	470_t
evm.model.scaffold00630.12	evm.model.scaffold01828.13	scaffold00485-snap.22	evm.model.scaffold02434.1	4745_t
evm.model.scaffold00630.13	evm.model.scaffold01828.15	scaffold00485-snap.92	evm.model.scaffold02448.18	4756_t
evm.model.scaffold00630.18	evm.model.scaffold01828.17	scaffold00494-snap.5	evm.model.scaffold02448.19	479_t
evm.model.scaffold00630.2	evm.model.scaffold01828.18	scaffold00538-snap.20	evm.model.scaffold02448.3	4799_t
evm.model.scaffold00651.1	evm.model.scaffold01828.19	scaffold00538-snap.21	evm.model.scaffold02448.30	4821_t
evm.model.scaffold00651.2	evm.model.scaffold01828.2	scaffold00581.path1.gene4	evm.model.scaffold02448.45	4835_t
evm.model.scaffold00652.1	evm.model.scaffold01828.20	scaffold00593-snap.19	evm.model.scaffold02448.48	4852_t
evm.model.scaffold00656.1	evm.model.scaffold01828.21	scaffold00593.path1.gene10	evm.model.scaffold02448.57	4856_t
evm.model.scaffold00659.10	evm.model.scaffold01828.25	scaffold00594-snap.90	evm.model.scaffold02449.2	4864_t
evm.model.scaffold00659.3	evm.model.scaffold01828.29	scaffold00601.path1.gene1	evm.model.scaffold02449.4	4904_t
evm.model.scaffold00659.6	evm.model.scaffold01828.30	scaffold00622-snap.3	evm.model.scaffold02466.3	4953_t
evm.model.scaffold00661.3	evm.model.scaffold01828.31	scaffold00677-snap.1	evm.model.scaffold02473.1	4961_t
evm.model.scaffold00661.38	evm.model.scaffold01828.32	scaffold00746-snap.100	evm.model.scaffold02473.10	4973_t
evm.model.scaffold00676.2	evm.model.scaffold01828.33	scaffold00746-snap.9	evm.model.scaffold02481.12	4985_t
evm.model.scaffold00691.1	evm.model.scaffold01828.34	scaffold00746.path1.gene41	evm.model.scaffold02481.14	5042_t
evm.model.scaffold00699.1	evm.model.scaffold01828.35	scaffold00766-snap.9	evm.model.scaffold02481.17	5055_t
evm.model.scaffold00701.1	evm.model.scaffold01828.36	scaffold00766.path1.gene71	evm.model.scaffold02481.18	5058_t
evm.model.scaffold00716.1	evm.model.scaffold01828.39	scaffold00848-snap.19	evm.model.scaffold02481.24	5066_t
evm.model.scaffold00725.1	evm.model.scaffold01828.40	scaffold00851-g366.t1	evm.model.scaffold02481.30	5110_t
evm.model.scaffold00725.2	evm.model.scaffold01828.42	scaffold00949-g144.t1	evm.model.scaffold02481.33	5137_t
evm.model.scaffold00725.9	evm.model.scaffold01828.43	scaffold00968.path1.gene33	evm.model.scaffold02481.9	5212_t
evm.model.scaffold00727.11	evm.model.scaffold01828.7	scaffold01045-g192.t1	evm.model.scaffold02482.2	5236_t
evm.model.scaffold00727.7	evm.model.scaffold01828.9	scaffold01045-snap.180	evm.model.scaffold02484.2	5252_t
evm.model.scaffold00727.8	evm.model.scaffold01832.1	scaffold01045-snap.189	evm.model.scaffold02488.2	5283_t
evm.model.scaffold00746.20	evm.model.scaffold01849.7	scaffold01102-snap.5	evm.model.scaffold02510.8	5291_t
evm.model.scaffold00746.21	evm.model.scaffold01865.2	scaffold01113-snap.50	evm.model.scaffold02516.4	5301_t
evm.model.scaffold00746.24	evm.model.scaffold01872.1	scaffold01136.path1.gene11	evm.model.scaffold02517.1	5309_t
evm.model.scaffold00746.29	evm.model.scaffold01918.1	scaffold01305-g303.t1	evm.model.scaffold02539.3	5312_t
evm.model.scaffold00746.33	evm.model.scaffold01932.1	scaffold01331-snap.1	evm.model.scaffold02554.1	5315_t
evm.model.scaffold00750.1	evm.model.scaffold01932.2	scaffold01473-snap.86	evm.model.scaffold02557.1	5339_t
evm.model.scaffold00750.4	evm.model.scaffold01932.4	scaffold01493-snap.92	evm.model.scaffold02559.1	5350_t
evm.model.scaffold00755.1	evm.model.scaffold01937.2	scaffold01502-snap.2	evm.model.scaffold02565.15	5360_t
evm.model.scaffold00758.1	evm.model.scaffold01937.3	scaffold01541-snap.56	evm.model.scaffold02565.17	5371_t
evm.model.scaffold00760.5	evm.model.scaffold01937.4	scaffold01577-g487.t1	evm.model.scaffold02565.20	5437_t
evm.model.scaffold00761.2	evm.model.scaffold01941.1	scaffold01581.path1.gene2	evm.model.scaffold02565.6	5458_t
evm.model.scaffold00761.29	evm.model.scaffold01947.6	scaffold01598-g483.t1	evm.model.scaffold02577.12	5466_t
evm.model.scaffold00766.10	evm.model.scaffold01950.4	scaffold01598-snap.10	evm.model.scaffold02577.17	5489_t
evm.model.scaffold00766.16	evm.model.scaffold01956.1	scaffold01598-snap.18	evm.model.scaffold02577.26	5501_t
evm.model.scaffold00766.17	evm.model.scaffold01965.13	scaffold01598.path1.gene18	evm.model.scaffold02577.33	5509_t
evm.model.scaffold00766.28	evm.model.scaffold01965.6	scaffold01626-snap.1	evm.model.scaffold02577.46	5524_t
evm.model.scaffold00766.33	evm.model.scaffold01965.8	scaffold01653.path1.gene13	evm.model.scaffold02577.61	5539_t
evm.model.scaffold00766.6	evm.model.scaffold01972.1	scaffold01670-g488.t1	evm.model.scaffold02577.7	554_t
evm.model.scaffold00766.7	evm.model.scaffold01972.2	scaffold01674-snap.4	evm.model.scaffold02577.72	5564_t
evm.model.scaffold00771.11	evm.model.scaffold01980.13	scaffold01688-g468.t1	evm.model.scaffold02577.73	5565_t
evm.model.scaffold00771.17	evm.model.scaffold01980.14	scaffold01690-g573.t1	evm.model.scaffold02577.74	5579_t
evm.model.scaffold00771.18	evm.model.scaffold01980.8	scaffold01724-snap.50	evm.model.scaffold02580.1	5580_t
evm.model.scaffold00771.29	evm.model.scaffold01983.5	scaffold01728-snap.50	evm.model.scaffold02580.2	5582_t
evm.model.scaffold00771.33	evm.model.scaffold01985.3	scaffold01765.path1.gene6	evm.model.scaffold02580.21	5583_t
evm.model.scaffold00771.38	evm.model.scaffold01985.4	scaffold01777-g7.t1	evm.model.scaffold02580.5	5589_t
evm.model.scaffold00771.45	evm.model.scaffold01985.5	scaffold01851.path1.gene7	evm.model.scaffold02583.1	5630_t
evm.model.scaffold00771.9	evm.model.scaffold01986.2	scaffold01942-g233.t1	evm.model.scaffold02583.2	5655_t
evm.model.scaffold00776.1	evm.model.scaffold01986.4	scaffold01965.path1.gene6	evm.model.scaffold02587.15	5675_t
evm.model.scaffold00778.3	evm.model.scaffold01986.6	scaffold01978-snap.12	evm.model.scaffold02587.20	5685_t
evm.model.scaffold00783.4	evm.model.scaffold01992.10	scaffold02013.path1.gene3	evm.model.scaffold02587.26	57_t
evm.model.scaffold00790.1	evm.model.scaffold01996.1	scaffold02072-snap.11	evm.model.scaffold02587.28	5713_t
evm.model.scaffold00793.1	evm.model.scaffold01996.6	scaffold02104-snap.2	evm.model.scaffold02601.1	5752_t
evm.model.scaffold00794.6	evm.model.scaffold02000.7	scaffold02146.path1.gene10	evm.model.scaffold02601.2	5758_t
evm.model.scaffold00820.17	evm.model.scaffold02004.1	scaffold02158-snap.13	evm.model.scaffold02602.3	5761_t
evm.model.scaffold00821.1	evm.model.scaffold02005.1	scaffold02188-g84.t1	evm.model.scaffold02610.1	5820_t
evm.model.scaffold00831.1	evm.model.scaffold02006.4	scaffold02199-snap.3	evm.model.scaffold02610.2	584_t
evm.model.scaffold00831.2	evm.model.scaffold02007.1	scaffold02204-g259.t1	evm.model.scaffold02614.4	5874_t
evm.model.scaffold00832.32	evm.model.scaffold02007.3	scaffold02309.path1.gene1	evm.model.scaffold02615.3	5903_t
evm.model.scaffold00832.55	evm.model.scaffold02022.2	scaffold02335-snap.38	evm.model.scaffold02615.6	591_t
evm.model.scaffold00832.56	evm.model.scaffold02025.1	scaffold02374-snap.1	evm.model.scaffold02615.7	5912_t
evm.model.scaffold00832.67	evm.model.scaffold02025.2	scaffold02448-snap.206	evm.model.scaffold02623.2	5934_t
evm.model.scaffold00832.7	evm.model.scaffold02025.3	scaffold02467-snap.63	evm.model.scaffold02624.7	5935_t
evm.model.scaffold00833.1	evm.model.scaffold02031.2	scaffold02476.path1.gene1	evm.model.scaffold02630.11	596_t
evm.model.scaffold00843.3	evm.model.scaffold02036.1	scaffold02565-snap.76	evm.model.scaffold02630.16	5993_t
evm.model.scaffold00847.16	evm.model.scaffold02041.1	scaffold02568.path1.gene2	evm.model.scaffold02630.17	602_t
evm.model.scaffold00847.26	evm.model.scaffold02051.1	scaffold02574-snap.2	evm.model.scaffold02630.24	6021_t
evm.model.scaffold00847.8	evm.model.scaffold02068.2	scaffold02583-snap.17	evm.model.scaffold02630.26	6055_t
evm.model.scaffold00848.3	evm.model.scaffold02068.5	scaffold02587.path1.gene18	evm.model.scaffold02630.30	606_t
evm.model.scaffold00849.13	evm.model.scaffold02072.1	scaffold02624-snap.10	evm.model.scaffold02630.31	6080_t
evm.model.scaffold00849.14	evm.model.scaffold02076.12	scaffold02630.path1.gene58	evm.model.scaffold02630.33	610_t
evm.model.scaffold00849.24	evm.model.scaffold02076.2	scaffold02651-snap.13	evm.model.scaffold02630.37	6115_t
evm.model.scaffold00851.2	evm.model.scaffold02076.4	scaffold02689-g561.t1	evm.model.scaffold02630.43	6127_t
evm.model.scaffold00851.3	evm.model.scaffold02076.5	scaffold02750-snap.219	evm.model.scaffold02630.46	6167_t
evm.model.scaffold00856.4	evm.model.scaffold02076.6	scaffold02778.path1.gene7	evm.model.scaffold02630.47	6195_t
evm.model.scaffold00859.4	evm.model.scaffold02076.8	scaffold02787.path1.gene49	evm.model.scaffold02630.52	6196_t
evm.model.scaffold00859.6	evm.model.scaffold02090.1	scaffold02803.path1.gene11	evm.model.scaffold02630.54	6201_t
evm.model.scaffold00864.8	evm.model.scaffold02107.9	scaffold02817.path1.gene6	evm.model.scaffold02630.60	6202_t
evm.model.scaffold00870.2	evm.model.scaffold02110.1	scaffold02862-snap.8	evm.model.scaffold02645.1	6220_t
evm.model.scaffold00870.3	evm.model.scaffold02112.2	scaffold02916-snap.14	evm.model.scaffold02650.1	6228_t
evm.model.scaffold00870.4	evm.model.scaffold02112.4	scaffold02931-snap.41	evm.model.scaffold02651.9	6238_t
evm.model.scaffold00891.1	evm.model.scaffold02120.6	scaffold02949-snap.30	evm.model.scaffold02656.1	6264_t
evm.model.scaffold00895.3	evm.model.scaffold02121.1	scaffold03025-snap.18	evm.model.scaffold02656.3	6271_t
evm.model.scaffold00897.1	evm.model.scaffold02130.10	scaffold03025-snap.65	evm.model.scaffold02665.1	6309_t
evm.model.scaffold00905.10	evm.model.scaffold02130.13	scaffold03045-snap.7	evm.model.scaffold02665.2	6333_t
evm.model.scaffold00905.12	evm.model.scaffold02130.2	scaffold03055-snap.84	evm.model.scaffold02665.4	6348_t
evm.model.scaffold00905.2	evm.model.scaffold02130.3	scaffold03076-g107.t1	evm.model.scaffold02676.1	6355_t
evm.model.scaffold00905.9	evm.model.scaffold02130.4	scaffold03109-snap.23	evm.model.scaffold02676.2	6377_t
evm.model.scaffold00908.1	evm.model.scaffold02130.5	scaffold03161-snap.7	evm.model.scaffold02676.3	644_t
evm.model.scaffold00914.2	evm.model.scaffold02130.7	scaffold03179-snap.12	evm.model.scaffold02681.3	6460_t
evm.model.scaffold00949.20	evm.model.scaffold02130.8	scaffold03209.path1.gene19	evm.model.scaffold02690.4	6464_t
evm.model.scaffold00968.15	evm.model.scaffold02130.9	scaffold03211-g62.t1	evm.model.scaffold02690.5	6470_t
evm.model.scaffold00971.1	evm.model.scaffold02145.4	scaffold03257-snap.19	evm.model.scaffold02695.1	6472_t
evm.model.scaffold00973.4	evm.model.scaffold02146.3	scaffold03303.path1.gene17	evm.model.scaffold02707.12	6481_t
evm.model.scaffold00986.1	evm.model.scaffold02150.1	scaffold03337-g530.t1	evm.model.scaffold02707.18	6487_t
evm.model.scaffold00990.1	evm.model.scaffold02158.1	scaffold03361-snap.37	evm.model.scaffold02707.3	649_t
evm.model.scaffold00990.9	evm.model.scaffold02158.11	scaffold03380-g344.t1	evm.model.scaffold02707.5	6517_t
evm.model.scaffold00993.1	evm.model.scaffold02158.13	scaffold03417-snap.2	evm.model.scaffold02711.2	6518_t
evm.model.scaffold00996.1	evm.model.scaffold02158.18	scaffold03428-snap.10	evm.model.scaffold02711.3	6521_t
evm.model.scaffold01015.1	evm.model.scaffold02158.3	scaffold03454-g158.t1	evm.model.scaffold02711.7	6541_t
evm.model.scaffold01045.3	evm.model.scaffold02158.4	scaffold03484-g558.t1	evm.model.scaffold02712.2	6563_t
evm.model.scaffold01045.33	evm.model.scaffold02158.6	scaffold03545-g196.t1	evm.model.scaffold02713.2	6572_t
evm.model.scaffold01045.37	evm.model.scaffold02158.7	scaffold03580-g219.t1	evm.model.scaffold02737.6	6580_t
evm.model.scaffold01045.5	evm.model.scaffold02167.12	scaffold03580-snap.327	evm.model.scaffold02740.1	6591_t
evm.model.scaffold01045.62	evm.model.scaffold02167.15	scaffold03581-snap.148	evm.model.scaffold02750.1	6594_t
evm.model.scaffold01045.63	evm.model.scaffold02167.19	scaffold03581-snap.35	evm.model.scaffold02750.101	6612_t
evm.model.scaffold01045.7	evm.model.scaffold02167.7	scaffold03590-snap.24	evm.model.scaffold02750.102	6619_t
evm.model.scaffold01045.70	evm.model.scaffold02174.2	scaffold03641-snap.43	evm.model.scaffold02750.104	6629_t
evm.model.scaffold01046.4	evm.model.scaffold02182.7	scaffold03705-g637.t1	evm.model.scaffold02750.114	6649_t
evm.model.scaffold01046.7	evm.model.scaffold02187.12	scaffold03706-snap.25	evm.model.scaffold02750.117	6657_t
evm.model.scaffold01048.17	evm.model.scaffold02187.15	scaffold03798-snap.1	evm.model.scaffold02750.119	6694_t
evm.model.scaffold01048.4	evm.model.scaffold02187.16	scaffold03799-snap.44	evm.model.scaffold02750.16	6708_t
evm.model.scaffold01049.13	evm.model.scaffold02187.18	scaffold03844-snap.32	evm.model.scaffold02750.2	6717_t
evm.model.scaffold01055.1	evm.model.scaffold02187.19	scaffold03856-snap.84	evm.model.scaffold02750.26	6790_t
evm.model.scaffold01061.1	evm.model.scaffold02187.20	scaffold03856.path1.gene17	evm.model.scaffold02750.39	6799_t
evm.model.scaffold01065.1	evm.model.scaffold02188.9	scaffold03918-snap.23	evm.model.scaffold02750.4	6800_t
evm.model.scaffold01071.2	evm.model.scaffold02190.2	scaffold03946-snap.119	evm.model.scaffold02750.44	6802_t
evm.model.scaffold01087.4	evm.model.scaffold02191.4	scaffold03954-snap.66	evm.model.scaffold02750.46	6819_t
evm.model.scaffold01113.5	evm.model.scaffold02191.5	scaffold04032.path1.gene1	evm.model.scaffold02750.58	6849_t
evm.model.scaffold01116.2	evm.model.scaffold02207.2	scaffold04049.path1.gene16	evm.model.scaffold02750.95	6852_t
evm.model.scaffold01116.3	evm.model.scaffold02215.1	scaffold04125-g425.t1	evm.model.scaffold02754.1	6859_t
evm.model.scaffold01117.3	evm.model.scaffold02215.17	scaffold04207.path1.gene10	evm.model.scaffold02760.1	6866_t
evm.model.scaffold01120.4	evm.model.scaffold02215.18	scaffold04252-snap.9	evm.model.scaffold02760.2	6897_t
evm.model.scaffold01120.7	evm.model.scaffold02215.19	scaffold04316-snap.2	evm.model.scaffold02760.3	6902_t
evm.model.scaffold01135.1	evm.model.scaffold02215.5	scaffold04351-snap.19	evm.model.scaffold02765.3	6913_t
evm.model.scaffold01135.10	evm.model.scaffold02215.6	scaffold04361.path1.gene2	evm.model.scaffold02767.3	6932_t
evm.model.scaffold01135.15	evm.model.scaffold02215.8	scaffold04423-g98.t1	evm.model.scaffold02778.11	6953_t
evm.model.scaffold01136.19	evm.model.scaffold02215.9	scaffold04423.path1.gene7	evm.model.scaffold02778.13	6963_t
evm.model.scaffold01153.6	evm.model.scaffold02230.1	scaffold04423.path1.gene71	evm.model.scaffold02781.1	6966_t
evm.model.scaffold01165.5	evm.model.scaffold02243.1	scaffold04425-snap.64	evm.model.scaffold02786.5	697_t
evm.model.scaffold01172.28	evm.model.scaffold02243.2	scaffold04425-snap.96	evm.model.scaffold02786.6	6991_t
evm.model.scaffold01173.8	evm.model.scaffold02286.5	scaffold04444-g544.t1	evm.model.scaffold02787.11	701_t
evm.model.scaffold01183.4	evm.model.scaffold02286.6	scaffold04473.path1.gene17	evm.model.scaffold02787.13	7024_t
evm.model.scaffold01183.5	evm.model.scaffold02288.11	scaffold04491-snap.18	evm.model.scaffold02787.16	7025_t
evm.model.scaffold01184.2	evm.model.scaffold02288.4	scaffold04529.path1.gene14	evm.model.scaffold02787.19	7036_t
evm.model.scaffold01188.5	evm.model.scaffold02288.7	scaffold04540.path1.gene10	evm.model.scaffold02787.3	7067_t
evm.model.scaffold01207.11	evm.model.scaffold02295.10	scaffold04560-snap.2	evm.model.scaffold02787.57	7092_t
evm.model.scaffold01207.8	evm.model.scaffold02295.18	scaffold04596-snap.2	evm.model.scaffold02793.14	7098_t
evm.model.scaffold01213.1	evm.model.scaffold02295.19	scaffold04603.path1.gene5	evm.model.scaffold02793.15	710_t
evm.model.scaffold01222.1	evm.model.scaffold02295.2	scaffold04655.path1.gene3	evm.model.scaffold02793.16	7111_t
evm.model.scaffold01222.2	evm.model.scaffold02295.24	scaffold04670.path1.gene8	evm.model.scaffold02793.8	7113_t
evm.model.scaffold01234.2	evm.model.scaffold02295.26	scaffold04672-snap.57	evm.model.scaffold02800.16	7116_t
evm.model.scaffold01242.1	evm.model.scaffold02295.27	scaffold04697-snap.14	evm.model.scaffold02803.10	7121_t
evm.model.scaffold01242.2	evm.model.scaffold02295.28	scaffold04704-snap.24	evm.model.scaffold02803.2	7123_t
evm.model.scaffold01248.13	evm.model.scaffold02295.29	scaffold04723-snap.32	evm.model.scaffold02803.6	7147_t
evm.model.scaffold01248.15	evm.model.scaffold02295.31	scaffold04723.path1.gene8	evm.model.scaffold02803.7	7153_t
evm.model.scaffold01248.3	evm.model.scaffold02295.33	scaffold04749.path1.gene1	evm.model.scaffold02807.5	7169_t
evm.model.scaffold01249.3	evm.model.scaffold02295.34	scaffold04750-g95.t1	evm.model.scaffold02812.10	7181_t
evm.model.scaffold01250.1	evm.model.scaffold02295.38	scaffold04754-snap.1	evm.model.scaffold02815.15	7211_t
evm.model.scaffold01271.11	evm.model.scaffold02295.39	scaffold04754-snap.12	evm.model.scaffold02815.20	7214_t
evm.model.scaffold01271.22	evm.model.scaffold02295.45	scaffold04814-snap.4	evm.model.scaffold02815.8	7215_t
evm.model.scaffold01271.23	evm.model.scaffold02295.8	scaffold04829-g66.t1	evm.model.scaffold02817.1	7270_t
evm.model.scaffold01271.27	evm.model.scaffold02301.1	scaffold04845-snap.61	evm.model.scaffold02817.3	7282_t
evm.model.scaffold01274.2	evm.model.scaffold02301.11	scaffold04845-snap.98	evm.model.scaffold02817.4	7295_t
evm.model.scaffold01277.5	evm.model.scaffold02301.3	scaffold04859.path1.gene1	evm.model.scaffold02819.1	7304_t
evm.model.scaffold01277.8	evm.model.scaffold02301.6	scaffold04913-g638.t1	evm.model.scaffold02827.18	7317_t
evm.model.scaffold01278.4	evm.model.scaffold02302.3	scaffold04984-snap.83	evm.model.scaffold02827.22	7322_t
evm.model.scaffold01282.1	evm.model.scaffold02302.4	scaffold05009-snap.41	evm.model.scaffold02832.2	7327_t
evm.model.scaffold01287.2	evm.model.scaffold02302.5	scaffold05014-snap.35	evm.model.scaffold02832.3	733_t
evm.model.scaffold01287.4	evm.model.scaffold02302.6	scaffold05029-snap.11	evm.model.scaffold02832.4	7346_t
evm.model.scaffold01290.10	evm.model.scaffold02317.1	scaffold05054-snap.14	evm.model.scaffold02832.6	7348_t
evm.model.scaffold01290.11	evm.model.scaffold02321.1	scaffold05073-g338.t1	evm.model.scaffold02832.7	7368_t
evm.model.scaffold01291.5	evm.model.scaffold02324.7	scaffold05177-g524.t1	evm.model.scaffold02837.6	7399_t
evm.model.scaffold01295.1	evm.model.scaffold02336.2	scaffold05183-snap.42	evm.model.scaffold02854.1	7409_t
evm.model.scaffold01305.11	evm.model.scaffold02336.3	scaffold05217-snap.3	evm.model.scaffold02873.3	741_t
evm.model.scaffold01305.2	evm.model.scaffold02345.1	scaffold05231.path1.gene3	evm.model.scaffold02894.12	7424_t
evm.model.scaffold01305.3	evm.model.scaffold02347.1	scaffold05236-g87.t1	evm.model.scaffold02894.7	7434_t
evm.model.scaffold01317.2	evm.model.scaffold02360.2	scaffold05284-g437.t1	evm.model.scaffold02894.9	7486_t
evm.model.scaffold01333.2	evm.model.scaffold02360.3	scaffold05284-g485.t1	evm.model.scaffold02898.1	7522_t
evm.model.scaffold01333.6	evm.model.scaffold02360.5	scaffold05284-snap.54	evm.model.scaffold02899.39	7530_t
evm.model.scaffold01346.1	evm.model.scaffold02360.8	scaffold05322.path1.gene12	evm.model.scaffold02899.40	7534_t
evm.model.scaffold01380.1	evm.model.scaffold02360.9	scaffold05328-snap.153	evm.model.scaffold02899.6	7540_t
evm.model.scaffold01380.6	evm.model.scaffold02366.2	scaffold05365-snap.5	evm.model.scaffold02902.22	7549_t
evm.model.scaffold01387.1	evm.model.scaffold02367.11	scaffold05402-snap.42	evm.model.scaffold02902.23	7550_t
evm.model.scaffold01401.12	evm.model.scaffold02367.2	scaffold05403-snap.7	evm.model.scaffold02910.18	7561_t
evm.model.scaffold01406.1	evm.model.scaffold02367.6	scaffold05430-snap.31	evm.model.scaffold02910.2	7570_t
evm.model.scaffold01407.3	evm.model.scaffold02367.7	scaffold05463-g51.t1	evm.model.scaffold02910.23	7586_t
evm.model.scaffold01419.6	evm.model.scaffold02367.8	scaffold05473-g583.t1	evm.model.scaffold02910.25	7612_t
evm.model.scaffold01431.2	evm.model.scaffold02367.9	scaffold05475-snap.76	evm.model.scaffold02914.1	763_t
evm.model.scaffold01442.1	evm.model.scaffold02372.3	scaffold05477.path1.gene8	evm.model.scaffold02917.6	764_t
evm.model.scaffold01442.2	evm.model.scaffold02373.1	scaffold05481-g57.t1	evm.model.scaffold02928.3	7661_t
evm.model.scaffold01444.2	evm.model.scaffold02381.1	scaffold05481-snap.39	evm.model.scaffold02928.4	7668_t
evm.model.scaffold01444.3	evm.model.scaffold02387.1	scaffold05481-snap.90	evm.model.scaffold02929.4	769_t
evm.model.scaffold01454.1	evm.model.scaffold02394.1	scaffold05495-snap.4	evm.model.scaffold02929.6	7724_t
evm.model.scaffold01473.12	evm.model.scaffold02399.1	scaffold05518-g427.t1	evm.model.scaffold02929.7	7731_t
evm.model.scaffold01473.25	evm.model.scaffold02399.5	scaffold05537-g323.t1	evm.model.scaffold02931.7	7741_t
evm.model.scaffold01473.32	evm.model.scaffold02404.15	scaffold05557.path1.gene10	evm.model.scaffold02953.4	7743_t
evm.model.scaffold01473.38	evm.model.scaffold02404.19	scaffold05654-snap.11	evm.model.scaffold02962.3	7744_t
evm.model.scaffold01473.39	evm.model.scaffold02421.1		evm.model.scaffold02967.2	7749_t
evm.model.scaffold01473.40	evm.model.scaffold02426.1		evm.model.scaffold02968.22	7759_t
evm.model.scaffold01473.48	evm.model.scaffold02427.1		evm.model.scaffold02978.4	7761_t
evm.model.scaffold01473.5	evm.model.scaffold02448.11		evm.model.scaffold02979.1	7763_t
evm.model.scaffold01473.50	evm.model.scaffold02448.12		evm.model.scaffold02979.16	7770_t
evm.model.scaffold01473.53	evm.model.scaffold02448.16		evm.model.scaffold02979.17	78_t
evm.model.scaffold01473.56	evm.model.scaffold02448.17		evm.model.scaffold02979.18	7804_t
evm.model.scaffold01473.57	evm.model.scaffold02448.21		evm.model.scaffold02979.7	7811_t
evm.model.scaffold01489.1	evm.model.scaffold02448.24		evm.model.scaffold02979.8	7833_t
evm.model.scaffold01490.1	evm.model.scaffold02448.26		evm.model.scaffold02979.9	7851_t
evm.model.scaffold01493.1	evm.model.scaffold02448.28		evm.model.scaffold02982.7	7854_t
evm.model.scaffold01493.19	evm.model.scaffold02448.32		evm.model.scaffold02982.8	7859_t
evm.model.scaffold01493.22	evm.model.scaffold02448.33		evm.model.scaffold02986.2	7871_t
evm.model.scaffold01493.25	evm.model.scaffold02448.34		evm.model.scaffold02987.3	7873_t
evm.model.scaffold01493.34	evm.model.scaffold02448.35		evm.model.scaffold02987.4	7879_t
evm.model.scaffold01493.37	evm.model.scaffold02448.36		evm.model.scaffold02987.5	7882_t
evm.model.scaffold01522.2	evm.model.scaffold02448.37		evm.model.scaffold03006.4	7883_t
evm.model.scaffold01538.12	evm.model.scaffold02448.40		evm.model.scaffold03015.11	7888_t
evm.model.scaffold01541.12	evm.model.scaffold02448.41		evm.model.scaffold03015.12	7890_t
evm.model.scaffold01541.14	evm.model.scaffold02448.42		evm.model.scaffold03015.18	7912_t
evm.model.scaffold01547.1	evm.model.scaffold02448.43		evm.model.scaffold03019.16	7928_t
evm.model.scaffold01548.3	evm.model.scaffold02448.44		evm.model.scaffold03019.21	7980_t
evm.model.scaffold01557.15	evm.model.scaffold02448.58		evm.model.scaffold03019.25	7990_t
evm.model.scaffold01557.19	evm.model.scaffold02448.6		evm.model.scaffold03025.18	7991_t
evm.model.scaffold01557.4	evm.model.scaffold02448.8		evm.model.scaffold03025.3	8050_t
evm.model.scaffold01557.5	evm.model.scaffold02448.9		evm.model.scaffold03025.39	8055_t
evm.model.scaffold01557.7	evm.model.scaffold02449.1		evm.model.scaffold03025.4	8072_t
evm.model.scaffold01558.3	evm.model.scaffold02449.3		evm.model.scaffold03025.7	8076_t
evm.model.scaffold01566.1	evm.model.scaffold02449.6		evm.model.scaffold03033.1	8089_t
evm.model.scaffold01581.1	evm.model.scaffold02459.1		evm.model.scaffold03042.1	8091_t
evm.model.scaffold01598.11	evm.model.scaffold02460.1		evm.model.scaffold03049.2	8098_t
evm.model.scaffold01598.7	evm.model.scaffold02460.3		evm.model.scaffold03051.3	8113_t
evm.model.scaffold01629.5	evm.model.scaffold02461.1		evm.model.scaffold03055.10	8125_t
evm.model.scaffold01642.2	evm.model.scaffold02466.1		evm.model.scaffold03055.15	8177_t
evm.model.scaffold01650.27	evm.model.scaffold02478.1		evm.model.scaffold03055.19	8217_t
evm.model.scaffold01653.10	evm.model.scaffold02481.11		evm.model.scaffold03055.4	8234_t
evm.model.scaffold01653.4	evm.model.scaffold02481.19		evm.model.scaffold03068.14	824_t
evm.model.scaffold01653.8	evm.model.scaffold02481.2		evm.model.scaffold03068.16	8256_t
evm.model.scaffold01673.5	evm.model.scaffold02481.23		evm.model.scaffold03068.27	8262_t
evm.model.scaffold01676.1	evm.model.scaffold02481.5		evm.model.scaffold03068.28	8275_t
evm.model.scaffold01687.3	evm.model.scaffold02482.1		evm.model.scaffold03068.29	8295_t
evm.model.scaffold01690.2	evm.model.scaffold02482.3		evm.model.scaffold03068.40	8299_t
evm.model.scaffold01713.4	evm.model.scaffold02483.2		evm.model.scaffold03068.55	830_t
evm.model.scaffold01720.8	evm.model.scaffold02488.3		evm.model.scaffold03068.7	8307_t
evm.model.scaffold01724.10	evm.model.scaffold02496.2		evm.model.scaffold03073.1	8314_t
evm.model.scaffold01724.9	evm.model.scaffold02497.12		evm.model.scaffold03074.1	8341_t
evm.model.scaffold01728.16	evm.model.scaffold02497.5		evm.model.scaffold03074.3	8358_t
evm.model.scaffold01728.17	evm.model.scaffold02500.3		evm.model.scaffold03076.3	8363_t
evm.model.scaffold01728.18	evm.model.scaffold02510.2		evm.model.scaffold03076.6	8390_t
evm.model.scaffold01728.2	evm.model.scaffold02510.5		evm.model.scaffold03079.3	8393_t
evm.model.scaffold01732.2	evm.model.scaffold02516.2		evm.model.scaffold03080.2	8405_t
evm.model.scaffold01732.5	evm.model.scaffold02518.1		evm.model.scaffold03080.8	8418_t
evm.model.scaffold01781.2	evm.model.scaffold02526.3		evm.model.scaffold03092.3	842_t
evm.model.scaffold01781.4	evm.model.scaffold02532.1		evm.model.scaffold03092.8	8420_t
evm.model.scaffold01828.27	evm.model.scaffold02554.2		evm.model.scaffold03109.11	8430_t
evm.model.scaffold01828.41	evm.model.scaffold02564.1		evm.model.scaffold03109.2	8431_t
evm.model.scaffold01849.2	evm.model.scaffold02564.10		evm.model.scaffold03109.7	8436_t
evm.model.scaffold01869.4	evm.model.scaffold02564.3		evm.model.scaffold03109.8	8440_t
evm.model.scaffold01869.7	evm.model.scaffold02564.6		evm.model.scaffold03109.9	8442_t
evm.model.scaffold01869.9	evm.model.scaffold02564.7		evm.model.scaffold03126.10	8454_t
evm.model.scaffold01874.8	evm.model.scaffold02564.8		evm.model.scaffold03126.14	8484_t
evm.model.scaffold01934.4	evm.model.scaffold02565.19		evm.model.scaffold03126.2	8516_t
evm.model.scaffold01937.1	evm.model.scaffold02565.2		evm.model.scaffold03126.3	8548_t
evm.model.scaffold01938.1	evm.model.scaffold02565.21		evm.model.scaffold03126.7	856_t
evm.model.scaffold01942.10	evm.model.scaffold02565.26		evm.model.scaffold03126.8	8581_t
evm.model.scaffold01942.8	evm.model.scaffold02565.27		evm.model.scaffold03129.2	8588_t
evm.model.scaffold01942.9	evm.model.scaffold02565.28		evm.model.scaffold03156.2	8608_t
evm.model.scaffold01945.1	evm.model.scaffold02565.29		evm.model.scaffold03159.3	8642_t
evm.model.scaffold01947.5	evm.model.scaffold02565.30		evm.model.scaffold03159.5	8704_t
evm.model.scaffold01965.15	evm.model.scaffold02572.1		evm.model.scaffold03179.11	8727_t
evm.model.scaffold01972.3	evm.model.scaffold02577.1		evm.model.scaffold03179.7	8728_t
evm.model.scaffold01980.10	evm.model.scaffold02577.13		evm.model.scaffold03180.2	8737_t
evm.model.scaffold01983.3	evm.model.scaffold02577.14		evm.model.scaffold03180.3	8738_t
evm.model.scaffold01985.2	evm.model.scaffold02577.19		evm.model.scaffold03184.1	8743_t
evm.model.scaffold01986.3	evm.model.scaffold02577.20		evm.model.scaffold03209.18	8749_t
evm.model.scaffold01987.1	evm.model.scaffold02577.21		evm.model.scaffold03209.2	8750_t
evm.model.scaffold01992.4	evm.model.scaffold02577.22		evm.model.scaffold03209.22	8758_t
evm.model.scaffold01992.8	evm.model.scaffold02577.27		evm.model.scaffold03209.24	8760_t
evm.model.scaffold02007.4	evm.model.scaffold02577.30		evm.model.scaffold03209.3	8763_t
evm.model.scaffold02011.1	evm.model.scaffold02577.31		evm.model.scaffold03209.34	8766_t
evm.model.scaffold02013.2	evm.model.scaffold02577.34		evm.model.scaffold03209.4	8775_t
evm.model.scaffold02015.1	evm.model.scaffold02577.36		evm.model.scaffold03209.63	8778_t
evm.model.scaffold02015.10	evm.model.scaffold02577.39		evm.model.scaffold03211.1	8807_t
evm.model.scaffold02015.3	evm.model.scaffold02577.4		evm.model.scaffold03211.13	8841_t
evm.model.scaffold02015.6	evm.model.scaffold02577.41		evm.model.scaffold03211.3	885_t
evm.model.scaffold02015.7	evm.model.scaffold02577.44		evm.model.scaffold03211.4	8888_t
evm.model.scaffold02022.1	evm.model.scaffold02577.45		evm.model.scaffold03211.5	8915_t
evm.model.scaffold02023.9	evm.model.scaffold02577.47		evm.model.scaffold03211.9	893_t
evm.model.scaffold02028.1	evm.model.scaffold02577.48		evm.model.scaffold03224.1	8943_t
evm.model.scaffold02067.1	evm.model.scaffold02577.49		evm.model.scaffold03226.1	8960_t
evm.model.scaffold02068.1	evm.model.scaffold02577.50		evm.model.scaffold03243.2	8968_t
evm.model.scaffold02076.10	evm.model.scaffold02577.6		evm.model.scaffold03243.6	8973_t
evm.model.scaffold02090.3	evm.model.scaffold02577.63		evm.model.scaffold03253.2	9041_t
evm.model.scaffold02090.7	evm.model.scaffold02577.67		evm.model.scaffold03257.1	9046_t
evm.model.scaffold02107.6	evm.model.scaffold02577.69		evm.model.scaffold03264.2	9048_t
evm.model.scaffold02112.3	evm.model.scaffold02580.11		evm.model.scaffold03270.16	9062_t
evm.model.scaffold02120.14	evm.model.scaffold02580.13		evm.model.scaffold03274.3	907_t
evm.model.scaffold02120.15	evm.model.scaffold02580.14		evm.model.scaffold03275.3	9090_t
evm.model.scaffold02136.1	evm.model.scaffold02580.15		evm.model.scaffold03278.1	9147_t
evm.model.scaffold02145.2	evm.model.scaffold02580.8		evm.model.scaffold03278.2	917_t
evm.model.scaffold02145.6	evm.model.scaffold02582.1		evm.model.scaffold03278.3	9173_t
evm.model.scaffold02151.1	evm.model.scaffold02584.1		evm.model.scaffold03287.3	9179_t
evm.model.scaffold02167.10	evm.model.scaffold02587.23		evm.model.scaffold03288.2	9187_t
evm.model.scaffold02167.13	evm.model.scaffold02587.25		evm.model.scaffold03291.1	9206_t
evm.model.scaffold02167.20	evm.model.scaffold02587.29		evm.model.scaffold03303.15	9210_t
evm.model.scaffold02188.7	evm.model.scaffold02587.30		evm.model.scaffold03303.2	9246_t
evm.model.scaffold02191.1	evm.model.scaffold02587.6		evm.model.scaffold03303.3	9254_t
evm.model.scaffold02191.2	evm.model.scaffold02587.7		evm.model.scaffold03303.4	9259_t
evm.model.scaffold02207.1	evm.model.scaffold02590.3		evm.model.scaffold03303.5	931_t
evm.model.scaffold02210.2	evm.model.scaffold02590.6		evm.model.scaffold03303.6	9315_t
evm.model.scaffold02210.4	evm.model.scaffold02600.1		evm.model.scaffold03303.9	9320_t
evm.model.scaffold02211.3	evm.model.scaffold02602.4		evm.model.scaffold03313.4	9323_t
evm.model.scaffold02215.11	evm.model.scaffold02602.5		evm.model.scaffold03313.6	9329_t
evm.model.scaffold02215.15	evm.model.scaffold02614.3		evm.model.scaffold03316.1	9335_t
evm.model.scaffold02215.4	evm.model.scaffold02615.2		evm.model.scaffold03316.2	9337_t
evm.model.scaffold02229.3	evm.model.scaffold02615.4		evm.model.scaffold03316.3	9339_t
evm.model.scaffold02243.3	evm.model.scaffold02624.1		evm.model.scaffold03316.4	9340_t
evm.model.scaffold02256.7	evm.model.scaffold02624.10		evm.model.scaffold03337.13	9342_t
evm.model.scaffold02274.7	evm.model.scaffold02624.11		evm.model.scaffold03361.9	9380_t
evm.model.scaffold02288.10	evm.model.scaffold02624.2		evm.model.scaffold03368.2	9384_t
evm.model.scaffold02295.41	evm.model.scaffold02624.9		evm.model.scaffold03368.3	9408_t
evm.model.scaffold02295.46	evm.model.scaffold02630.10		evm.model.scaffold03380.17	9421_t
evm.model.scaffold02295.9	evm.model.scaffold02630.13		evm.model.scaffold03380.19	9439_t
evm.model.scaffold02301.5	evm.model.scaffold02630.14		evm.model.scaffold03380.20	9497_t
evm.model.scaffold02324.4	evm.model.scaffold02630.15		evm.model.scaffold03380.24	9498_t
evm.model.scaffold02335.13	evm.model.scaffold02630.19		evm.model.scaffold03380.25	9502_t
evm.model.scaffold02335.16	evm.model.scaffold02630.20		evm.model.scaffold03380.26	9520_t
evm.model.scaffold02335.19	evm.model.scaffold02630.21		evm.model.scaffold03380.27	9534_t
evm.model.scaffold02335.27	evm.model.scaffold02630.25		evm.model.scaffold03380.29	9542_t
evm.model.scaffold02335.29	evm.model.scaffold02630.3		evm.model.scaffold03380.31	9548_t
evm.model.scaffold02336.1	evm.model.scaffold02630.34		evm.model.scaffold03380.48	9563_t
evm.model.scaffold02351.2	evm.model.scaffold02630.39		evm.model.scaffold03380.7	9631_t
evm.model.scaffold02365.3	evm.model.scaffold02630.4		evm.model.scaffold03389.12	9658_t
evm.model.scaffold02399.3	evm.model.scaffold02630.40		evm.model.scaffold03389.6	9702_t
evm.model.scaffold02401.1	evm.model.scaffold02630.41		evm.model.scaffold03393.1	9704_t
evm.model.scaffold02404.11	evm.model.scaffold02630.5		evm.model.scaffold03393.2	9714_t
evm.model.scaffold02404.12	evm.model.scaffold02630.56		evm.model.scaffold03393.8	9740_t
evm.model.scaffold02404.13	evm.model.scaffold02630.58		evm.model.scaffold03395.2	9742_t
evm.model.scaffold02404.4	evm.model.scaffold02630.59		evm.model.scaffold03414.2	9743_t
evm.model.scaffold02404.5	evm.model.scaffold02630.61		evm.model.scaffold03415.1	9752_t
evm.model.scaffold02407.1	evm.model.scaffold02630.7		evm.model.scaffold03416.1	9771_t
evm.model.scaffold02417.2	evm.model.scaffold02630.8		evm.model.scaffold03416.4	9781_t
evm.model.scaffold02435.2	evm.model.scaffold02636.1		evm.model.scaffold03426.33	9795_t
evm.model.scaffold02435.3	evm.model.scaffold02645.3		evm.model.scaffold03426.38	9796_t
evm.model.scaffold02448.27	evm.model.scaffold02649.2		evm.model.scaffold03426.7	9814_t
evm.model.scaffold02448.4	evm.model.scaffold02649.4		evm.model.scaffold03428.1	9815_t
evm.model.scaffold02448.46	evm.model.scaffold02656.2		evm.model.scaffold03428.2	9816_t
evm.model.scaffold02448.49	evm.model.scaffold02659.2		evm.model.scaffold03433.2	9834_t
evm.model.scaffold02448.50	evm.model.scaffold02659.3		evm.model.scaffold03453.13	9864_t
evm.model.scaffold02448.51	evm.model.scaffold02659.4		evm.model.scaffold03453.18	9867_t
evm.model.scaffold02448.56	evm.model.scaffold02659.5		evm.model.scaffold03453.23	9871_t
evm.model.scaffold02449.5	evm.model.scaffold02689.1		evm.model.scaffold03453.3	9898_t
evm.model.scaffold02459.2	evm.model.scaffold02689.3		evm.model.scaffold03454.1	9917_t
evm.model.scaffold02467.15	evm.model.scaffold02689.4		evm.model.scaffold03454.14	9929_t
evm.model.scaffold02467.2	evm.model.scaffold02695.2		evm.model.scaffold03454.15	9935_t
evm.model.scaffold02467.3	evm.model.scaffold02707.10		evm.model.scaffold03454.18	9951_t
evm.model.scaffold02467.9	evm.model.scaffold02707.11		evm.model.scaffold03454.19	9969_t
evm.model.scaffold02474.1	evm.model.scaffold02707.7		evm.model.scaffold03454.23	9986_t
evm.model.scaffold02481.26	evm.model.scaffold02707.8		evm.model.scaffold03454.25	9997_t
evm.model.scaffold02481.34	evm.model.scaffold02711.4		evm.model.scaffold03454.26	9998_t
evm.model.scaffold02481.35	evm.model.scaffold02726.1		evm.model.scaffold03454.3	evm.model.scaffold00002.2
evm.model.scaffold02481.36	evm.model.scaffold02732.1		evm.model.scaffold03454.34	evm.model.scaffold00003.1
evm.model.scaffold02483.1	evm.model.scaffold02737.2		evm.model.scaffold03454.5	evm.model.scaffold00005.1
evm.model.scaffold02485.4	evm.model.scaffold02737.7		evm.model.scaffold03457.17	evm.model.scaffold00005.11
evm.model.scaffold02493.4	evm.model.scaffold02737.8		evm.model.scaffold03457.20	evm.model.scaffold00005.17
evm.model.scaffold02497.1	evm.model.scaffold02737.9		evm.model.scaffold03460.25	evm.model.scaffold00005.18
evm.model.scaffold02497.11	evm.model.scaffold02741.1		evm.model.scaffold03460.26	evm.model.scaffold00005.20
evm.model.scaffold02497.21	evm.model.scaffold02750.100		evm.model.scaffold03460.32	evm.model.scaffold00005.24
evm.model.scaffold02497.7	evm.model.scaffold02750.103		evm.model.scaffold03460.34	evm.model.scaffold00005.26
evm.model.scaffold02526.1	evm.model.scaffold02750.105		evm.model.scaffold03460.36	evm.model.scaffold00005.37
evm.model.scaffold02536.1	evm.model.scaffold02750.107		evm.model.scaffold03460.39	evm.model.scaffold00005.46
evm.model.scaffold02536.6	evm.model.scaffold02750.110		evm.model.scaffold03460.6	evm.model.scaffold00014.3
evm.model.scaffold02539.1	evm.model.scaffold02750.112		evm.model.scaffold03460.9	evm.model.scaffold00014.4
evm.model.scaffold02556.2	evm.model.scaffold02750.115		evm.model.scaffold03461.1	evm.model.scaffold00016.2
evm.model.scaffold02564.2	evm.model.scaffold02750.17		evm.model.scaffold03463.1	evm.model.scaffold00017.2
evm.model.scaffold02565.10	evm.model.scaffold02750.18		evm.model.scaffold03463.11	evm.model.scaffold00024.1
evm.model.scaffold02565.12	evm.model.scaffold02750.21		evm.model.scaffold03463.15	evm.model.scaffold00031.1
evm.model.scaffold02574.2	evm.model.scaffold02750.22		evm.model.scaffold03463.2	evm.model.scaffold00031.10
evm.model.scaffold02577.23	evm.model.scaffold02750.23		evm.model.scaffold03463.3	evm.model.scaffold00031.11
evm.model.scaffold02577.24	evm.model.scaffold02750.24		evm.model.scaffold03463.5	evm.model.scaffold00031.12
evm.model.scaffold02577.43	evm.model.scaffold02750.27		evm.model.scaffold03463.6	evm.model.scaffold00031.13
evm.model.scaffold02577.52	evm.model.scaffold02750.29		evm.model.scaffold03463.8	evm.model.scaffold00031.15
evm.model.scaffold02577.64	evm.model.scaffold02750.30		evm.model.scaffold03463.9	evm.model.scaffold00031.16
evm.model.scaffold02577.68	evm.model.scaffold02750.32		evm.model.scaffold03476.1	evm.model.scaffold00031.3
evm.model.scaffold02577.70	evm.model.scaffold02750.33		evm.model.scaffold03479.1	evm.model.scaffold00031.6
evm.model.scaffold02580.17	evm.model.scaffold02750.34		evm.model.scaffold03480.5	evm.model.scaffold00031.8
evm.model.scaffold02587.12	evm.model.scaffold02750.40		evm.model.scaffold03484.25	evm.model.scaffold00041.21
evm.model.scaffold02587.17	evm.model.scaffold02750.41		evm.model.scaffold03484.36	evm.model.scaffold00041.22
evm.model.scaffold02587.22	evm.model.scaffold02750.42		evm.model.scaffold03484.52	evm.model.scaffold00041.24
evm.model.scaffold02587.9	evm.model.scaffold02750.52		evm.model.scaffold03484.54	evm.model.scaffold00041.26
evm.model.scaffold02590.2	evm.model.scaffold02750.54		evm.model.scaffold03484.66	evm.model.scaffold00041.53
evm.model.scaffold02602.1	evm.model.scaffold02750.57		evm.model.scaffold03500.8	evm.model.scaffold00041.54
evm.model.scaffold02602.2	evm.model.scaffold02750.59		evm.model.scaffold03501.13	evm.model.scaffold00041.9
evm.model.scaffold02610.3	evm.model.scaffold02750.60		evm.model.scaffold03501.17	evm.model.scaffold00055.3
evm.model.scaffold02624.4	evm.model.scaffold02750.61		evm.model.scaffold03508.4	evm.model.scaffold00061.6
evm.model.scaffold02624.5	evm.model.scaffold02750.63		evm.model.scaffold03508.5	evm.model.scaffold00061.7
evm.model.scaffold02630.12	evm.model.scaffold02750.64		evm.model.scaffold03530.2	evm.model.scaffold00075.3
evm.model.scaffold02630.27	evm.model.scaffold02750.67		evm.model.scaffold03542.1	evm.model.scaffold00075.5
evm.model.scaffold02630.57	evm.model.scaffold02750.68		evm.model.scaffold03545.1	evm.model.scaffold00076.1
evm.model.scaffold02630.9	evm.model.scaffold02750.69		evm.model.scaffold03545.5	evm.model.scaffold00078.1
evm.model.scaffold02631.1	evm.model.scaffold02750.70		evm.model.scaffold03545.6	evm.model.scaffold00080.2
evm.model.scaffold02634.1	evm.model.scaffold02750.72		evm.model.scaffold03549.1	evm.model.scaffold00080.5
evm.model.scaffold02640.1	evm.model.scaffold02750.73		evm.model.scaffold03561.1	evm.model.scaffold00082.1
evm.model.scaffold02644.11	evm.model.scaffold02750.77		evm.model.scaffold03565.1	evm.model.scaffold00083.5
evm.model.scaffold02644.2	evm.model.scaffold02750.78		evm.model.scaffold03566.1	evm.model.scaffold00091.1
evm.model.scaffold02644.6	evm.model.scaffold02750.79		evm.model.scaffold03578.1	evm.model.scaffold00091.2
evm.model.scaffold02645.4	evm.model.scaffold02750.80		evm.model.scaffold03578.2	evm.model.scaffold00091.5
evm.model.scaffold02651.4	evm.model.scaffold02750.82		evm.model.scaffold03579.1	evm.model.scaffold00091.8
evm.model.scaffold02651.5	evm.model.scaffold02750.83		evm.model.scaffold03580.12	evm.model.scaffold00100.3
evm.model.scaffold02651.8	evm.model.scaffold02750.85		evm.model.scaffold03580.13	evm.model.scaffold00100.5
evm.model.scaffold02658.1	evm.model.scaffold02750.86		evm.model.scaffold03580.18	evm.model.scaffold00100.6
evm.model.scaffold02661.1	evm.model.scaffold02750.87		evm.model.scaffold03580.30	evm.model.scaffold00107.1
evm.model.scaffold02665.3	evm.model.scaffold02750.88		evm.model.scaffold03580.34	evm.model.scaffold00113.1
evm.model.scaffold02665.6	evm.model.scaffold02750.89		evm.model.scaffold03580.35	evm.model.scaffold00116.1
evm.model.scaffold02668.2	evm.model.scaffold02750.90		evm.model.scaffold03580.36	evm.model.scaffold00121.2
evm.model.scaffold02676.7	evm.model.scaffold02750.92		evm.model.scaffold03580.47	evm.model.scaffold00121.3
evm.model.scaffold02691.1	evm.model.scaffold02750.94		evm.model.scaffold03580.48	evm.model.scaffold00121.6
evm.model.scaffold02699.1	evm.model.scaffold02750.96		evm.model.scaffold03580.57	evm.model.scaffold00121.7
evm.model.scaffold02707.13	evm.model.scaffold02750.99		evm.model.scaffold03580.58	evm.model.scaffold00128.1
evm.model.scaffold02707.20	evm.model.scaffold02765.1		evm.model.scaffold03580.6	evm.model.scaffold00128.2
evm.model.scaffold02707.21	evm.model.scaffold02778.2		evm.model.scaffold03580.61	evm.model.scaffold00145.2
evm.model.scaffold02707.26	evm.model.scaffold02778.4		evm.model.scaffold03580.62	evm.model.scaffold00152.4
evm.model.scaffold02712.5	evm.model.scaffold02778.5		evm.model.scaffold03580.65	evm.model.scaffold00152.7
evm.model.scaffold02732.2	evm.model.scaffold02778.7		evm.model.scaffold03580.7	evm.model.scaffold00152.8
evm.model.scaffold02733.1	evm.model.scaffold02786.1		evm.model.scaffold03580.8	evm.model.scaffold00152.9
evm.model.scaffold02737.1	evm.model.scaffold02786.2		evm.model.scaffold03581.12	evm.model.scaffold00153.1
evm.model.scaffold02737.10	evm.model.scaffold02786.3		evm.model.scaffold03581.13	evm.model.scaffold00159.1
evm.model.scaffold02750.10	evm.model.scaffold02787.1		evm.model.scaffold03581.27	evm.model.scaffold00167.1
evm.model.scaffold02750.113	evm.model.scaffold02787.10		evm.model.scaffold03581.28	evm.model.scaffold00184.1
evm.model.scaffold02750.25	evm.model.scaffold02787.12		evm.model.scaffold03581.29	evm.model.scaffold00188.1
evm.model.scaffold02750.35	evm.model.scaffold02787.14		evm.model.scaffold03581.38	evm.model.scaffold00191.1
evm.model.scaffold02750.36	evm.model.scaffold02787.32		evm.model.scaffold03581.49	evm.model.scaffold00191.2
evm.model.scaffold02750.51	evm.model.scaffold02787.33		evm.model.scaffold03581.50	evm.model.scaffold00192.1
evm.model.scaffold02750.55	evm.model.scaffold02787.34		evm.model.scaffold03581.62	evm.model.scaffold00193.1
evm.model.scaffold02750.8	evm.model.scaffold02787.40		evm.model.scaffold03581.7	evm.model.scaffold00197.2
evm.model.scaffold02750.84	evm.model.scaffold02787.48		evm.model.scaffold03582.1	evm.model.scaffold00197.5
evm.model.scaffold02750.9	evm.model.scaffold02787.8		evm.model.scaffold03582.6	evm.model.scaffold00197.8
evm.model.scaffold02750.93	evm.model.scaffold02788.1		evm.model.scaffold03588.2	evm.model.scaffold00208.1
evm.model.scaffold02750.97	evm.model.scaffold02793.11		evm.model.scaffold03588.3	evm.model.scaffold00213.1
evm.model.scaffold02762.1	evm.model.scaffold02803.5		evm.model.scaffold03588.6	evm.model.scaffold00222.1
evm.model.scaffold02767.1	evm.model.scaffold02807.3		evm.model.scaffold03588.7	evm.model.scaffold00234.1
evm.model.scaffold02770.1	evm.model.scaffold02807.4		evm.model.scaffold03590.15	evm.model.scaffold00234.12
evm.model.scaffold02778.12	evm.model.scaffold02807.6		evm.model.scaffold03590.7	evm.model.scaffold00234.16
evm.model.scaffold02778.8	evm.model.scaffold02807.7		evm.model.scaffold03603.10	evm.model.scaffold00234.17
evm.model.scaffold02786.4	evm.model.scaffold02807.9		evm.model.scaffold03606.1	evm.model.scaffold00234.19
evm.model.scaffold02787.20	evm.model.scaffold02812.1		evm.model.scaffold03629.3	evm.model.scaffold00234.20
evm.model.scaffold02787.24	evm.model.scaffold02812.4		evm.model.scaffold03629.5	evm.model.scaffold00234.21
evm.model.scaffold02787.44	evm.model.scaffold02812.7		evm.model.scaffold03631.1	evm.model.scaffold00234.4
evm.model.scaffold02787.47	evm.model.scaffold02812.8		evm.model.scaffold03631.12	evm.model.scaffold00239.1
evm.model.scaffold02787.54	evm.model.scaffold02812.9		evm.model.scaffold03631.2	evm.model.scaffold00239.16
evm.model.scaffold02787.58	evm.model.scaffold02815.1		evm.model.scaffold03631.4	evm.model.scaffold00239.3
evm.model.scaffold02787.59	evm.model.scaffold02815.10		evm.model.scaffold03631.5	evm.model.scaffold00239.7
evm.model.scaffold02787.60	evm.model.scaffold02815.11		evm.model.scaffold03631.6	evm.model.scaffold00239.9
evm.model.scaffold02793.13	evm.model.scaffold02815.12		evm.model.scaffold03631.8	evm.model.scaffold00240.2
evm.model.scaffold02793.2	evm.model.scaffold02815.14		evm.model.scaffold03639.1	evm.model.scaffold00247.11
evm.model.scaffold02793.9	evm.model.scaffold02815.16		evm.model.scaffold03641.10	evm.model.scaffold00247.13
evm.model.scaffold02800.15	evm.model.scaffold02815.17		evm.model.scaffold03641.12	evm.model.scaffold00247.15
evm.model.scaffold02800.17	evm.model.scaffold02815.18		evm.model.scaffold03641.13	evm.model.scaffold00247.2
evm.model.scaffold02800.4	evm.model.scaffold02815.22		evm.model.scaffold03641.20	evm.model.scaffold00247.8
evm.model.scaffold02800.9	evm.model.scaffold02815.30		evm.model.scaffold03641.26	evm.model.scaffold00256.13
evm.model.scaffold02803.15	evm.model.scaffold02815.32		evm.model.scaffold03643.1	evm.model.scaffold00256.14
evm.model.scaffold02803.4	evm.model.scaffold02815.33		evm.model.scaffold03665.1	evm.model.scaffold00256.6
evm.model.scaffold02807.2	evm.model.scaffold02815.4		evm.model.scaffold03676.1	evm.model.scaffold00256.8
evm.model.scaffold02815.19	evm.model.scaffold02815.6		evm.model.scaffold03676.18	evm.model.scaffold00256.9
evm.model.scaffold02815.5	evm.model.scaffold02817.2		evm.model.scaffold03676.2	evm.model.scaffold00261.1
evm.model.scaffold02818.2	evm.model.scaffold02822.1		evm.model.scaffold03684.16	evm.model.scaffold00266.11
evm.model.scaffold02827.21	evm.model.scaffold02827.1		evm.model.scaffold03684.19	evm.model.scaffold00266.13
evm.model.scaffold02827.8	evm.model.scaffold02827.10		evm.model.scaffold03684.8	evm.model.scaffold00266.20
evm.model.scaffold02832.11	evm.model.scaffold02827.11		evm.model.scaffold03684.9	evm.model.scaffold00266.22
evm.model.scaffold02832.9	evm.model.scaffold02827.13		evm.model.scaffold03686.1	evm.model.scaffold00266.23
evm.model.scaffold02837.7	evm.model.scaffold02827.15		evm.model.scaffold03686.3	evm.model.scaffold00266.24
evm.model.scaffold02848.2	evm.model.scaffold02827.16		evm.model.scaffold03690.2	evm.model.scaffold00266.3
evm.model.scaffold02868.1	evm.model.scaffold02827.19		evm.model.scaffold03699.6	evm.model.scaffold00266.7
evm.model.scaffold02876.1	evm.model.scaffold02827.2		evm.model.scaffold03704.14	evm.model.scaffold00276.1
evm.model.scaffold02886.3	evm.model.scaffold02827.20		evm.model.scaffold03704.15	evm.model.scaffold00287.1
evm.model.scaffold02894.5	evm.model.scaffold02827.3		evm.model.scaffold03704.17	evm.model.scaffold00302.1
evm.model.scaffold02899.1	evm.model.scaffold02827.4		evm.model.scaffold03704.27	evm.model.scaffold00307.2
evm.model.scaffold02899.18	evm.model.scaffold02827.6		evm.model.scaffold03704.35	evm.model.scaffold00310.1
evm.model.scaffold02899.29	evm.model.scaffold02832.8		evm.model.scaffold03704.36	evm.model.scaffold00314.1
evm.model.scaffold02901.3	evm.model.scaffold02837.1		evm.model.scaffold03704.45	evm.model.scaffold00314.3
evm.model.scaffold02902.11	evm.model.scaffold02837.2		evm.model.scaffold03704.48	evm.model.scaffold00317.1
evm.model.scaffold02902.16	evm.model.scaffold02837.3		evm.model.scaffold03705.18	evm.model.scaffold00317.4
evm.model.scaffold02902.2	evm.model.scaffold02837.4		evm.model.scaffold03706.4	evm.model.scaffold00321.1
evm.model.scaffold02902.28	evm.model.scaffold02839.1		evm.model.scaffold03706.5	evm.model.scaffold00321.11
evm.model.scaffold02902.4	evm.model.scaffold02852.1		evm.model.scaffold03707.3	evm.model.scaffold00321.2
evm.model.scaffold02902.8	evm.model.scaffold02863.1		evm.model.scaffold03710.16	evm.model.scaffold00321.5
evm.model.scaffold02911.3	evm.model.scaffold02872.1		evm.model.scaffold03710.18	evm.model.scaffold00342.1
evm.model.scaffold02916.2	evm.model.scaffold02872.2		evm.model.scaffold03710.19	evm.model.scaffold00346.2
evm.model.scaffold02923.1	evm.model.scaffold02879.2		evm.model.scaffold03710.3	evm.model.scaffold00346.6
evm.model.scaffold02949.2	evm.model.scaffold02879.3		evm.model.scaffold03710.42	evm.model.scaffold00348.1
evm.model.scaffold02949.4	evm.model.scaffold02879.4		evm.model.scaffold03720.3	evm.model.scaffold00348.26
evm.model.scaffold02953.2	evm.model.scaffold02879.5		evm.model.scaffold03728.1	evm.model.scaffold00348.33
evm.model.scaffold02962.2	evm.model.scaffold02879.6		evm.model.scaffold03729.7	evm.model.scaffold00348.38
evm.model.scaffold02963.2	evm.model.scaffold02894.11		evm.model.scaffold03736.4	evm.model.scaffold00348.49
evm.model.scaffold02968.18	evm.model.scaffold02894.6		evm.model.scaffold03744.1	evm.model.scaffold00348.5
evm.model.scaffold02968.6	evm.model.scaffold02896.1		evm.model.scaffold03744.3	evm.model.scaffold00348.9
evm.model.scaffold02968.8	evm.model.scaffold02899.10		evm.model.scaffold03748.1	evm.model.scaffold00355.10
evm.model.scaffold02977.1	evm.model.scaffold02899.11		evm.model.scaffold03748.10	evm.model.scaffold00355.12
evm.model.scaffold02978.5	evm.model.scaffold02899.12		evm.model.scaffold03748.11	evm.model.scaffold00355.3
evm.model.scaffold02978.6	evm.model.scaffold02899.17		evm.model.scaffold03748.12	evm.model.scaffold00355.8
evm.model.scaffold02979.15	evm.model.scaffold02899.19		evm.model.scaffold03748.3	evm.model.scaffold00360.1
evm.model.scaffold02982.11	evm.model.scaffold02899.2		evm.model.scaffold03748.7	evm.model.scaffold00361.10
evm.model.scaffold02982.2	evm.model.scaffold02899.20		evm.model.scaffold03748.8	evm.model.scaffold00361.6
evm.model.scaffold02982.5	evm.model.scaffold02899.22		evm.model.scaffold03753.1	evm.model.scaffold00363.3
evm.model.scaffold02986.1	evm.model.scaffold02899.26		evm.model.scaffold03754.1	evm.model.scaffold00373.10
evm.model.scaffold02994.3	evm.model.scaffold02899.28		evm.model.scaffold03754.5	evm.model.scaffold00373.4
evm.model.scaffold03009.2	evm.model.scaffold02899.3		evm.model.scaffold03754.6	evm.model.scaffold00373.6
evm.model.scaffold03015.10	evm.model.scaffold02899.31		evm.model.scaffold03754.7	evm.model.scaffold00384.3
evm.model.scaffold03015.13	evm.model.scaffold02899.32		evm.model.scaffold03759.1	evm.model.scaffold00387.1
evm.model.scaffold03015.7	evm.model.scaffold02899.33		evm.model.scaffold03783.1	evm.model.scaffold00387.3
evm.model.scaffold03019.10	evm.model.scaffold02899.34		evm.model.scaffold03788.10	evm.model.scaffold00391.2
evm.model.scaffold03019.12	evm.model.scaffold02899.35		evm.model.scaffold03788.5	evm.model.scaffold00391.3
evm.model.scaffold03019.14	evm.model.scaffold02899.37		evm.model.scaffold03799.8	evm.model.scaffold00396.2
evm.model.scaffold03019.20	evm.model.scaffold02899.38		evm.model.scaffold03814.9	evm.model.scaffold00399.4
evm.model.scaffold03019.26	evm.model.scaffold02899.41		evm.model.scaffold03827.6	evm.model.scaffold00399.7
evm.model.scaffold03019.30	evm.model.scaffold02899.42		evm.model.scaffold03833.4	evm.model.scaffold00399.8
evm.model.scaffold03025.26	evm.model.scaffold02899.43		evm.model.scaffold03833.5	evm.model.scaffold00413.1
evm.model.scaffold03025.31	evm.model.scaffold02899.44		evm.model.scaffold03833.7	evm.model.scaffold00424.10
evm.model.scaffold03025.35	evm.model.scaffold02899.47		evm.model.scaffold03836.1	evm.model.scaffold00424.4
evm.model.scaffold03025.8	evm.model.scaffold02899.48		evm.model.scaffold03837.1	evm.model.scaffold00424.5
evm.model.scaffold03030.1	evm.model.scaffold02899.49		evm.model.scaffold03844.11	evm.model.scaffold00428.3
evm.model.scaffold03033.5	evm.model.scaffold02899.5		evm.model.scaffold03844.5	evm.model.scaffold00428.4
evm.model.scaffold03045.3	evm.model.scaffold02899.51		evm.model.scaffold03844.6	evm.model.scaffold00428.5
evm.model.scaffold03045.6	evm.model.scaffold02899.53		evm.model.scaffold03844.7	evm.model.scaffold00428.6
evm.model.scaffold03047.1	evm.model.scaffold02899.54		evm.model.scaffold03849.1	evm.model.scaffold00429.13
evm.model.scaffold03047.3	evm.model.scaffold02899.7		evm.model.scaffold03849.3	evm.model.scaffold00429.16
evm.model.scaffold03049.3	evm.model.scaffold02899.8		evm.model.scaffold03849.4	evm.model.scaffold00429.4
evm.model.scaffold03051.15	evm.model.scaffold02899.9		evm.model.scaffold03849.5	evm.model.scaffold00429.6
evm.model.scaffold03051.8	evm.model.scaffold02901.4		evm.model.scaffold03856.14	evm.model.scaffold00429.7
evm.model.scaffold03055.17	evm.model.scaffold02902.1		evm.model.scaffold03856.17	evm.model.scaffold00429.9
evm.model.scaffold03055.26	evm.model.scaffold02902.10		evm.model.scaffold03856.19	evm.model.scaffold00430.1
evm.model.scaffold03064.1	evm.model.scaffold02902.13		evm.model.scaffold03856.22	evm.model.scaffold00434.1
evm.model.scaffold03068.13	evm.model.scaffold02902.24		evm.model.scaffold03856.26	evm.model.scaffold00434.11
evm.model.scaffold03068.17	evm.model.scaffold02902.25		evm.model.scaffold03856.39	evm.model.scaffold00434.17
evm.model.scaffold03068.49	evm.model.scaffold02902.26		evm.model.scaffold03856.42	evm.model.scaffold00434.18
evm.model.scaffold03068.6	evm.model.scaffold02902.27		evm.model.scaffold03866.3	evm.model.scaffold00434.22
evm.model.scaffold03073.2	evm.model.scaffold02902.6		evm.model.scaffold03873.16	evm.model.scaffold00434.26
evm.model.scaffold03076.7	evm.model.scaffold02902.7		evm.model.scaffold03873.4	evm.model.scaffold00434.4
evm.model.scaffold03079.11	evm.model.scaffold02902.9		evm.model.scaffold03882.4	evm.model.scaffold00434.5
evm.model.scaffold03079.9	evm.model.scaffold02904.1		evm.model.scaffold03891.3	evm.model.scaffold00434.6
evm.model.scaffold03080.4	evm.model.scaffold02906.1		evm.model.scaffold03891.4	evm.model.scaffold00434.8
evm.model.scaffold03089.1	evm.model.scaffold02910.10		evm.model.scaffold03891.5	evm.model.scaffold00435.4
evm.model.scaffold03092.4	evm.model.scaffold02910.11		evm.model.scaffold03897.2	evm.model.scaffold00435.5
evm.model.scaffold03109.5	evm.model.scaffold02910.12		evm.model.scaffold03897.5	evm.model.scaffold00439.1
evm.model.scaffold03109.6	evm.model.scaffold02910.13		evm.model.scaffold03915.1	evm.model.scaffold00439.3
evm.model.scaffold03110.2	evm.model.scaffold02910.4		evm.model.scaffold03916.9	evm.model.scaffold00441.1
evm.model.scaffold03126.12	evm.model.scaffold02910.6		evm.model.scaffold03918.1	evm.model.scaffold00444.7
evm.model.scaffold03126.5	evm.model.scaffold02910.7		evm.model.scaffold03918.7	evm.model.scaffold00444.8
evm.model.scaffold03130.1	evm.model.scaffold02910.8		evm.model.scaffold03922.2	evm.model.scaffold00444.9
evm.model.scaffold03139.1	evm.model.scaffold02910.9		evm.model.scaffold03922.3	evm.model.scaffold00451.1
evm.model.scaffold03149.1	evm.model.scaffold02917.3		evm.model.scaffold03928.3	evm.model.scaffold00451.19
evm.model.scaffold03149.6	evm.model.scaffold02917.7		evm.model.scaffold03932.3	evm.model.scaffold00451.20
evm.model.scaffold03156.1	evm.model.scaffold02929.2		evm.model.scaffold03946.15	evm.model.scaffold00451.3
evm.model.scaffold03179.1	evm.model.scaffold02929.5		evm.model.scaffold03946.16	evm.model.scaffold00451.6
evm.model.scaffold03179.9	evm.model.scaffold02931.1		evm.model.scaffold03946.27	evm.model.scaffold00454.12
evm.model.scaffold03209.17	evm.model.scaffold02931.13		evm.model.scaffold03946.33	evm.model.scaffold00454.3
evm.model.scaffold03209.31	evm.model.scaffold02931.9		evm.model.scaffold03946.34	evm.model.scaffold00454.5
evm.model.scaffold03209.32	evm.model.scaffold02938.1		evm.model.scaffold03946.37	evm.model.scaffold00454.8
evm.model.scaffold03209.33	evm.model.scaffold02954.1		evm.model.scaffold03954.1	evm.model.scaffold00467.2
evm.model.scaffold03209.35	evm.model.scaffold02955.1		evm.model.scaffold03954.12	evm.model.scaffold00478.5
evm.model.scaffold03209.43	evm.model.scaffold02968.10		evm.model.scaffold03954.13	evm.model.scaffold00478.7
evm.model.scaffold03209.44	evm.model.scaffold02968.11		evm.model.scaffold03954.5	evm.model.scaffold00485.1
evm.model.scaffold03209.49	evm.model.scaffold02968.14		evm.model.scaffold03955.3	evm.model.scaffold00485.13
evm.model.scaffold03209.5	evm.model.scaffold02968.15		evm.model.scaffold03967.10	evm.model.scaffold00485.14
evm.model.scaffold03209.53	evm.model.scaffold02968.16		evm.model.scaffold03967.12	evm.model.scaffold00485.16
evm.model.scaffold03209.62	evm.model.scaffold02979.5		evm.model.scaffold03967.20	evm.model.scaffold00485.19
evm.model.scaffold03220.1	evm.model.scaffold02979.6		evm.model.scaffold03967.25	evm.model.scaffold00485.23
evm.model.scaffold03228.1	evm.model.scaffold02982.10		evm.model.scaffold03971.2	evm.model.scaffold00485.25
evm.model.scaffold03229.1	evm.model.scaffold02982.13		evm.model.scaffold03971.3	evm.model.scaffold00485.31
evm.model.scaffold03246.2	evm.model.scaffold02982.14		evm.model.scaffold03975.15	evm.model.scaffold00485.39
evm.model.scaffold03249.1	evm.model.scaffold02982.15		evm.model.scaffold03975.19	evm.model.scaffold00485.40
evm.model.scaffold03251.2	evm.model.scaffold02982.4		evm.model.scaffold03975.25	evm.model.scaffold00485.41
evm.model.scaffold03257.4	evm.model.scaffold02982.6		evm.model.scaffold03975.4	evm.model.scaffold00485.45
evm.model.scaffold03264.1	evm.model.scaffold02994.4		evm.model.scaffold03979.1	evm.model.scaffold00490.6
evm.model.scaffold03264.3	evm.model.scaffold03006.1		evm.model.scaffold03983.20	evm.model.scaffold00491.1
evm.model.scaffold03266.1	evm.model.scaffold03006.3		evm.model.scaffold03983.37	evm.model.scaffold00491.12
evm.model.scaffold03267.2	evm.model.scaffold03006.5		evm.model.scaffold03983.5	evm.model.scaffold00491.13
evm.model.scaffold03270.13	evm.model.scaffold03015.14		evm.model.scaffold03984.9	evm.model.scaffold00491.14
evm.model.scaffold03270.5	evm.model.scaffold03015.3		evm.model.scaffold03998.2	evm.model.scaffold00491.15
evm.model.scaffold03270.6	evm.model.scaffold03015.4		evm.model.scaffold04002.1	evm.model.scaffold00491.18
evm.model.scaffold03286.1	evm.model.scaffold03015.8		evm.model.scaffold04002.4	evm.model.scaffold00491.25
evm.model.scaffold03287.4	evm.model.scaffold03015.9		evm.model.scaffold04024.7	evm.model.scaffold00491.3
evm.model.scaffold03287.5	evm.model.scaffold03019.18		evm.model.scaffold04024.9	evm.model.scaffold00491.8
evm.model.scaffold03292.1	evm.model.scaffold03019.2		evm.model.scaffold04031.2	evm.model.scaffold00497.11
evm.model.scaffold03303.14	evm.model.scaffold03019.23		evm.model.scaffold04036.2	evm.model.scaffold00497.14
evm.model.scaffold03313.3	evm.model.scaffold03019.7		evm.model.scaffold04036.3	evm.model.scaffold00497.16
evm.model.scaffold03337.1	evm.model.scaffold03025.29		evm.model.scaffold04036.8	evm.model.scaffold00497.18
evm.model.scaffold03337.3	evm.model.scaffold03029.1		evm.model.scaffold04050.11	evm.model.scaffold00497.19
evm.model.scaffold03337.4	evm.model.scaffold03033.3		evm.model.scaffold04050.13	evm.model.scaffold00497.2
evm.model.scaffold03337.8	evm.model.scaffold03033.6		evm.model.scaffold04050.14	evm.model.scaffold00497.20
evm.model.scaffold03339.1	evm.model.scaffold03036.1		evm.model.scaffold04050.3	evm.model.scaffold00497.21
evm.model.scaffold03361.5	evm.model.scaffold03037.1		evm.model.scaffold04050.34	evm.model.scaffold00497.22
evm.model.scaffold03376.3	evm.model.scaffold03038.1		evm.model.scaffold04050.6	evm.model.scaffold00497.25
evm.model.scaffold03376.4	evm.model.scaffold03040.1		evm.model.scaffold04050.8	evm.model.scaffold00497.26
evm.model.scaffold03380.37	evm.model.scaffold03045.10		evm.model.scaffold04057.1	evm.model.scaffold00497.4
evm.model.scaffold03382.1	evm.model.scaffold03045.11		evm.model.scaffold04078.3	evm.model.scaffold00497.8
evm.model.scaffold03389.2	evm.model.scaffold03045.5		evm.model.scaffold04080.3	evm.model.scaffold00497.9
evm.model.scaffold03393.7	evm.model.scaffold03045.7		evm.model.scaffold04088.1	evm.model.scaffold00499.1
evm.model.scaffold03397.1	evm.model.scaffold03045.8		evm.model.scaffold04097.10	evm.model.scaffold00501.2
evm.model.scaffold03399.3	evm.model.scaffold03045.9		evm.model.scaffold04100.2	evm.model.scaffold00502.1
evm.model.scaffold03416.2	evm.model.scaffold03051.11		evm.model.scaffold04106.9	evm.model.scaffold00507.2
evm.model.scaffold03426.1	evm.model.scaffold03051.17		evm.model.scaffold04116.3	evm.model.scaffold00525.1
evm.model.scaffold03426.14	evm.model.scaffold03055.1		evm.model.scaffold04128.1	evm.model.scaffold00528.3
evm.model.scaffold03426.17	evm.model.scaffold03055.11		evm.model.scaffold04128.3	evm.model.scaffold00528.6
evm.model.scaffold03426.31	evm.model.scaffold03055.12		evm.model.scaffold04139.1	evm.model.scaffold00535.1
evm.model.scaffold03426.4	evm.model.scaffold03055.13		evm.model.scaffold04139.11	evm.model.scaffold00538.1
evm.model.scaffold03428.12	evm.model.scaffold03055.14		evm.model.scaffold04139.3	evm.model.scaffold00538.10
evm.model.scaffold03433.3	evm.model.scaffold03055.16		evm.model.scaffold04148.1	evm.model.scaffold00538.13
evm.model.scaffold03453.10	evm.model.scaffold03055.20		evm.model.scaffold04154.1	evm.model.scaffold00538.3
evm.model.scaffold03453.19	evm.model.scaffold03055.21		evm.model.scaffold04154.2	evm.model.scaffold00538.4
evm.model.scaffold03453.25	evm.model.scaffold03055.22		evm.model.scaffold04155.12	evm.model.scaffold00538.7
evm.model.scaffold03453.6	evm.model.scaffold03055.24		evm.model.scaffold04155.17	evm.model.scaffold00538.9
evm.model.scaffold03457.10	evm.model.scaffold03055.28		evm.model.scaffold04162.2	evm.model.scaffold00541.1
evm.model.scaffold03457.2	evm.model.scaffold03055.29		evm.model.scaffold04162.25	evm.model.scaffold00541.2
evm.model.scaffold03457.21	evm.model.scaffold03055.3		evm.model.scaffold04162.26	evm.model.scaffold00555.12
evm.model.scaffold03457.9	evm.model.scaffold03055.32		evm.model.scaffold04162.29	evm.model.scaffold00555.17
evm.model.scaffold03460.12	evm.model.scaffold03055.33		evm.model.scaffold04162.32	evm.model.scaffold00555.6
evm.model.scaffold03460.5	evm.model.scaffold03055.34		evm.model.scaffold04162.33	evm.model.scaffold00556.1
evm.model.scaffold03463.18	evm.model.scaffold03055.8		evm.model.scaffold04162.51	evm.model.scaffold00559.1
evm.model.scaffold03480.3	evm.model.scaffold03055.9		evm.model.scaffold04162.61	evm.model.scaffold00559.4
evm.model.scaffold03483.1	evm.model.scaffold03058.1		evm.model.scaffold04162.72	evm.model.scaffold00559.5
evm.model.scaffold03483.3	evm.model.scaffold03059.1		evm.model.scaffold04162.73	evm.model.scaffold00559.6
evm.model.scaffold03484.16	evm.model.scaffold03063.1		evm.model.scaffold04162.81	evm.model.scaffold00574.2
evm.model.scaffold03484.17	evm.model.scaffold03068.1		evm.model.scaffold04165.1	evm.model.scaffold00574.4
evm.model.scaffold03484.56	evm.model.scaffold03068.10		evm.model.scaffold04165.9	evm.model.scaffold00581.4
evm.model.scaffold03484.64	evm.model.scaffold03068.11		evm.model.scaffold04173.3	evm.model.scaffold00585.1
evm.model.scaffold03484.72	evm.model.scaffold03068.19		evm.model.scaffold04173.7	evm.model.scaffold00586.1
evm.model.scaffold03487.2	evm.model.scaffold03068.23		evm.model.scaffold04174.2	evm.model.scaffold00593.2
evm.model.scaffold03501.1	evm.model.scaffold03068.24		evm.model.scaffold04176.33	evm.model.scaffold00593.5
evm.model.scaffold03501.2	evm.model.scaffold03068.25		evm.model.scaffold04176.53	evm.model.scaffold00593.7
evm.model.scaffold03501.20	evm.model.scaffold03068.31		evm.model.scaffold04177.3	evm.model.scaffold00594.11
evm.model.scaffold03501.22	evm.model.scaffold03068.32		evm.model.scaffold04180.10	evm.model.scaffold00594.13
evm.model.scaffold03501.23	evm.model.scaffold03068.33		evm.model.scaffold04180.14	evm.model.scaffold00594.14
evm.model.scaffold03501.25	evm.model.scaffold03068.34		evm.model.scaffold04180.21	evm.model.scaffold00594.16
evm.model.scaffold03501.26	evm.model.scaffold03068.37		evm.model.scaffold04180.32	evm.model.scaffold00594.19
evm.model.scaffold03501.5	evm.model.scaffold03068.39		evm.model.scaffold04180.40	evm.model.scaffold00594.20
evm.model.scaffold03501.9	evm.model.scaffold03068.4		evm.model.scaffold04182.10	evm.model.scaffold00594.21
evm.model.scaffold03502.1	evm.model.scaffold03068.41		evm.model.scaffold04189.2	evm.model.scaffold00594.28
evm.model.scaffold03508.7	evm.model.scaffold03068.42		evm.model.scaffold04189.3	evm.model.scaffold00594.30
evm.model.scaffold03530.4	evm.model.scaffold03068.44		evm.model.scaffold04192.1	evm.model.scaffold00594.31
evm.model.scaffold03545.3	evm.model.scaffold03068.45		evm.model.scaffold04197.2	evm.model.scaffold00594.4
evm.model.scaffold03545.7	evm.model.scaffold03068.48		evm.model.scaffold04199.1	evm.model.scaffold00594.40
evm.model.scaffold03572.1	evm.model.scaffold03068.50		evm.model.scaffold04199.2	evm.model.scaffold00594.41
evm.model.scaffold03575.1	evm.model.scaffold03068.51		evm.model.scaffold04200.2	evm.model.scaffold00594.47
evm.model.scaffold03578.3	evm.model.scaffold03068.53		evm.model.scaffold04204.1	evm.model.scaffold00594.48
evm.model.scaffold03580.1	evm.model.scaffold03068.54		evm.model.scaffold04230.11	evm.model.scaffold00594.5
evm.model.scaffold03580.15	evm.model.scaffold03068.8		evm.model.scaffold04230.4	evm.model.scaffold00594.52
evm.model.scaffold03580.21	evm.model.scaffold03068.9		evm.model.scaffold04230.5	evm.model.scaffold00594.53
evm.model.scaffold03580.25	evm.model.scaffold03073.4		evm.model.scaffold04230.7	evm.model.scaffold00594.54
evm.model.scaffold03580.26	evm.model.scaffold03073.7		evm.model.scaffold04238.4	evm.model.scaffold00594.56
evm.model.scaffold03580.32	evm.model.scaffold03079.10		evm.model.scaffold04239.3	evm.model.scaffold00594.57
evm.model.scaffold03580.45	evm.model.scaffold03079.4		evm.model.scaffold04252.1	evm.model.scaffold00594.9
evm.model.scaffold03580.50	evm.model.scaffold03079.6		evm.model.scaffold04262.1	evm.model.scaffold00601.5
evm.model.scaffold03580.56	evm.model.scaffold03079.7		evm.model.scaffold04262.10	evm.model.scaffold00603.1
evm.model.scaffold03580.69	evm.model.scaffold03080.1		evm.model.scaffold04262.11	evm.model.scaffold00603.2
evm.model.scaffold03581.19	evm.model.scaffold03080.12		evm.model.scaffold04269.10	evm.model.scaffold00605.1
evm.model.scaffold03581.44	evm.model.scaffold03080.5		evm.model.scaffold04269.11	evm.model.scaffold00614.20
evm.model.scaffold03581.53	evm.model.scaffold03080.6		evm.model.scaffold04269.18	evm.model.scaffold00614.21
evm.model.scaffold03581.54	evm.model.scaffold03089.2		evm.model.scaffold04274.1	evm.model.scaffold00614.23
evm.model.scaffold03581.9	evm.model.scaffold03097.2		evm.model.scaffold04287.1	evm.model.scaffold00614.24
evm.model.scaffold03582.3	evm.model.scaffold03099.1		evm.model.scaffold04295.1	evm.model.scaffold00616.2
evm.model.scaffold03582.4	evm.model.scaffold03110.3		evm.model.scaffold04295.2	evm.model.scaffold00617.1
evm.model.scaffold03587.1	evm.model.scaffold03110.4		evm.model.scaffold04295.4	evm.model.scaffold00617.2
evm.model.scaffold03590.12	evm.model.scaffold03110.5		evm.model.scaffold04295.5	evm.model.scaffold00617.4
evm.model.scaffold03590.8	evm.model.scaffold03116.1		evm.model.scaffold04295.6	evm.model.scaffold00623.1
evm.model.scaffold03595.2	evm.model.scaffold03119.1		evm.model.scaffold04295.7	evm.model.scaffold00627.2
evm.model.scaffold03603.1	evm.model.scaffold03126.16		evm.model.scaffold04296.1	evm.model.scaffold00629.12
evm.model.scaffold03603.12	evm.model.scaffold03128.1		evm.model.scaffold04300.1	evm.model.scaffold00629.17
evm.model.scaffold03603.6	evm.model.scaffold03129.1		evm.model.scaffold04311.4	evm.model.scaffold00629.23
evm.model.scaffold03607.1	evm.model.scaffold03142.1		evm.model.scaffold04326.11	evm.model.scaffold00629.29
evm.model.scaffold03611.2	evm.model.scaffold03149.4		evm.model.scaffold04326.13	evm.model.scaffold00629.35
evm.model.scaffold03622.2	evm.model.scaffold03159.1		evm.model.scaffold04326.20	evm.model.scaffold00630.10
evm.model.scaffold03624.1	evm.model.scaffold03159.2		evm.model.scaffold04326.31	evm.model.scaffold00630.22
evm.model.scaffold03629.2	evm.model.scaffold03175.1		evm.model.scaffold04326.4	evm.model.scaffold00630.4
evm.model.scaffold03631.9	evm.model.scaffold03176.1		evm.model.scaffold04326.5	evm.model.scaffold00630.6
evm.model.scaffold03641.2	evm.model.scaffold03179.3		evm.model.scaffold04329.2	evm.model.scaffold00630.7
evm.model.scaffold03641.5	evm.model.scaffold03179.4		evm.model.scaffold04331.10	evm.model.scaffold00630.8
evm.model.scaffold03644.7	evm.model.scaffold03179.5		evm.model.scaffold04331.14	evm.model.scaffold00644.4
evm.model.scaffold03649.1	evm.model.scaffold03179.6		evm.model.scaffold04331.8	evm.model.scaffold00659.5
evm.model.scaffold03671.7	evm.model.scaffold03189.6		evm.model.scaffold04334.7	evm.model.scaffold00659.9
evm.model.scaffold03676.14	evm.model.scaffold03197.1		evm.model.scaffold04337.1	evm.model.scaffold00661.20
evm.model.scaffold03676.15	evm.model.scaffold03197.2		evm.model.scaffold04338.5	evm.model.scaffold00661.25
evm.model.scaffold03676.21	evm.model.scaffold03201.1		evm.model.scaffold04339.1	evm.model.scaffold00661.32
evm.model.scaffold03676.24	evm.model.scaffold03209.23		evm.model.scaffold04343.14	evm.model.scaffold00661.40
evm.model.scaffold03676.27	evm.model.scaffold03209.25		evm.model.scaffold04343.16	evm.model.scaffold00661.7
evm.model.scaffold03676.5	evm.model.scaffold03210.1		evm.model.scaffold04343.24	evm.model.scaffold00664.10
evm.model.scaffold03681.1	evm.model.scaffold03229.3		evm.model.scaffold04343.6	evm.model.scaffold00664.2
evm.model.scaffold03684.1	evm.model.scaffold03245.4		evm.model.scaffold04346.1	evm.model.scaffold00664.8
evm.model.scaffold03686.5	evm.model.scaffold03270.8		evm.model.scaffold04351.16	evm.model.scaffold00672.3
evm.model.scaffold03686.8	evm.model.scaffold03270.9		evm.model.scaffold04351.17	evm.model.scaffold00672.4
evm.model.scaffold03690.5	evm.model.scaffold03275.2		evm.model.scaffold04351.2	evm.model.scaffold00672.7
evm.model.scaffold03698.2	evm.model.scaffold03287.2		evm.model.scaffold04357.4	evm.model.scaffold00676.1
evm.model.scaffold03699.15	evm.model.scaffold03299.1		evm.model.scaffold04370.1	evm.model.scaffold00691.11
evm.model.scaffold03699.9	evm.model.scaffold03302.1		evm.model.scaffold04400.1	evm.model.scaffold00691.12
evm.model.scaffold03703.2	evm.model.scaffold03303.11		evm.model.scaffold04403.5	evm.model.scaffold00691.14
evm.model.scaffold03704.2	evm.model.scaffold03303.7		evm.model.scaffold04408.1	evm.model.scaffold00691.16
evm.model.scaffold03704.25	evm.model.scaffold03307.1		evm.model.scaffold04408.2	evm.model.scaffold00691.21
evm.model.scaffold03704.31	evm.model.scaffold03313.2		evm.model.scaffold04409.11	evm.model.scaffold00691.4
evm.model.scaffold03704.9	evm.model.scaffold03321.1		evm.model.scaffold04409.9	evm.model.scaffold00691.5
evm.model.scaffold03705.21	evm.model.scaffold03321.2		evm.model.scaffold04416.1	evm.model.scaffold00702.1
evm.model.scaffold03705.4	evm.model.scaffold03321.4		evm.model.scaffold04417.1	evm.model.scaffold00703.1
evm.model.scaffold03705.8	evm.model.scaffold03329.1		evm.model.scaffold04419.1	evm.model.scaffold00706.2
evm.model.scaffold03706.6	evm.model.scaffold03333.1		evm.model.scaffold04423.101	evm.model.scaffold00725.10
evm.model.scaffold03706.7	evm.model.scaffold03338.1		evm.model.scaffold04423.104	evm.model.scaffold00725.4
evm.model.scaffold03710.27	evm.model.scaffold03345.1		evm.model.scaffold04423.107	evm.model.scaffold00725.8
evm.model.scaffold03710.35	evm.model.scaffold03345.2		evm.model.scaffold04423.12	evm.model.scaffold00726.1
evm.model.scaffold03714.1	evm.model.scaffold03360.1		evm.model.scaffold04423.28	evm.model.scaffold00726.10
evm.model.scaffold03729.2	evm.model.scaffold03363.1		evm.model.scaffold04423.35	evm.model.scaffold00726.11
evm.model.scaffold03729.4	evm.model.scaffold03369.1		evm.model.scaffold04423.4	evm.model.scaffold00726.13
evm.model.scaffold03744.2	evm.model.scaffold03369.2		evm.model.scaffold04423.42	evm.model.scaffold00726.2
evm.model.scaffold03748.6	evm.model.scaffold03369.3		evm.model.scaffold04423.45	evm.model.scaffold00726.22
evm.model.scaffold03753.3	evm.model.scaffold03369.4		evm.model.scaffold04423.47	evm.model.scaffold00726.24
evm.model.scaffold03778.1	evm.model.scaffold03376.2		evm.model.scaffold04423.5	evm.model.scaffold00726.25
evm.model.scaffold03788.4	evm.model.scaffold03378.1		evm.model.scaffold04423.51	evm.model.scaffold00726.26
evm.model.scaffold03804.10	evm.model.scaffold03380.11		evm.model.scaffold04423.6	evm.model.scaffold00726.3
evm.model.scaffold03804.7	evm.model.scaffold03380.13		evm.model.scaffold04423.66	evm.model.scaffold00726.4
evm.model.scaffold03806.1	evm.model.scaffold03380.16		evm.model.scaffold04423.69	evm.model.scaffold00726.5
evm.model.scaffold03813.2	evm.model.scaffold03380.30		evm.model.scaffold04423.74	evm.model.scaffold00727.19
evm.model.scaffold03819.1	evm.model.scaffold03380.33		evm.model.scaffold04423.75	evm.model.scaffold00727.2
evm.model.scaffold03827.1	evm.model.scaffold03380.36		evm.model.scaffold04423.88	evm.model.scaffold00727.6
evm.model.scaffold03827.12	evm.model.scaffold03380.4		evm.model.scaffold04423.97	evm.model.scaffold00729.2
evm.model.scaffold03828.1	evm.model.scaffold03380.40		evm.model.scaffold04423.98	evm.model.scaffold00738.1
evm.model.scaffold03828.4	evm.model.scaffold03380.41		evm.model.scaffold04425.1	evm.model.scaffold00746.1
evm.model.scaffold03833.8	evm.model.scaffold03380.43		evm.model.scaffold04425.11	evm.model.scaffold00746.17
evm.model.scaffold03835.3	evm.model.scaffold03380.44		evm.model.scaffold04425.12	evm.model.scaffold00746.2
evm.model.scaffold03835.5	evm.model.scaffold03380.5		evm.model.scaffold04425.2	evm.model.scaffold00746.22
evm.model.scaffold03835.6	evm.model.scaffold03380.9		evm.model.scaffold04425.9	evm.model.scaffold00746.25
evm.model.scaffold03835.7	evm.model.scaffold03393.5		evm.model.scaffold04438.4	evm.model.scaffold00746.26
evm.model.scaffold03839.1	evm.model.scaffold03399.4		evm.model.scaffold04448.10	evm.model.scaffold00746.27
evm.model.scaffold03844.12	evm.model.scaffold03403.1		evm.model.scaffold04455.3	evm.model.scaffold00746.28
evm.model.scaffold03849.8	evm.model.scaffold03425.2		evm.model.scaffold04455.4	evm.model.scaffold00746.32
evm.model.scaffold03851.1	evm.model.scaffold03426.18		evm.model.scaffold04460.18	evm.model.scaffold00748.1
evm.model.scaffold03856.34	evm.model.scaffold03426.19		evm.model.scaffold04460.23	evm.model.scaffold00750.2
evm.model.scaffold03856.4	evm.model.scaffold03426.20		evm.model.scaffold04460.24	evm.model.scaffold00750.3
evm.model.scaffold03856.40	evm.model.scaffold03426.21		evm.model.scaffold04460.25	evm.model.scaffold00753.1
evm.model.scaffold03856.44	evm.model.scaffold03426.22		evm.model.scaffold04460.29	evm.model.scaffold00758.2
evm.model.scaffold03856.45	evm.model.scaffold03426.23		evm.model.scaffold04460.37	evm.model.scaffold00760.3
evm.model.scaffold03856.46	evm.model.scaffold03426.27		evm.model.scaffold04460.38	evm.model.scaffold00760.4
evm.model.scaffold03866.4	evm.model.scaffold03426.28		evm.model.scaffold04460.4	evm.model.scaffold00761.1
evm.model.scaffold03866.5	evm.model.scaffold03426.30		evm.model.scaffold04460.51	evm.model.scaffold00761.18
evm.model.scaffold03867.1	evm.model.scaffold03426.32		evm.model.scaffold04460.56	evm.model.scaffold00761.28
evm.model.scaffold03873.27	evm.model.scaffold03436.1		evm.model.scaffold04470.1	evm.model.scaffold00761.3
evm.model.scaffold03882.2	evm.model.scaffold03453.11		evm.model.scaffold04473.7	evm.model.scaffold00761.4
evm.model.scaffold03887.1	evm.model.scaffold03453.12		evm.model.scaffold04480.1	evm.model.scaffold00761.6
evm.model.scaffold03889.1	evm.model.scaffold03453.15		evm.model.scaffold04490.1	evm.model.scaffold00761.7
evm.model.scaffold03891.16	evm.model.scaffold03453.2		evm.model.scaffold04495.4	evm.model.scaffold00766.14
evm.model.scaffold03891.25	evm.model.scaffold03453.22		evm.model.scaffold04497.2	evm.model.scaffold00766.26
evm.model.scaffold03895.11	evm.model.scaffold03453.7		evm.model.scaffold04498.1	evm.model.scaffold00766.27
evm.model.scaffold03895.14	evm.model.scaffold03453.8		evm.model.scaffold04511.11	evm.model.scaffold00766.29
evm.model.scaffold03895.17	evm.model.scaffold03454.13		evm.model.scaffold04511.12	evm.model.scaffold00766.3
evm.model.scaffold03895.2	evm.model.scaffold03454.16		evm.model.scaffold04520.7	evm.model.scaffold00766.31
evm.model.scaffold03904.1	evm.model.scaffold03454.32		evm.model.scaffold04527.16	evm.model.scaffold00766.37
evm.model.scaffold03923.1	evm.model.scaffold03454.33		evm.model.scaffold04527.19	evm.model.scaffold00766.38
evm.model.scaffold03928.2	evm.model.scaffold03454.35		evm.model.scaffold04527.2	evm.model.scaffold00766.45
evm.model.scaffold03932.15	evm.model.scaffold03454.36		evm.model.scaffold04527.28	evm.model.scaffold00766.5
evm.model.scaffold03932.4	evm.model.scaffold03454.7		evm.model.scaffold04527.3	evm.model.scaffold00766.53
evm.model.scaffold03936.1	evm.model.scaffold03454.9		evm.model.scaffold04527.37	evm.model.scaffold00766.55
evm.model.scaffold03946.11	evm.model.scaffold03457.19		evm.model.scaffold04527.41	evm.model.scaffold00766.56
evm.model.scaffold03946.26	evm.model.scaffold03457.7		evm.model.scaffold04527.49	evm.model.scaffold00766.62
evm.model.scaffold03946.28	evm.model.scaffold03457.8		evm.model.scaffold04527.50	evm.model.scaffold00766.63
evm.model.scaffold03949.1	evm.model.scaffold03460.11		evm.model.scaffold04527.52	evm.model.scaffold00766.66
evm.model.scaffold03961.1	evm.model.scaffold03460.15		evm.model.scaffold04527.56	evm.model.scaffold00766.70
evm.model.scaffold03967.13	evm.model.scaffold03460.16		evm.model.scaffold04529.3	evm.model.scaffold00766.8
evm.model.scaffold03967.14	evm.model.scaffold03460.18		evm.model.scaffold04531.2	evm.model.scaffold00766.9
evm.model.scaffold03967.16	evm.model.scaffold03460.19		evm.model.scaffold04531.20	evm.model.scaffold00771.13
evm.model.scaffold03967.17	evm.model.scaffold03460.2		evm.model.scaffold04539.1	evm.model.scaffold00771.14
evm.model.scaffold03967.22	evm.model.scaffold03460.20		evm.model.scaffold04540.11	evm.model.scaffold00771.20
evm.model.scaffold03969.3	evm.model.scaffold03460.21		evm.model.scaffold04540.5	evm.model.scaffold00771.25
evm.model.scaffold03973.1	evm.model.scaffold03460.22		evm.model.scaffold04544.1	evm.model.scaffold00771.34
evm.model.scaffold03975.10	evm.model.scaffold03460.24		evm.model.scaffold04564.10	evm.model.scaffold00771.35
evm.model.scaffold03975.14	evm.model.scaffold03460.27		evm.model.scaffold04564.2	evm.model.scaffold00771.40
evm.model.scaffold03975.17	evm.model.scaffold03460.28		evm.model.scaffold04564.4	evm.model.scaffold00771.41
evm.model.scaffold03975.20	evm.model.scaffold03460.29		evm.model.scaffold04565.1	evm.model.scaffold00771.43
evm.model.scaffold03975.24	evm.model.scaffold03460.30		evm.model.scaffold04565.4	evm.model.scaffold00771.44
evm.model.scaffold03975.9	evm.model.scaffold03460.31		evm.model.scaffold04574.1	evm.model.scaffold00771.8
evm.model.scaffold03983.14	evm.model.scaffold03460.35		evm.model.scaffold04583.1	evm.model.scaffold00776.6
evm.model.scaffold03983.22	evm.model.scaffold03460.4		evm.model.scaffold04583.6	evm.model.scaffold00783.6
evm.model.scaffold03983.44	evm.model.scaffold03463.12		evm.model.scaffold04586.4	evm.model.scaffold00793.12
evm.model.scaffold03984.13	evm.model.scaffold03463.13		evm.model.scaffold04591.12	evm.model.scaffold00793.2
evm.model.scaffold04012.1	evm.model.scaffold03463.16		evm.model.scaffold04591.4	evm.model.scaffold00793.4
evm.model.scaffold04012.4	evm.model.scaffold03463.22		evm.model.scaffold04591.8	evm.model.scaffold00793.6
evm.model.scaffold04024.6	evm.model.scaffold03466.1		evm.model.scaffold04603.1	evm.model.scaffold00793.7
evm.model.scaffold04030.1	evm.model.scaffold03466.2		evm.model.scaffold04603.3	evm.model.scaffold00794.1
evm.model.scaffold04032.3	evm.model.scaffold03484.10		evm.model.scaffold04604.11	evm.model.scaffold00794.10
evm.model.scaffold04036.7	evm.model.scaffold03484.12		evm.model.scaffold04604.12	evm.model.scaffold00794.2
evm.model.scaffold04042.1	evm.model.scaffold03484.14		evm.model.scaffold04605.1	evm.model.scaffold00794.3
evm.model.scaffold04049.18	evm.model.scaffold03484.15		evm.model.scaffold04607.5	evm.model.scaffold00794.8
evm.model.scaffold04049.24	evm.model.scaffold03484.21		evm.model.scaffold04607.8	evm.model.scaffold00801.1
evm.model.scaffold04049.9	evm.model.scaffold03484.22		evm.model.scaffold04607.9	evm.model.scaffold00806.1
evm.model.scaffold04050.2	evm.model.scaffold03484.23		evm.model.scaffold04610.20	evm.model.scaffold00814.2
evm.model.scaffold04050.24	evm.model.scaffold03484.26		evm.model.scaffold04610.9	evm.model.scaffold00816.1
evm.model.scaffold04050.25	evm.model.scaffold03484.27		evm.model.scaffold04612.4	evm.model.scaffold00820.10
evm.model.scaffold04050.42	evm.model.scaffold03484.28		evm.model.scaffold04612.5	evm.model.scaffold00820.11
evm.model.scaffold04050.43	evm.model.scaffold03484.29		evm.model.scaffold04612.6	evm.model.scaffold00820.12
evm.model.scaffold04062.1	evm.model.scaffold03484.30		evm.model.scaffold04612.7	evm.model.scaffold00820.13
evm.model.scaffold04084.1	evm.model.scaffold03484.31		evm.model.scaffold04612.9	evm.model.scaffold00820.14
evm.model.scaffold04085.1	evm.model.scaffold03484.32		evm.model.scaffold04616.10	evm.model.scaffold00820.16
evm.model.scaffold04097.3	evm.model.scaffold03484.33		evm.model.scaffold04616.17	evm.model.scaffold00820.19
evm.model.scaffold04097.4	evm.model.scaffold03484.37		evm.model.scaffold04616.4	evm.model.scaffold00820.20
evm.model.scaffold04097.8	evm.model.scaffold03484.39		evm.model.scaffold04617.1	evm.model.scaffold00820.21
evm.model.scaffold04100.1	evm.model.scaffold03484.41		evm.model.scaffold04623.10	evm.model.scaffold00820.22
evm.model.scaffold04106.8	evm.model.scaffold03484.43		evm.model.scaffold04623.102	evm.model.scaffold00820.9
evm.model.scaffold04107.1	evm.model.scaffold03484.49		evm.model.scaffold04623.109	evm.model.scaffold00828.1
evm.model.scaffold04107.4	evm.model.scaffold03484.51		evm.model.scaffold04623.110	evm.model.scaffold00832.10
evm.model.scaffold04107.5	evm.model.scaffold03484.57		evm.model.scaffold04623.121	evm.model.scaffold00832.11
evm.model.scaffold04116.2	evm.model.scaffold03484.6		evm.model.scaffold04623.126	evm.model.scaffold00832.12
evm.model.scaffold04128.14	evm.model.scaffold03484.7		evm.model.scaffold04623.158	evm.model.scaffold00832.20
evm.model.scaffold04128.4	evm.model.scaffold03500.4		evm.model.scaffold04623.160	evm.model.scaffold00832.26
evm.model.scaffold04139.10	evm.model.scaffold03500.7		evm.model.scaffold04623.24	evm.model.scaffold00832.29
evm.model.scaffold04139.12	evm.model.scaffold03501.11		evm.model.scaffold04623.30	evm.model.scaffold00832.33
evm.model.scaffold04150.2	evm.model.scaffold03501.12		evm.model.scaffold04623.38	evm.model.scaffold00832.34
evm.model.scaffold04155.3	evm.model.scaffold03501.14		evm.model.scaffold04623.47	evm.model.scaffold00832.40
evm.model.scaffold04155.4	evm.model.scaffold03501.18		evm.model.scaffold04623.48	evm.model.scaffold00832.42
evm.model.scaffold04158.1	evm.model.scaffold03501.4		evm.model.scaffold04623.52	evm.model.scaffold00832.43
evm.model.scaffold04162.15	evm.model.scaffold03501.7		evm.model.scaffold04623.61	evm.model.scaffold00832.51
evm.model.scaffold04162.28	evm.model.scaffold03504.1		evm.model.scaffold04623.71	evm.model.scaffold00832.59
evm.model.scaffold04162.31	evm.model.scaffold03508.2		evm.model.scaffold04623.74	evm.model.scaffold00832.61
evm.model.scaffold04162.38	evm.model.scaffold03518.1		evm.model.scaffold04623.9	evm.model.scaffold00832.62
evm.model.scaffold04162.49	evm.model.scaffold03524.1		evm.model.scaffold04628.1	evm.model.scaffold00832.70
evm.model.scaffold04162.71	evm.model.scaffold03528.1		evm.model.scaffold04645.2	evm.model.scaffold00832.76
evm.model.scaffold04162.74	evm.model.scaffold03530.6		evm.model.scaffold04650.1	evm.model.scaffold00843.2
evm.model.scaffold04162.78	evm.model.scaffold03530.7		evm.model.scaffold04650.7	evm.model.scaffold00843.4
evm.model.scaffold04162.79	evm.model.scaffold03545.10		evm.model.scaffold04650.8	evm.model.scaffold00843.5
evm.model.scaffold04164.1	evm.model.scaffold03545.14		evm.model.scaffold04654.2	evm.model.scaffold00843.6
evm.model.scaffold04165.4	evm.model.scaffold03545.15		evm.model.scaffold04655.2	evm.model.scaffold00847.1
evm.model.scaffold04165.8	evm.model.scaffold03545.16		evm.model.scaffold04662.1	evm.model.scaffold00847.11
evm.model.scaffold04169.6	evm.model.scaffold03545.17		evm.model.scaffold04662.3	evm.model.scaffold00847.15
evm.model.scaffold04169.8	evm.model.scaffold03545.18		evm.model.scaffold04664.1	evm.model.scaffold00847.25
evm.model.scaffold04176.10	evm.model.scaffold03545.19		evm.model.scaffold04668.1	evm.model.scaffold00847.4
evm.model.scaffold04176.11	evm.model.scaffold03545.21		evm.model.scaffold04670.11	evm.model.scaffold00847.5
evm.model.scaffold04176.14	evm.model.scaffold03545.22		evm.model.scaffold04670.2	evm.model.scaffold00847.9
evm.model.scaffold04176.15	evm.model.scaffold03580.23		evm.model.scaffold04670.3	evm.model.scaffold00849.15
evm.model.scaffold04176.28	evm.model.scaffold03580.31		evm.model.scaffold04670.5	evm.model.scaffold00849.16
evm.model.scaffold04176.3	evm.model.scaffold03580.5		evm.model.scaffold04670.8	evm.model.scaffold00849.19
evm.model.scaffold04176.31	evm.model.scaffold03580.9		evm.model.scaffold04673.2	evm.model.scaffold00849.20
evm.model.scaffold04176.42	evm.model.scaffold03581.1		evm.model.scaffold04673.5	evm.model.scaffold00849.21
evm.model.scaffold04176.43	evm.model.scaffold03581.10		evm.model.scaffold04685.1	evm.model.scaffold00849.22
evm.model.scaffold04176.5	evm.model.scaffold03581.11		evm.model.scaffold04686.1	evm.model.scaffold00849.23
evm.model.scaffold04176.56	evm.model.scaffold03581.14		evm.model.scaffold04687.24	evm.model.scaffold00849.8
evm.model.scaffold04177.2	evm.model.scaffold03581.15		evm.model.scaffold04688.1	evm.model.scaffold00851.5
evm.model.scaffold04180.16	evm.model.scaffold03581.16		evm.model.scaffold04692.1	evm.model.scaffold00854.1
evm.model.scaffold04180.28	evm.model.scaffold03581.21		evm.model.scaffold04694.1	evm.model.scaffold00856.1
evm.model.scaffold04180.29	evm.model.scaffold03581.22		evm.model.scaffold04696.1	evm.model.scaffold00856.2
evm.model.scaffold04180.3	evm.model.scaffold03581.24		evm.model.scaffold04704.1	evm.model.scaffold00856.5
evm.model.scaffold04180.37	evm.model.scaffold03581.26		evm.model.scaffold04704.12	evm.model.scaffold00856.6
evm.model.scaffold04180.39	evm.model.scaffold03581.30		evm.model.scaffold04704.22	evm.model.scaffold00856.7
evm.model.scaffold04180.4	evm.model.scaffold03581.31		evm.model.scaffold04704.24	evm.model.scaffold00859.1
evm.model.scaffold04180.55	evm.model.scaffold03581.35		evm.model.scaffold04704.25	evm.model.scaffold00859.10
evm.model.scaffold04180.62	evm.model.scaffold03581.37		evm.model.scaffold04704.26	evm.model.scaffold00859.2
evm.model.scaffold04180.8	evm.model.scaffold03581.42		evm.model.scaffold04704.3	evm.model.scaffold00859.3
evm.model.scaffold04182.3	evm.model.scaffold03581.45		evm.model.scaffold04709.1	evm.model.scaffold00859.5
evm.model.scaffold04189.4	evm.model.scaffold03581.5		evm.model.scaffold04711.3	evm.model.scaffold00859.9
evm.model.scaffold04197.3	evm.model.scaffold03581.52		evm.model.scaffold04711.4	evm.model.scaffold00861.1
evm.model.scaffold04200.1	evm.model.scaffold03581.55		evm.model.scaffold04712.5	evm.model.scaffold00864.2
evm.model.scaffold04207.1	evm.model.scaffold03581.61		evm.model.scaffold04712.6	evm.model.scaffold00864.4
evm.model.scaffold04207.15	evm.model.scaffold03590.13		evm.model.scaffold04712.8	evm.model.scaffold00872.1
evm.model.scaffold04207.21	evm.model.scaffold03590.14		evm.model.scaffold04717.1	evm.model.scaffold00883.2
evm.model.scaffold04233.14	evm.model.scaffold03590.3		evm.model.scaffold04721.1	evm.model.scaffold00883.4
evm.model.scaffold04233.4	evm.model.scaffold03590.6		evm.model.scaffold04723.14	evm.model.scaffold00883.5
evm.model.scaffold04236.1	evm.model.scaffold03591.1		evm.model.scaffold04723.15	evm.model.scaffold00883.7
evm.model.scaffold04238.2	evm.model.scaffold03593.2		evm.model.scaffold04729.10	evm.model.scaffold00886.1
evm.model.scaffold04241.1	evm.model.scaffold03593.3		evm.model.scaffold04729.4	evm.model.scaffold00889.1
evm.model.scaffold04244.1	evm.model.scaffold03593.5		evm.model.scaffold04729.5	evm.model.scaffold00891.2
evm.model.scaffold04253.1	evm.model.scaffold03593.7		evm.model.scaffold04739.1	evm.model.scaffold00891.4
evm.model.scaffold04259.1	evm.model.scaffold03603.3		evm.model.scaffold04739.2	evm.model.scaffold00895.1
evm.model.scaffold04262.5	evm.model.scaffold03622.1		evm.model.scaffold04739.4	evm.model.scaffold00895.8
evm.model.scaffold04265.4	evm.model.scaffold03624.3		evm.model.scaffold04739.5	evm.model.scaffold00897.2
evm.model.scaffold04265.5	evm.model.scaffold03626.1		evm.model.scaffold04739.7	evm.model.scaffold00900.1
evm.model.scaffold04269.6	evm.model.scaffold03629.6		evm.model.scaffold04746.6	evm.model.scaffold00905.1
evm.model.scaffold04284.2	evm.model.scaffold03631.3		evm.model.scaffold04755.1	evm.model.scaffold00905.15
evm.model.scaffold04288.2	evm.model.scaffold03631.7		evm.model.scaffold04764.2	evm.model.scaffold00905.18
evm.model.scaffold04292.1	evm.model.scaffold03637.1		evm.model.scaffold04764.5	evm.model.scaffold00905.19
evm.model.scaffold04303.5	evm.model.scaffold03638.1		evm.model.scaffold04764.8	evm.model.scaffold00905.3
evm.model.scaffold04303.6	evm.model.scaffold03641.11		evm.model.scaffold04766.1	evm.model.scaffold00905.4
evm.model.scaffold04303.8	evm.model.scaffold03641.14		evm.model.scaffold04766.2	evm.model.scaffold00905.6
evm.model.scaffold04303.9	evm.model.scaffold03641.16		evm.model.scaffold04766.21	evm.model.scaffold00907.1
evm.model.scaffold04308.6	evm.model.scaffold03641.18		evm.model.scaffold04766.24	evm.model.scaffold00914.3
evm.model.scaffold04309.1	evm.model.scaffold03641.24		evm.model.scaffold04781.3	evm.model.scaffold00914.4
evm.model.scaffold04311.1	evm.model.scaffold03641.25		evm.model.scaffold04781.6	evm.model.scaffold00916.1
evm.model.scaffold04326.18	evm.model.scaffold03641.28		evm.model.scaffold04784.6	evm.model.scaffold00931.1
evm.model.scaffold04326.27	evm.model.scaffold03641.7		evm.model.scaffold04784.7	evm.model.scaffold00941.1
evm.model.scaffold04331.11	evm.model.scaffold03641.8		evm.model.scaffold04790.13	evm.model.scaffold00948.3
evm.model.scaffold04331.15	evm.model.scaffold03641.9		evm.model.scaffold04790.14	evm.model.scaffold00949.14
evm.model.scaffold04331.18	evm.model.scaffold03642.1		evm.model.scaffold04794.1	evm.model.scaffold00949.16
evm.model.scaffold04331.6	evm.model.scaffold03644.2		evm.model.scaffold04794.5	evm.model.scaffold00949.17
evm.model.scaffold04331.7	evm.model.scaffold03644.5		evm.model.scaffold04816.2	evm.model.scaffold00949.19
evm.model.scaffold04333.1	evm.model.scaffold03644.6		evm.model.scaffold04816.4	evm.model.scaffold00949.3
evm.model.scaffold04334.3	evm.model.scaffold03656.1		evm.model.scaffold04816.5	evm.model.scaffold00949.5
evm.model.scaffold04334.6	evm.model.scaffold03676.17		evm.model.scaffold04822.1	evm.model.scaffold00949.7
evm.model.scaffold04337.2	evm.model.scaffold03676.20		evm.model.scaffold04823.1	evm.model.scaffold00949.9
evm.model.scaffold04337.7	evm.model.scaffold03676.23		evm.model.scaffold04823.5	evm.model.scaffold00950.11
evm.model.scaffold04338.2	evm.model.scaffold03676.25		evm.model.scaffold04823.8	evm.model.scaffold00950.15
evm.model.scaffold04338.3	evm.model.scaffold03676.26		evm.model.scaffold04826.6	evm.model.scaffold00950.16
evm.model.scaffold04338.4	evm.model.scaffold03676.28		evm.model.scaffold04829.1	evm.model.scaffold00950.2
evm.model.scaffold04343.17	evm.model.scaffold03676.29		evm.model.scaffold04829.2	evm.model.scaffold00950.22
evm.model.scaffold04343.3	evm.model.scaffold03676.30		evm.model.scaffold04829.3	evm.model.scaffold00950.6
evm.model.scaffold04349.7	evm.model.scaffold03676.31		evm.model.scaffold04832.4	evm.model.scaffold00954.1
evm.model.scaffold04395.3	evm.model.scaffold03684.11		evm.model.scaffold04834.1	evm.model.scaffold00968.12
evm.model.scaffold04396.6	evm.model.scaffold03686.11		evm.model.scaffold04834.10	evm.model.scaffold00968.17
evm.model.scaffold04403.1	evm.model.scaffold03686.14		evm.model.scaffold04834.2	evm.model.scaffold00987.1
evm.model.scaffold04404.1	evm.model.scaffold03686.15		evm.model.scaffold04840.1	evm.model.scaffold00990.8
evm.model.scaffold04404.5	evm.model.scaffold03686.17		evm.model.scaffold04841.11	evm.model.scaffold01012.1
evm.model.scaffold04409.5	evm.model.scaffold03686.4		evm.model.scaffold04845.15	evm.model.scaffold01014.1
evm.model.scaffold04417.2	evm.model.scaffold03686.6		evm.model.scaffold04845.21	evm.model.scaffold01015.2
evm.model.scaffold04419.3	evm.model.scaffold03686.9		evm.model.scaffold04845.6	evm.model.scaffold01045.17
evm.model.scaffold04419.6	evm.model.scaffold03691.1		evm.model.scaffold04845.8	evm.model.scaffold01045.18
evm.model.scaffold04423.10	evm.model.scaffold03691.2		evm.model.scaffold04858.1	evm.model.scaffold01045.2
[truncated: 3,452 more rows]
