# Supplementary material for: In silico hybridization enables transcriptomic illumination of the nature and evolution of Myxozoa
Source: BMC Genomics. 2015 Oct 23;16:840. doi: 10.1186/s12864-015-2039-6 (PMC4619090; doi:10.1186/s12864-015-2039-6)
Supplement: Additional file 4: — Matches of Myxobolus pendula transcripts to Hydra proteomic sequences. Rows in which M. pendula transcripts matched significantly to Hydra magnipapillata proteomic sequences [22] are highlighted, and the top match using BLASTp against nr is indicated. A total of 82 out of 410 Hydra sequences returned significant matches. (XLSX 63 kb) [file 12864_2015_2039_MOESM4_ESM.xlsx]

## Sheet: Sheet1
1. Structural Proteins
Proline-rich proteins	Annotation	Myxo match	BLASTP against nr
Hma2.216559	CPP-1	mp13_comp84012_c0_seq5	gi|749718016|gb|KII66144.1| hypothetical protein RF11_11965 [Thelohanellus kitauei]
Hma2.234334	CPP-2
Hma2.224938	CPP-3
Hma2.210169	CPP-4
Hma2.225439	Collectin	mp13_comp80966_c0_seq2	gi|687670927|emb|CDU32391.1| putative nematogalectin [Sphaeromyxa zaharoni]
Hma2.222911	Collectin	fcc_comp48438_c0_seq1	gi|749723809|gb|KII70413.1| Collagen alpha-3(VI) chain [Thelohanellus kitauei]
Hma2.221111	CPP-5
Other ECM motif Proteins
Hma2.208346	vWFA domain protein	mp13_comp88657_c0_seq5	gi|749721870|gb|KII69031.1| hypothetical protein RF11_05281 [Thelohanellus kitauei]
Hma2.224888	vWFA domain protein
Hma2.217303	vWFA - Tyrosinase domain protein
Hma2.225431	vWFA - RT domain protein
Hma2.210445	vWFA domain protein
Hma2.206870	Fibronectin type 2 domain with metallopeptida
Hma2.202740	vWFA domain protein
Hma2.207178	vWFA domain protein	mp13_comp88657_c0_seq3	gi|749721870|gb|KII69031.1| hypothetical protein RF11_05281 [Thelohanellus kitauei]
Hma2.221706	MDN1, AAA ATPase containing vWFA protein
Hma2.208994	Thrombospondin, type I with vWFA domain	fcc_comp970222_c0_seq1	gi|762169523|ref|XP_011423170.1| PREDICTED: SCO-spondin-like [Crassostrea gigas]
Hma2.229042	Tetraspanin, extracellular domain protein	mp13_comp83333_c0_seq4	gi|749712488|gb|KII62153.1| Tetraspanin-6 [Thelohanellus kitauei]
Hma2.230661	Thrombospondin, type 1 repeat protein
Hma2.23247	vWFA domain protein with collagen triple heli
Hma2.214763	Thrombospondin type 1 repeat protein with vWF	mp13_comp75154_c1_seq2	gi|762169523|ref|XP_011423170.1| PREDICTED: SCO-spondin-like [Crassostrea gigas]
Hma2.202695	vWFA, Laminin_I domain protein
Hma2.217815	AAA ATPase containing vWFA	fcc_comp98835_c2_seq1	gi|762136581|ref|XP_011451572.1| PREDICTED: cartilage matrix protein-like [Crassostrea gigas]
Hma2.205498	vWFA, Integrase domain protein
Hma2.224219	vWFA, ZnMc, PCEMA1	mp13_comp67825_c0_seq4	gi|749717336|gb|KII65608.1| Zinc metalloproteinase nas-6 [Thelohanellus kitauei]
Hma2.218227	TSP1, vWFA, GON domains protein	mp13_comp75154_c1_seq1	gi|405958070|gb|EKC24233.1| Hemicentin-1 [Crassostrea gigas]
Hma2.203577	TSP1 Fibronectin domain protein	mp13_comp87206_c0_seq3	gi|749720864|gb|KII68266.1| hypothetical protein RF11_07988 [Thelohanellus kitauei]
Hma2.227746	Fibronectin Type II -kringle-like domain prot
Hma2.217614	MAM domain protein
Hma2.211325	Thrombospondin, type 1 repeat protein
Hma2.232918	Thrombospondin, type 1 repeat protein 3 / PQ
Hma2.223414	SCP-like extracellular with TSP1
Hma2.214292	Hepta Gal-lectin
Hma2.218987	Gal-lectin/ SUEL lectin	fcc_comp62176_c0_seq1	gi|687670928|emb|CDU32392.1| putative nematogalectin [Sphaeromyxa zaharoni]
Hma2.203002	Gal-lectin/ SUEL lectin
Hma2.213810	Gal-lectin/ SUEL lectin	mp13_comp75265_c0_seq2	gi|449681301|ref|XP_002155672.2| PREDICTED: uncharacterized protein LOC100211755 [Hydra vulgaris]
Hma2.218989	Gal-lectin/ SUEL lectin
Hma2.217630	D-galactoside/L-rhamnose binding SUEL lectin
Hma2.201706	Gal_Lectin domain protein	fcc_comp82347_c0_seq2	gi|749723809|gb|KII70413.1| Collagen alpha-3(VI) chain [Thelohanellus kitauei]
Hma2.229916	Madhavi protein
Hma2.226267	NOWA
Hma2.215621	NOWA-like protein	fls_comp77896_c0_seq1	gi|749717438|gb|KII65703.1| Golgi-associated plant pathogenesis-related protein 1 [Thelohanellus kitauei]
Hma2.206417	C-Lectin domain protein	fls_comp78042_c0_seq3	gi|749713960|gb|KII63279.1| Alpha-N-acetylgalactosamine-specific lectin [Thelohanellus kitauei]
Hma2.228644	Vimala protein	fcc_comp89637_c0_seq2	gi|749722837|gb|KII69681.1| hypothetical protein RF11_07278 [Thelohanellus kitauei]
Hma2.211381	SEA domain protein
Hma2.208240	Thyroglobulin type I repeat protein
Hma2.226676	Carbohydrate-binding WSC domain protein	mp13_comp94337_c0_seq8	gi|749723158|gb|KII69935.1| hypothetical protein RF11_15718 [Thelohanellus kitauei]
Hma2.200137	Carbohydrate-binding WSC domain protein
Hma2.206921	FA58C/Galactose binding-like protein	fcc_comp80073_c0_seq1	gi|749718002|gb|KII66130.1| Neuropilin-1 [Thelohanellus kitauei]
Hma2.206786	Geeta protein	mp13_comp90495_c0_seq2	gi|749728024|gb|KII73405.1| hypothetical protein RF11_09123 [Thelohanellus kitauei]
Hma2.224520	Rajukutty protein	mp13_comp56279_c0_seq1	gi|749719934|gb|KII67588.1| Kunitz-type serine protease inhibitor IX [Thelohanellus kitauei]
Hma2.216773	Seven domain Protein	fls_comp90530_c0_seq3	gi|449678554|ref|XP_002170652.2| PREDICTED: uncharacterized protein LOC100200237 [Hydra vulgaris]
Hma2.213412	Kragl protein	fcc_comp95679_c0_seq30	gi|449681727|ref|XP_002159239.2| PREDICTED: uncharacterized protein LOC100203833 [Hydra vulgaris]
Hma2.218528	Glycoside Hydrolase 16
Glycine-Rich Proteins
Hma2.228381	Spinalin
Hma2.219071	Cnidoin
Hma2.224221	E rich protein
Hma2.221195	G rich protein
Other structural proteins
Hma2.213345	Myosin motor domain protein	fcc_comp48481_c0_seq1	gi|749713943|gb|KII63266.1| Myosin-10 [Thelohanellus kitauei]
Hma2.215937	Chitin-binding domain type 2 protein	mp13_comp65022_c0_seq2	gi|749720852|gb|KII68254.1| Thiosulfate sulfurtransferase RDL1, mitochondrial [Thelohanellus kitauei]
Hma2.209281	DKK-3 family protein
Hma2.224574	HyDKK3
Hma2.230887	DKK-3 family protein
Hma2.217561	Chitin binding protein
Hma2.229697	Chitin binding protein
Hma2.211682	Fascin-like domain protein (PPOD2 peroxidase)
Hma2.211683	Fascin-like domain protein
Hma2.205478	Fascin-like domain protein
Hma2.209361	SMC domain protein
Hma2.209360	SMC domain protein
Hma2.214493	WD40 domain protein
Hma2.218222	Chitin binding protein
Hma2.231049	DKK 3 related protein
Hma2.213243	WD40 repeat-like protein
2. Calcium Modifiers
ma2.228411	MACPF domain protein
Hma2.213553	MACPF domain protein
Hma2.208638	MACPF domain protein
Hma2.208541	EGF-like domain protein
Hma2.219065	EGF_Ca domain protein
Hma2.227350	EGF_Ca domain protein
Hma2.221665	EGF_Ca domain protein
Hma2.208773	MACPF domain protein
Hma2.212260	MACPF, EGF_Ca domain protein 1
Hma2.224448	MACPF, EGF_Ca domain protein
Hma2.219067	EGF_Ca , Phospholipase A2 domain protein
Hma2.210123	EGF-Ca domain protein
Hma2.210121	EGF-Ca domain protein
Hma2.211690	EGF-Ca domain protein
Hma2.227218	EGF-like, type 3 protein	fls_comp93133_c0_seq40	gi|642930197|ref|XP_008196297.1| PREDICTED: protein jagged-1b isoform X2 [Tribolium castaneum]
Hma2.211693	EGF_Ca (2) Formate/nitrite transporter domain
Hma2.211735	Annexin	mp13_comp75327_c0_seq2	gi|749722475|gb|KII69427.1| Annexin A7 [Thelohanellus kitauei]
Hma2.210146	Calcium-binding EF-hand protein
XP_00216766	Nematocalcin
Hma2.228383	Annexin repeats protein with HMW glutenin domain
3. Venoms
Hma2.223178	Anemone_cytotox protein
Hma2.224206	PLA2_bee_venom-like protein
Hma2.210456	PLA2_bee_venom-like protein
Hma2.227448	PLA2_bee_venom-like protein
Hma2.223740*	Toxin precursor
Hma2.210268*	Toxin precursor
Hma2.209939	ShK toxin domain protein
Hma2.217198	ShKT toxin domain protein
Hma2.212832	ShKT toxin domain protein
Hma2.228188	ShKT toxin domain protein
Hma2.227742*	FN2 domain protein (toxin)
Hma2.228615	Zinc Metallopeptidase protein
Hma2.212831	Zinc-dependent metalloprotease with ShKt
Hma2.226192*	Toxin-A protein
Hma2.221138	Toxin precursor protein 1
Hma2.225641	Venom dipeptidylpeptidase IV	fcc_comp95746_c0_seq8	gi|749708473|gb|KII61440.1| Inactive dipeptidyl peptidase 10 [Thelohanellus kitauei]
Hma2.226366	Tetra SCP protein
Hma2.234447	SCP_GAPR-1-like protein
Hma2.231910	SCP_GAPR-1-like protein	fcc_comp83717_c0_seq4	gi|749717438|gb|KII65703.1| Golgi-associated plant pathogenesis-related protein 1 [Thelohanellus kitauei]
Hma2.219114	SCP_GAPR-1-like protein
Hma2.201457	SCP_GAPR-1-like protein
Hma2.226368	SCP-like extracellular protein	mp13_comp84894_c0_seq1	gi|749717438|gb|KII65703.1| Golgi-associated plant pathogenesis-related protein 1 [Thelohanellus kitauei]
Hma2.207560	SCP_GAPR-1-like protein
Hma2.204928	SCP-like extracellular protein	mp13_comp83780_c0_seq6	gi|340375190|ref|XP_003386119.1| PREDICTED: golgi-associated plant pathogenesis-related protein 1-like [Amphimedon queenslandica]
Hma2.204927	SCP_GAPR-1-like protein	fls_comp89184_c0_seq9	gi|749717438|gb|KII65703.1| Golgi-associated plant pathogenesis-related protein 1 [Thelohanellus kitauei]
Hma2.226365	SCP_GAPR-1-like protein	mp13_comp86603_c0_seq3	gi|749728701|gb|KII73861.1| Golgi-associated plant pathogenesis-related protein 1 [Thelohanellus kitauei]
Hma2.210044	SCP_GAPR-1-like protein	fls_comp43549_c0_seq1	gi|156405850|ref|XP_001640944.1| predicted protein [Nematostella vectensis]
Hma2.200735	SCP_GAPR-1-like protein	fcc_comp101069_c1_seq8	gi|749720549|gb|KII68055.1| Golgi-associated plant pathogenesis-related protein 1 [Thelohanellus kitauei]
Hma2.221381	SCP_GAPR-1-like protein
Hma2.226361	SCP_GAPR-1-like protein
Hma2.226363	SCP domain neurofilament-like protein	fcc_comp1431518_c0_seq1	gi|749707903|gb|KII60921.1| Golgi-associated plant pathogenesis-related protein 1 [Thelohanellus kitauei]
Hma2.231443	SCP COG3415 domain protein
Hma2.230680	WD40 domain protein	fcc_comp112700_c0_seq1	gi|749727767|gb|KII73213.1| Diphthamide biosynthesis protein 7 [Thelohanellus kitauei]
Hma2.225244	BPTI / Kunitz family, Thyroglobulin type I r
Hma2.221663	EGF_Ca domain protein
Hma2.231922	EGF-Ca domain protein
Hma2.227484	Penta domain protein
Hma2.219403	EF-hand, calcium binding motif protein	mp13_comp71329_c0_seq1	gi|749727759|gb|KII73205.1| Calmodulin [Thelohanellus kitauei]
Hma2.221233	EF-hand, calcium binding motif protein
Hma2.215087	Zinc Metallopeptidase protein
Hma2.220229	Zinc Metallopeptidase protein
Hma2.234459	Zinc Metallopeptidase protein
Hma2.226508	Zinc Metallopeptidase protein
Hma2.220231	Zinc Metallopeptidase protein	mp13_comp67825_c0_seq1	gi|749717336|gb|KII65608.1| Zinc metalloproteinase nas-6 [Thelohanellus kitauei]
Hma2.207911	Peptidase M12A, astacin protein
Hma2.227078	Zinc-dependent metalloprotease protein
Hma2.223034	Zinc-dependent metalloprotease protein	mp13_comp1454676_c0_seq1	gi|749717336|gb|KII65608.1| Zinc metalloproteinase nas-6 [Thelohanellus kitauei]
Hma2.204845	Zinc-dependent metalloprotease protein
Hma2.207176	Zinc-dependent metalloprotease protein
Hma2.224518	Zinc-dependent metalloprotease protein
Hma2.203444	Trypsin-like serine protease
Hma2.226598	Trypsin-like serine protease
Hma2.230838	Trypsin-like serine protease
Hma2.220315	Trypsin-like serine protease
Hma2.220996	Hyaluronoglucosaminidase	fcc_comp102656_c0_seq6	gi|749717615|gb|KII65851.1| Transposon Ty3-I Gag-Pol polyprotein [Thelohanellus kitauei]
4. Novel Proteins
Unique to Hydra
Hma2.226049	sT1NP1
Hma2.231441	sT1NP2
Hma2.212477	sT1NP3
Hma2.225499	sT1NP4
Hma2.210821	sT1NP5
Hma2.227355	sT1NP6
Hma2.229956	sT1NP7
Hma2.214076	sT1NP8
Hma2.227774	sT1NP9
Hma2.232927	sT1NP10
Hma2.223909	sT1NP11
Hma2.221196	sT1NP12
Hma2.219142	sT1NP13
Hma2.220999	sT1NP14
Hma2.216332	sT1NP15
Hma2.215653	sT1NP16
Hma2.207672	sT1NP17
Hma2.232289	sT1NP18
Hma2.213764	T1NP1
Hma2.206547	T1NP3
Hma2.230385	T1NP4
Hma2.228816	T1NP5
Hma2.203447	T1NP6
Hma2.232573	T1NP7
Hma2.205707	sT1NP19
Hma2.205574	sT1NP20
Hma2.2201233	sT1NP21
Hma2.2115801	sT1NP22
Hma2.223666	sT1NP23
Hma2.223834	sT1NP24
Hma2.230174	sT1NP25
Hma2.2236723	sT1NP26
Hma2.2236712	sT1NP27
Hma2.218494	sT1NP28
Hma2.221622	sT1NP29 / zebra precursor protein
Hma2.215360	sT1NP30
Hma2.2090142	sT1NP31
Hma2.2090133	sT1NP32
Hma2.204313	sT1NP33
Hma2.203001	sT1NP34
Hma2.231442	SR repeat protein/ T1NP8
Hma2.227833	T1NP9
Hma2.223937	Putative cysteine peptidase/ T1NP10
Hma2.211326	T1NP11
Hma2.227744	T1NP12
Hma2.220917	T1NP13
Hma2.2090122	T1NP14
Hma2.214835	T1NP15
Hma2.223748	T1NP16
Hma2.215993	T1NP17
Hma2.211497	T1NP18
Hma2.224451	T1NP19
Hma2.226783	T1NP20
Hma2.228629	T1NP21
Hma2.210625	sTINP35
Hma2.219240	sTINP36
Hma2.202745	sTINP37
Hma2.231389	sTINP38
Hma2.202690	sTINP39
Hma2.205947	TINP22
Hma2.210626	TINP23
Hma2.201446	TINP24
Hma2.207867	TINP25
Hma2.212164	TINP26
Hma2.204835	TINP27
Hma2.202946	TINP28
Hma2.209593	sTINP40
Hma2.209218	sTINP41
Hma2.228627	sT2NP1
Hma2.204760	sT2NP2
Hma2.210167	sT2NP3
Hma2.205649	sT2NP4
Hma2.208161	sT2NP5
Hma2.204869	sT2NP6
Hma2.211599	sT2NP7
Hma2.215906	sT2NP8
Hma2.211238	T2NP1
Hma2.230175	T2NP2
Hma2.228631	T2NP3
Hma2.211236	T2NP4
Unique to Cnidaria
Hma2.203460	sT3NP1
Hma2.218440	sT3NP2	fcc_comp93496_c0_seq4	gi|221107476|ref|XP_002162940.1| PREDICTED: uncharacterized protein LOC100200141 [Hydra vulgaris]
Hma2.228785	sT3NP3
Hma2.231436	sT3NP4
Hma2.222128	sT3NP5
Hma2.216085	sT3NP6
Hma2.230177	sT3NP7
Hma2.214508	sT3NP8
Hma2.202345	T3NP1
Hma2.215640	T3NP2
Hma2.223833	sT3NP9
Hma2.230176	T3NP3
Hma2.215639	sT3NP10
Hma2.221044	sT3NP11	fls_comp50184_c0_seq2	gi|449674499|ref|XP_002163834.2| PREDICTED: uncharacterized protein LOC100209524 [Hydra vulgaris]
Hma2.212171	T3NP4
Hma2.205348	T3NP5
Hma2.232177	SN rich Protein/ T3NP6
Not Unique to Cnidaria
Hma2.202738	sT4NP1
Hma2.232290	sT4NP2
Hma2.223665	sT4NP3
Hma2.202895	sT4NP4
Hma2.208728	sT4NP5	mp13_comp70666_c0_seq1	gi|749725876|gb|KII71941.1| hypothetical protein RF11_13664 [Thelohanellus kitauei]
Hma2.219109	sT4NP6
Hma2.207809	sT4NP7
Hma2.224724	sT4NP8
Hma2.225171	sT4NP9
Hma2.212242	sT4NP10
Hma2.213404	sT4NP11
Hma2.210849	sT4NP12
Hma2.213766	sT4NP13	mp13_comp40585_c0_seq1	gi|749728023|gb|KII73404.1| hypothetical protein RF11_09122 [Thelohanellus kitauei]
Hma2.206574	sT4NP14	mp13_comp77229_c0_seq2	gi|749714506|gb|KII63696.1| hypothetical protein RF11_06234 [Thelohanellus kitauei]
Hma2.230828	sT4NP15
Hma2.223777	sT4NP16
Hma2.213742	sT4NP17
Hma2.214446	sT4NP18
Hma2.206027	sT4NP19
Hma2.217458	sT4NP20
Hma2.213762	sT4NP21
Hma2.228106	T4NP1
Hma2.228626	T4NP2
Hma2.226781	T4NP3
Hma2.212240	T4NP4
Hma2.213314	T4NP5
Hma2.219945	T4NP6	fls_comp90209_c0_seq24	gi|749707738|gb|KII60796.1| hypothetical protein RF11_16270 [Thelohanellus kitauei]
Hma2.207946	T4NP7
Hma2.212170	T4NP8
Hma2.228805	T4NP9
5. Peptidases
Metallopeptidases
Hma2.228823	Peptidase_M13 protein
Hma2.229432	Peptidase_M13 protein
Hma2.231450	Peptidase_M1 protein	mp13_comp821552_c0_seq1	gi|749712906|gb|KII62449.1| Endoplasmic reticulum aminopeptidase 1 [Thelohanellus kitauei]
Hma2.230132	Peptidase_M13 protein
Hma2.233930	Peptidase M2 protein
Hma2.206419	Peptidase_M14 protein	fls_comp83360_c0_seq3	gi|749721832|gb|KII69002.1| Carboxypeptidase D [Thelohanellus kitauei]
Hma2.215984	Peptidase M14 protein	mp13_comp72288_c0_seq4	gi|749720952|gb|KII68346.1| Carboxypeptidase D [Thelohanellus kitauei]
Hma2.230133	Peptidase_M13_N protein (endothelin-convertin	fls_comp48228_c0_seq2	gi|749707873|gb|KII60898.1| Endothelin-converting enzyme 2 [Thelohanellus kitauei]
Hma2.224700	Peptidase_M13 protein	mp13_comp53977_c0_seq1	gi|749707873|gb|KII60898.1| Endothelin-converting enzyme 2 [Thelohanellus kitauei]
Hma2.214264	Peptidase_M1 protein	mp13_comp76322_c0_seq2	gi|449680883|ref|XP_002167606.2| PREDICTED: endoplasmic reticulum aminopeptidase 2-like [Hydra vulgaris]
Hma2.220602	Peptidase M14 protein
Hma2.230129	Peptidase M13 protein
Hma2.232373	Peptidase_M28	fls_comp75691_c0_seq1	gi|749721384|gb|KII68650.1| Glutaminyl-peptide cyclotransferase [Thelohanellus kitauei]
Hma2.225164	Peptidase_M14 protein
Hma2.217050	Zinc Metallopeptidase protein
Hma2.230134	Peptidase M13, neprilysin domain protein
Hma2.217049	Zinc-dependent metalloprotease protein_ ADAMT
Hma2.230128	Peptidase M13, neprilysin domain protein	mp13_comp620607_c0_seq1	gi|749707873|gb|KII60898.1| Endothelin-converting enzyme 2 [Thelohanellus kitauei]
Hma2.207177	Peptidase M12A, astacin protein
Hma2.217613	Meprin, A5 protein
Hma2.217281	Zinc Metallopeptidase protein
Hma2.231451	Peptidase M1 domain protein	fcc_comp85879_c0_seq1	gi|749724291|gb|KII70777.1| Aminopeptidase N [Thelohanellus kitauei]
Hma2.224191	Peptidase family M2 Angiotensin converting en
Hma2.212166	Peptidase M12A, astacin protein
Hma2.230127	Peptidase M13 domain protein	fcc_comp79979_c0_seq2	gi|749707873|gb|KII60898.1| Endothelin-converting enzyme 2 [Thelohanellus kitauei]
Hma2.217051	Similar to ADAM metallopeptidase with TSP1,
Hma2.226148	domains Peptidase_M14, Zinc carboxypeptidase
Serine peptidases
Hma2.230756	Peptidase S8 protein (Kex2-like endoprotease)
Hma2.206020	Peptidase S8 protein	mp13_comp95098_c0_seq3	gi|749716491|gb|KII65078.1| PC3-like endoprotease variant A [Thelohanellus kitauei]
Hma2.221006	Peptidase S8 protein	mp13_comp85511_c0_seq2	gi|749716491|gb|KII65078.1| PC3-like endoprotease variant A [Thelohanellus kitauei]
Hma2.228725	Peptidase S28 protein
Hma2.230757	Kex2-like endoprotease
Cysteine peptidases
Hma2.231800	Peptidase C1A protein
Hma2.214055	Peptidase C1A protein	fls_comp80411_c0_seq1	gi|749725049|gb|KII71357.1| Cathepsin L2 [Thelohanellus kitauei]
Hma2.224909	Peptidase C1A protein	mp13_comp24253_c0_seq1	gi|749725049|gb|KII71357.1| Cathepsin L2 [Thelohanellus kitauei]
6. Metabolic Enzymes
Carbonic Anhydrases
Hma2.205404	Alpha Carbonic Anhydrase protein
Hma2.230311	Alpha Carbonic Anhydrase protein
Hma2.208819	Alpha Carbonic Anhydrase protein	mp13_comp16486_c0_seq1	gi|340374990|ref|XP_003386020.1| PREDICTED: zinc finger MYM-type protein 1-like [Amphimedon queenslandica]
Hma2.221613	Alpha Carbonic Anhydrase protein	mp13_comp34330_c0_seq1	gi|749727771|gb|KII73217.1| Carbonic anhydrase 2 [Thelohanellus kitauei]
Hma2.226119	Alpha Carbonic Anhydrase protein	fls_comp51672_c0_seq1	gi|749727771|gb|KII73217.1| Carbonic anhydrase 2 [Thelohanellus kitauei]
Hma2.201739	Carbonic anhydrase VII
Hma2.200790	Alpha Carbonic Anhydrase protein
Hma2.213538	Alpha Carbonic Anhydrase protein	mp13_comp17513_c0_seq1	gi|749727777|gb|KII73223.1| Carbonic anhydrase 1 [Thelohanellus kitauei]
Hma2.205318	Alpha Carbonic Anhydrase protein
Glutamate Metabolism
Hma2.231813	Folyl-polygamma-glutamyl hydrolase
Hma2.231816	Glutamine amidotransferase
Hma2.211598	Glutamine amidotransferase
Hma2.228945	Gamma-glutamyltranspeptidase
Hma2.222066	Gamma-glutamyltranspeptidase
AY372112	poly-gamma-glutamate synthesis protein
Hma2.228945	Gamma-glutamyltranspeptidase	mp13_comp86621_c0_seq2	gi|749707045|gb|KII60348.1| Gamma-glutamyltranspeptidase 1 [Thelohanellus kitauei]
Hma2.221597	Peptidase C26, gamma-glutamyl hydrolase
Hma2.224040	Cap A2 protein
Glycoside hydrolases
Hma2.222377	Glycoside Hydrolase 20
Hma2.212228	Chitinase 1 precursor
Hma2.222634	Beta-N-acetyl hexosaminidase-like protein
Hma2.219971	Glycoside hydrolase protein
Hma2.208934	Glucuronidase, beta
Hma2.219796	PA domain Peptide-N-glycosidase F protein
Carbohydrate-Modifying Enzymes
Hma2.216082	Alpha-L-fucosidase
Hma2.222989	Bile acid glucosidase domain protein
Hma2.222992	DUF608, Six-hairpin, glycosidase-like
Hma2.221275	Alpha-L-arabinofuranosidase B protein
Hma2.225146	Alpha-L-arabinofuranosidase B
Hma2.217297	Alpha-L-arabinofuranosidase B (ABFB)
Contig38567.g4.t1	Alpha-L-arabinofuranosidase B protein
Hma2.221421	Fructose-bisphosphate aldolase, class-I	fls_comp33989_c0_seq1	gi|749717911|gb|KII66057.1| Fructose-bisphosphate aldolase C [Thelohanellus kitauei]
7. Other Enzymes
Lipase/Esterases
Hma2.209632	SGNH-hydrolase protein
Hma2.222278	SGNH-hydrolase protein
Hma2.216338	SGNH-hydrolase protein
Hma2.210990	SGNH hydrolase-type protein
Hma2.228466	SGNH hydrolase-type protein
Hma2.211616	Lipase, class 3 domain protein
Peptidyl-prolyl cis-trans isomerase
Hma2.217142	Peptidyl-prolyl cis-trans isomerase protein
Hma2.225963	Peptidyl-prolyl cis-trans isomerase protein
Hma2.211972	Peptidyl-prolyl cis-trans isomerase protein	mp13_comp115627_c0_seq1	gi|558595147|gb|EST42124.1| FKBP-type peptidyl-prolyl cis-trans isomerase [Spironucleus salmonicida]
Hma2.205048	cyclophilin_ABH-like protein
Hma2.229629	cyclophilin-type peptidylprolyl cis- trans isomerase
Hma2.211965	cyclophilin-type peptidylprolyl cis- trans is	mp13_comp86721_c3_seq1	gi|554873789|ref|XP_005946817.1| PREDICTED: peptidyl-prolyl cis-trans isomerase-like [Haplochromis burtoni]
Protein Disulfide Isomerase
Hma2.217925	Protein Disulfide Isomerase protein
Hma2.220701	Protein Disulfide Isomerase protein	mp13_comp69254_c0_seq3	gi|749718950|gb|KII66887.1| putative protein disulfide-isomerase ER-60 [Thelohanellus kitauei]
ADP-ribosyl hydrolase
Hma2.225914	ADP-ribosyl cyclase protein
Hma2.225918	ADP-ribosyl cyclase protein
Hma2.225912	ADP-ribosyl cyclase protein
ATPase
Hma2.203093	F1-ATPase_beta protein
Hma2.209899	Vacuolar ATP synthase subunit S1 protein/ TM
Rib hydrolase
Hma2.225917	ADP-ribosyl cyclase protein
Phosphodiesterase / nucleotide pyrophosphatase
Hma2.217104	Phosphodiesterase protein
Hma2.230617	Phosphodiesterase protein
Hma2.216423	3'5'-cyclic nucleotide phosphodiesterase
Ungrouped
Hma2.210882	Arylsulfatase A	fcc_comp100433_c0_seq9	gi|749713896|gb|KII63223.1| Arylsulfatase B [Thelohanellus kitauei]
Hma2.231407	Rnase_T2 protein
Hma2.214071	Acid_phosphat_A, Histidine acid phosphatase
Hma2.206651	RelA / SpoT protein
Hma2.200322	acyl-Coenzyme A dehydrogenase
Hma2.209499	Reverse Transcriptase	fcc_comp102577_c0_seq6	gi|449663276|ref|XP_004205714.1| PREDICTED: uncharacterized protein LOC101241337, partial [Hydra vulgaris]
Hma2.210478	Arylsulfatase B related	fcc_comp100433_c0_seq6	gi|749713896|gb|KII63223.1| Arylsulfatase B [Thelohanellus kitauei]
Hma2.223427	F1 ATPase protein	fcc_comp855193_c0_seq1	gi|749729766|gb|KII74621.1| ATP synthase subunit alpha, mitochondrial [Thelohanellus kitauei]
Hma2.220294	Ribophorin_II protein
Hma2.208678	General Transcription factor 2 related Zn fin
Hma2.217685	GM2 activator protein (GM2-AP) protein
Hma2.207472	SOUL heme-binding protein
Hma2.209240	Translocon-associated protein 1
Hma2.234288	TRAP_beta domain protein
Hma2.212036	GM2 activator protein
Hma2.215378	GST_N_Metaxin-like protein	mp13_comp94960_c0_seq1	gi|749722848|gb|KII69692.1| hypothetical protein RF11_07289 [Thelohanellus kitauei]
Hma2.227465	14-3-3 protein	fcc_comp91015_c0_seq1	gi|749712784|gb|KII62355.1| 14-3-3 protein zeta [Thelohanellus kitauei]
Hma2.223439	Voltage-dependent anion channel 2 related
Hma2.215915	Phosphatidylinositol transfer protein	fls_comp24740_c0_seq1	gi|749715418|gb|KII64315.1| Phosphatidylinositol transfer protein beta isoform [Thelohanellus kitauei]
Hma2.224077	Zinc finger, SWIM-type protein
Hma2.232227	Solute carrier family 25 protein	fcc_comp58308_c0_seq1	gi|749715804|gb|KII64578.1| Phosphate carrier protein, mitochondrial [Thelohanellus kitauei]
Hma2.228538	ADP/ATP-translocator protein	mp13_comp93384_c0_seq3	gi|749727793|gb|KII73239.1| ADP,ATP carrier protein [Thelohanellus kitauei]
Hma2.205823	General TF related Zn finger	fcc_comp23523_c0_seq1	gi|749723557|gb|KII70221.1| hypothetical protein RF11_16157 [Thelohanellus kitauei]
Hma2.221884	Mef2 myocyte enhancer factor 2-like protein	fcc_comp73228_c0_seq7	gi|749727796|gb|KII73242.1| Serum response factor [Thelohanellus kitauei]
