# Supplementary material for: In silico hybridization enables transcriptomic illumination of the nature and evolution of Myxozoa
Source: BMC Genomics. 2015 Oct 23;16:840. doi: 10.1186/s12864-015-2039-6 (PMC4619090; doi:10.1186/s12864-015-2039-6)
Supplement: Additional file 5: — Extracellular Matrix glycoproteins of Myxobolus pendula. The 15 transcripts that matched to Hydra extracellular matrix proteins were analyzed for domain structure and BLASTp matching to nr. Three of 15 transcripts were observed to contain signal peptides. (XLSX 40 kb) [file 12864_2015_2039_MOESM5_ESM.xlsx]

## Sheet: Sheet1
M. pendula contig	Domain(s) (number of)	BLASTp match	e-value	Signal Peptide
		against nr
mp13_comp84012_c0_seq5	SEA superfamily (1)	Thelohanellus kitauei Hypothetical protein	1e-44	+
mp13_comp88657_c0_seq5	von Willebrand Factor A (1)	Thelohanellus kitauei Hypothetical protein	5e-19	+
fcc_comp970222_c0_seq1	Thrombospondin type I (3)	Crassostrea gigas	8e-51	-
		SCO-spondin-like
mp13_comp75154_c1_seq2	Thrombospondin type I (5)	Hydractinia sumbiolongicarpus Rhamonospondin-1	1e-91	-
fcc_comp98835_c2_seq1	von Willebrand Factor A (2)	Crassosterea gigas	2e-16	-
		Cartilage matrix protein-like
mp13_comp75154_c1_seq1	Thrombospondin type I (5)	Hydra vulgaris Thrombospondin type 1 repeat containing protein 2 precursor	1e-90	-
mp13_comp87206_c0_seq3	Laminin G (1)	Thelohanellus kitauei Hypothetical protein RF11_07988	6e-70	-
mp13_comp75265_c0_seq2	Gal lectin (1)	Hydra vulgaris Predicted keratin-associated protein	2e-10	+
fls_comp77896_c0_seq1	SCP superfamily (3)	Thelohanellus kitauei	9e-69	-
		Golgi-associated plant pathogenesis-related protein 1
fcc_comp80073_c0_seq1	CMB14 (1); PA14 (1)	Thelohanellus kitaeui Hypothetical protein	1e-114	-
mp13_comp90495_c0_seq2	Laminin G (1)	Thelohanellus kitauei Hypothetical protein RF11_07988	6e-77	-
mp13_comp56279_c0_seq1	Chitin-binding (1)	Thelohanellus kitauei Kunitz-type serine protease inhibitor IX	0	-
fls_comp90530_c0_seq3	PLAT (1); FA58C (2); Laminin G (1); Thrombospondin type I (2)	Hydra vulgaris PREDICTED uncharacterized protein LOC100200237	0	-
