# Supplementary material for: In silico hybridization enables transcriptomic illumination of the nature and evolution of Myxozoa
Source: BMC Genomics. 2015 Oct 23;16:840. doi: 10.1186/s12864-015-2039-6 (PMC4619090; doi:10.1186/s12864-015-2039-6)
Supplement: Additional file 6: — Ontological categorization of 49 putative toxin transcripts. The M. pendula transcripts that were shown to have homology to venoms found in Hydra, other cnidarians, and/or the UniProt animal toxin database are shown. This includes function of matched toxin, domain structural analysis, and gene ontology (biological process, molecular function, cellular component). Sixteen of 49 toxins were observed to contain signal peptides. (XLSX 34 kb) [file 12864_2015_2039_MOESM6_ESM.xlsx]

## Sheet: Sheet1
Reciprocal BLAST of toxins							InterProScan results of contig
#	Query that was matched	Description of that query	Contig	E-value	Signal pep?	Missing 5' end?	Biological process	Molecular function	Cellular component	Domains/etc.
1	sp|A7ISW2|QPCT_BOIDE	Glutaminyl-peptide cyclotransferase (EC 2.3.2.5) (Glutaminyl cyclase) (QC) (Glutaminyl-tRNA cyclotransferase)	fls_comp75691_c0_seq1	1e-71	+		None	None	None	Peptidase
2	Hma2.225641	Venom dipeptidylpeptidase IV	fcc_comp95746_c0_seq8	4e-70	-	No	Proteolysis	serine-type petidase activity	membrane	Peptidase S9B, dipeptidylpeptidase IV; alpha/beta hydrolase; peptidase S9
3	sp|F8S101|PLB_CROAD	Phospholipase B (PLB) (EC 3.1.1.-)	mp13_comp89446_c1_seq1	7e-54	+		Proteolysis	serine-type petidase activity	membrane	Peptidase S9B, dipeptidylpeptidase IV; alpha/beta hydrolase; peptidase S9
4	sp|J3SDX8|LICH_CROAD	Putative lysosomal acid lipase/cholesteryl ester hydrolase (Acid cholesteryl ester hydrolase) (LAL) (EC 3.1.1.13) (Cholesteryl esterase) (Lipase A) (Sterol esterase)	mp13_comp90063_c0_seq3	8e-49	-	No	Lipid metabolic	Hydrolase activity, acting on ester bonds	None	Lipase; alpha/beta hydrolase
5	Hydra_221116186	Toxin - putative C type lectin and SkHT	mp13_comp102103_c0_seq1	4e-45	+		None	None	None	Coagulation factor 5/8 C-terminal type domain; C-type lectin
6	sp|Q8MMH3|ARMT1_PIMHY	Putative protein-glutamate O-methyltransferase (EC 2.1.1.-) (Venom protein 2)	fls_comp50460_c0_seq1	9e-41	-	Yes	None	None	None	None
7	sp|Q4VM07|VM3VB_MACLB	Zinc metalloproteinase-disintegrin-like VLAIP-B (EC 3.4.24.-) (Snake venom metalloproteinase) (SVMP)	mp13_comp55618_c0_seq1	5e-36	+		Proteolysis	Metallopeptidase	None	Peptidase M12B, ADAM/reprolysin; metallopeptidase, catalytic domain; blood coagulation inhibitor, disintegrin; ADAM
8	sp|Q92043|VM3AA_CROAT	Zinc metalloproteinase-disintegrin-like atrolysin-A (EC 3.4.24.1) (Alpha-proteinase) (Hemorrhagic toxin A) (HT-A) (Snake venom metalloproteinase) (SVMP) (Fragment)	fls_comp77371_c0_seq1	3e-35	+		Proteolysis	Metallopeptidase	None	Peptidase M12B, ADAM/reprolysin; metallopeptidase, catalytic domain; blood coagulation inhibitor, disintegrin; ADAM
9	sp|Q02989|LITA_LATTR	Alpha-latroinsectotoxin-Lt1a (Alpha-LIT-Lt1a) (Alpha-latroinsectotoxin) (Alpha-LIT) (Fragment)	mp13_comp75786_c0_seq4	1e-34	-	Yes	None	Protein binding	None	Ankyrin repeat-containing doamin
10	sp|Q9XZC0|LCTA_LATTR	Alpha-latrocrustotoxin-Lt1a (Alpha-LCT-Lt1a) (Alpha-latrocrustotoxin) (Alpha-LCT) (Crusta1) (Fragment)	mp13_comp94575_c0_seq4	2e-34	-	Yes	None	Protein binding	None	Ankyrin repeat-containing doamin
11	sp|C5H5D2|VM31_BOTAT	Zinc metalloproteinase-disintegrin-like batroxstatin-1 (EC 3.4.24.-) (Snake venom metalloprotease) (SVMP) (Vascular apoptosis-inducing protein-like) (VAP-like)	mp13_comp95581_c0_seq2	6e-31	-	Yes	Proteolysis	Metallopeptidase	None	Peptidase M12B, ADAM/reprolysin; metallopeptidase, catalytic domain; blood coagulation inhibitor, disintegrin; ADAM
12	sp|C5H5D5|VM31_LACMR	Zinc metalloproteinase-disintegrin-like lachestatin-1 (EC 3.4.24.-) (Snake venom metalloprotease) (SVMP) (Vascular apoptosis-inducing protein-like) (VAP-like)	fcc_comp72369_c0_seq4	1e-30	+		Proteolysis	Metallopeptidase	None	Peptidase M12B, ADAM/reprolysin; metallopeptidase, catalytic domain; blood coagulation inhibitor, disintegrin; ADAM
13	sp|P86092|VM3LB_BOTLC	Zinc metalloproteinase leucurolysin-B (Leuc-B) (EC 3.4.24.-) (Snake venom metalloproteinase) (SVMP) (Fragment)	fcc_comp93948_c0_seq3	1e-27	-	No	Proteolysis	Metallopeptidase	None	Peptidase M12B, ADAM/reprolysin; metallopeptidase, catalytic domain; blood coagulation inhibitor, disintegrin; ADAM
14	sp|Q58L91|FA5V_OXYSU	Venom prothrombin activator oscutarin-C non-catalytic subunit (vPA) (Venom coagulation factor Va-like protein) [Cleaved into: Oscutarin-C non-catalytic subunit heavy chain; Oscutarin-C non-catalytic subunit light chain]	fcc_comp80073_c0_seq1	1e-26	-	Yes	None	None	None	Galactose-binding; coagulation factor 5/8 C-terminal type domain
15	Hma2.231922	EGF-Ca domain protein	fcc_comp100973_c0_seq21	5e-26	-	No	None	None	None	Epidermal growth factor-like domain
16	sp|Q25338|LITD_LATTR	Delta-latroinsectotoxin-Lt1a (Delta-LIT-Lt1a) (Delta-latroinsectotoxin) (Delta-LIT)	fcc_comp58605_c0_seq2	4e-25	-	Yes	None	Protein binding	None	Ankyrin repeat-containing doamin
17	Hma2.219403	EF-hand, calcium binding motif protein	fls_comp922625_c0_seq1	4e-25	-	No	None	Calcium ion binding	None	EF-hand
18	sp|A4PBQ9|VM3VA_CROAT	Zinc metalloproteinase-disintegrin-like VAP2A (EC 3.4.24.-) (Snake venom metalloproteinase) (SVMP) (Vascular apoptosis-inducing protein 2A) (VAP2A)	fcc_comp85473_c0_seq10	5e-24	-	Yes	Proteolysis	Metallopeptidase	None	Peptidase M12B, ADAM/reprolysin; metallopeptidase, catalytic domain; blood coagulation inhibitor, disintegrin; ADAM
19	Hma2.231910	SCP_GAPR-1-like protein	fcc_comp101069_c1_seq11	1e-23	-	Yes	None	None	None	Cysteine-rich secretory protein, allergen V5/Tpx-1-related; CAP domain
20	sp|P0C6E8|VM3G1_TRIGA	Zinc metalloproteinase/disintegrin [Cleaved into: Snake venom metalloproteinase graminelysin (SVMP) (EC 3.4.24.-) (Graminelysin I); Disintegrin-like] (Fragment)	fls_comp86536_c0_seq11	7e-22	-	No	Proteolysis	Metallopeptidase	None	Peptidase M12B, ADAM/reprolysin; metallopeptidase, catalytic domain; blood coagulation inhibitor, disintegrin; ADAM
21	sp|Q5BLY5|ACPH1_APIME	Venom acid phosphatase Acph-1 (EC 3.1.3.2) (allergen Api m 3)	fcc_comp97353_c0_seq1	9e-21	+		None	Acid phosphotase	None	Histidine; Histidine clade-2
22	sp|Q9PSN7|VM3H1_CRORU	Snake venom metalloproteinase HT-1 (SVMP) (EC 3.4.24.-) (Hemorrhagic metalloproteinase HT-1) (Hemorrhagic toxin I) (Fragment)	fls_comp65939_c0_seq1	5e-19	-	No	Proteolysis	Metallopeptidase	None	Blood coagulation inhibitor, Disintegrin; ADAM
23	Hma2.220231	Zinc Metallopeptidase protein	mp13_comp67825_c0_seq1	5e-19	-	Yes	Proteolysis	Metallopeptidase	None	Metallopeptidase; peptidase M12A astacin
24	Hma2.220229	Zinc Metallopeptidase protein	mp13_comp1454676_c0_seq1	1e-18	-	Yes	Proteolysis	Metallopeptidase	None	Metallopeptidase; peptidase M12A astacin
25	sp|Q3SB11|CALGL_TROCA	Calglandulin	mp13_comp100317_c0_seq1	3e-18	-	No	None	Calcium ion binding	None	EF-hand
26	sp|Q3SB08|CALGL_PSEPO	Calglandulin	mp13_comp24439_c0_seq1	9e-18	-	No	None	Calcium ion binding	None	EF-hand
27	Hma2.226366	Tetra SCP protein	fls_comp89184_c0_seq10	5e-17	-	Yes	None	None	Extracellular	Cysteine-rich secretory protein, allergen V5/Tpx-1-related; CAP domain; Allergen-related
28	Hma2.219114	SCP_GAPR-1-like protein	fcc_comp98781_c2_seq5	8e-17	-	Yes	None	nucleic acid binding	None	Ribonuclease H-like
29	sp|Q6T269|VKT3_BITGA	Kunitz-type serine protease inhibitor bitisilin-3 (Two-Kunitz protease inhibitor) (Fragment)	mp13_comp101651_c0_seq1	2e-16	+		None	serine-type endopeptidase inhibitor	None	Proteinase inhibitor I2, Kunitz
30	Hma2.207560	SCP_GAPR-1-like protein	fls_comp43549_c0_seq1	3e-16	-	Yes	None	None	Extracellular	Cysteine-rich secretory protein, allergen V5/Tpx-1-related; CAP domain; Allergen-related
31	Hma2.226368	SCP-like extracellular protein	mp13_comp84894_c0_seq1	4e-15	-	Yes	None	None	Extracellular	Cysteine-rich secretory protein, allergen V5/Tpx-1-related; CAP domain; Allergen-related
32	Hma2.230680	WD40 domain protein	fcc_comp112700_c0_seq1	6e-15	-	No	None	Protein binding	None	WD40/YVTN repeat (x4)
33	sp|W4VSH9|VKT1_TRILK	Kunitz-type serine protease inhibitor Kunitz-1	mp13_comp103948_c0_seq1	5e-14	+		None	serine-type endopeptidase inhibitor	None	Proteinase inhibitor I2, Kunitz
34	Anemonia_FK722334_1	Toxin - neurotoxin - type 2 K	fls_comp87020_c1_seq1	5e-14	+		None	serine-type endopeptidase inhibitor	None	Proteinase inhibitor I2, Kunitz metazoa
35	Hydra_221104753	Toxin - lectin, disintegrin	fls_comp94513_c0_seq2	7e-14	+		None	serine-type endopeptidase inhibitor	None	Proteinase inhibitor I2, Kunitz; Concanavalin A-like lectin/glucanase domain; ibrinogen, alpha/beta/gamma chain, C-terminal globular, subdomain 1
36	Anemonia_FK745014_1	Toxin - neurotoxin - type 2 K	mp13_comp8991_c0_seq1	5e-12	-	Yes	None	serine-type endopeptidase inhibitor	None	Proteinase inhibitor I2, Kunitz metazoa
37	Hma2.204928	SCP-like extracellular protein	mp13_comp83780_c0_seq6	6e-11	-	Yes	None	None	None	Cysteine-rich secretory protein, allergen V5/Tpx-1-related; CAP domain
38	Hma2.220996	Hyaluronoglucosaminidase	mp13_comp1903546_c0_seq1	7e-11	-	No	DNA integration	nucleic acid binding	None	Ribonuclease H-like; integrase
39	sp|A9YME1|VA5_MICHY	Venom allergen 5 (Antigen 5) (Cysteine-rich venom protein) (CRVP) (Venom protein 3)	mp13_comp91125_c0_seq2	2e-10	+		None	None	Extracellular	Cysteine-rich secretory protein, allergen V5/Tpx-1-related; CAP domain; Allergen-related
40	sp|P31989|VM2JC_BOTJA	Zinc metalloproteinase/disintegrin [Cleaved into: Snake venom metalloproteinase (SVMP) (EC 3.4.24.-); Disintegrin jararacin (Platelet aggregation activation inhibitor); Disintegrin jararacin-AGEEC; Disintegrin jararacin-GEEC; Disintegrin jararacin-EC] (Fragment)	mp13_comp83764_c0_seq4	3e-10	-	No	Proteolysis	Metallopeptidase	None	Peptidase M12B, ADAM/reprolysin; metallopeptidase, catalytic domain; blood coagulation inhibitor, disintegrin; ADAM
41	Hydra_221119130	Toxin - C type lectin	mp13_comp76913_c0_seq3	9e-09	-	No	None	None	None	Cysteine-rich secretory protein, allergen V5/Tpx-1-related; CAP domain
42	Hma2.221663	EGF_Ca domain protein	mp13_comp86128_c1_seq3	1e-08	-	Yes	None	Protein binding	None	Epidermal growth factor-like domain
43	sp|Q0NZX6|VM2JR_BOTJA	Zinc metalloproteinase-disintegrin jararin (EC 3.4.24.-) (Snake venom metalloproteinase) (SVMP) (Fragment)	fcc_comp85300_c0_seq1	1e-08	-	No	Proteolysis	Metallopeptidase	None	Peptidase M12B, ADAM/reprolysin; metallopeptidase, catalytic domain; blood coagulation inhibitor, disintegrin; ADAM
44	Hydra_221108282	Toxin - putative C type lectin and SkHT	mp13_comp92505_c0_seq2	3e-08	+		None	None	None	ShKT domain
45	Aurelia_comp173167_c1_seq1_4	Toxin - putative - ShKT	mp13_comp92505_c0_seq3	4e-07	+		None	None	None	ShKT domain
46	Aurelia_comp192885_c0_seq1_3	Toxin - putative - ShKT	mp13_comp89244_c0_seq1	4e-06	+			None	None	ShKT domain
47	sp|Q90221|VM2H2_GLOHA	Zinc metalloproteinase/disintegrin [Cleaved into: Snake venom metalloproteinase (SVMP) (EC 3.4.24.-); Disintegrin halystatin-2] (Fragment)	mp13_comp83970_c0_seq2	4e-06	+		None	Metallopeptidase	None	Metallopeptidase; blood coagulation inhibitor
48	sp|P35780|VA5_POLFU	Venom allergen 5 (Allergen Pol f V) (Antigen 5) (Ag5) (Cysteine-rich venom protein) (CRVP) (allergen Pol f 5)	fcc_comp80580_c0_seq1	6e-06	-	No	None	None	None	Cysteine-rich secretory protein, allergen V5/Tpx-1-related; CAP domain
49	sp|D8VNS8|FCNV2_CERRY	Ryncolin-2	fcc_comp968412_c0_seq1	7e-06	-	No	None	None	None	Collagen triple helix repeat
