# Supplementary material for: In silico hybridization enables transcriptomic illumination of the nature and evolution of Myxozoa
Source: BMC Genomics. 2015 Oct 23;16:840. doi: 10.1186/s12864-015-2039-6 (PMC4619090; doi:10.1186/s12864-015-2039-6)
Supplement: Additional file 7: — Transcripts matched only to Myxozoa. The 37,482 transcripts of Myxobolus pendula that were matched only to myxozoan query sequences and to no other taxon. (FA 22455 kb) [file 12864_2015_2039_MOESM7_ESM.fa]

>fcc_comp1670086_c0_seq1
GGCTAAAGTGCGGATTTTTTCCGGCCTTTTAAAAAAAATTAGTGAGAAAAACTATTAAATATCTTTTATTAAAGTTAAAAATAAGATATTATTCAATATTGTCAATCGTAAAATTTTGTCGAATATCAGAAAACATTTATATTTGCTAAAACTCTGTTCAACATCAACGGAAGTCAGAGGAATAAATCCCATATTTTTTTCAGAACATGTAAAATGAAAATAATTATAATTATATACATAAGACAGGACTGGGTGTTTCGATAAAATACATTCAAGCCT
>fcc_comp1696721_c0_seq1
GTTTTTAAATTTTCAAATAGTTTTGAAAAATAATAATTATGTTACAGAAAATGAAGAAGCAAATTACTGCCTCCGCTCTGAAGATTGAAACATATTTACTTTATTTAGTATCAAAGAAACTCTTACGAAGAGTTATTAGTTCAGTTTGAAATCGTAATATTGTTGTCAGTTATAAGGATTTTTGATTCGATGTTCCGAAAAACGCTAGAAAGCAATTAGAAGTCTTGTAATGTATTGTGTTCCTCAAAAGCTTGACGCCTATTTAAAAAGCGGTTCAACTGTCAATCGCCCTACCTGATGAAATACGGTCATTGTTTTAAATGGAATTAAGCCGGAATCAGACAATTCTCATTATAAAACACTTCAAATGAAACTTTTTGAATACGTGGATAAGTTTTTTACTTAACTAGACCTAACTAGAATTTTTGAAGAATCCATAATAAGATTTATTTCTTAAAATGAAGGTTATTTGATTAAAAACGTTAAATATACCCTCATAAGCAAAAAGCTAGGGCATAAATAACAAATTATGAAATTCTACCTCATCCAAAAGCCTATGAACTTATGATCGAAGCACTCTCATTTGAAATTCGTATTAAAAAATGTATTATTTTTAGGTTTTTGGGTTGAAT
>fcc_comp91174_c0_seq2
CTTCTTTATTTAAAAAATAGATATATTTTTTTGAATCTAAGAGCTTCAAATCCATTTCTTCCGCAACATCTTTGAAAGTTCATTTGTAATGTTCTCATAATCCATTATTTTTTATTCAACTCTTTATTTATCATTTTCTTTCTCCAAAAATTTTTTTATCGTCGGACTTTTCACTTCATCCCTGGCATATTTATAAAAGATTATTGTATCTTTAAGATATATTTTTTGAATAAATCCTCGATATGGATGCCTTCTGAAATATAATTTACGACGGCGGAAAGCTGGTGTTTATAGAATTTAGCTTTAAAATTCGAATAATCCCCGCATCAAATG
>fcc_comp86675_c0_seq8
ATTGCACTAATTGCAGATTTGAGTGTAAGGTAAAAAATCAGTGTTTATCATATTTTAAATTTTTCGTGATATTCTCCAAATTTTCTTGATATTAATTGATTGTTTTTGCAAAATAATTTTACTCTCAAACATTGATGCACATGGCTTTCTGTCGTGTGGCTGTACAAATTTAAAATGATATAGAATCTCATGATATTTTTTCTTTCAATAACATAATCCGTATAAATAGATAAATTTTTCTTAATTTTTAAAATATAATTGAAATTCTTTTTGTCAATATTTTTTTCTTCAAAATTAAATAAATTTTGAAAATATCGGCAACGTCAATATCGTGAACTATATATACTACTTATACCGTTAACCTGTACCGATATATCGGGAGACCTTTACTTATTATCCATCAAAATCCATCATTTGCTGAATAAATTTAAGAATATATTCTTTAAGAACACAATTTTCCAGTTTATTTTGAAATCGATAAAATAAAAATATAATTATTTCTAAAGTTAATAAATTATTTCAACATGAA
>fcc_comp2781828_c0_seq1
GCTATGTTCTGGTCTTCCTCTGTCGGATTTTTATCAACAAAAATGGCATGTTTTGAAGTTAAATGTCTCTCAAAATTTAATTTCGTATTATATGCAAATTTGTCTTGGCAAATGAGACTACTCGGAAGGCTATATATGTTTCATATGAAGGCTAAAGTATCTATAAAATCTAAATTAAAATATCTATTTTCATTTTCAGTGTGTCTCTTCTTTTCATCACATGCTTTAGAT
>fcc_comp56950_c0_seq1
TTTTTTTTTAAATCATGAGTTAAATTTAAAAGAGGAAGCAATATTTAATTAAATAGTCTCGATGCAGGATTCATTATCCATCTTATGAAGATATTGAAAAAATATTTCATTTTTCATTGGAGTAGTATATCCATGACTCTGATACAAATTTCTTGAACTTATAATTGGTTTTAATTCATGATTCTCCTTTTGTATTTTTAACCCAAACATTCTATGAAATCCTTGTCGATTGCATAAATAGTATAGAACTAATATTAAAAATCCTATAAAATAGAATTCGGCAATAATAATTGCCTGGCTAATTCTTTGAAGTCTAATCAGGCATTCCTTCTTTGTCAGATCTTTACAGATATATTTAAAATATTCAGAATTTTCCATAAACTTTTAAATAGATAATCCGATAACAATC
>fcc_comp100369_c0_seq28
TTATTGTAAGAGTTGATAATTCATTTCCCGTAAAATTTATCCAAATTAGAGCTTCTTTTATCGTTAATTTTTTGTAAGAATCGAAAACATTACATCCACTTTCAATTTTTTTTATTAATATCAGACAATTTATAATAAAAAAAATTTTCTAAAACACTTTATTACACCTTGATCTAACAGTTGTAGAGTTGTTGTTAGATTTGCTGGAAAAAGCAAAATTTCTATGG
>fcc_comp100369_c0_seq29
TACATATTTTGCATATGCTTCTATCTGAAATTGCTGAAAACAACGCAATTTCGCAAAATTTCCGATAAATAGTGGTTTGAGCTTTATAGTTCCTATGATATTTGCACATAAAAGAACAGATATTCTATCTTTTAATATTTTATATCCGCTTCTCACATTTTTACACAAAGTTTAAGATGGAATGAGTTTATAAAAAGAGCGGTTTCGTCCGTATTATATATTTTTCGGGATCATAAAAACCAATTTTCGCATTTAAAACATTTAAAAAATATTCATTCCTCTGAGGTGCAGTTTTTGATGAATATACATGTCATCT
>fcc_comp98581_c1_seq22
AAATTTATTTCCATTATATGGTGTCTTAAAAAATTTATATATAAACGTTCCAGATTTAGTTATAGCCAACGATATAGAATAATTTCTAAATCTAATCGCTCTGACTGTTTTGCGTCCTGCGGATTCCACTTTACTTCGACCATATGACATTCAAATCGAACAGCTAATATCCATTTCATCACAAAATACAATTTTTTCTTTATTAAGTTATAGAAATATGTTTGCATAATCAAATCGTTTCTCAATACATGATAAGGTACTTATGGTTACTGGTATAAGTAGGACTCTTTTTAATTAATAGTTAAAGCTCCCTATTGATATTCAACTATTTTTCTGTTCTAAGAACTTATGGTAAGTT
>fcc_comp41558_c0_seq1
GGAGTTCTTGTTGATGTTACAATTTCCATATAAACACCACGATGTAAAAAATTCATTTAACCCTTTATAAGTGCATGATTTTACTAAAATTGAAAAACTAACTCGTTATTAAACATGATAATCGTTTCTAGCAAGTCTTCTTGATGCATGAAATATTTTTCATGACTTATTTGTTCCATAAATTTCTAAAATTGAAAAATATATTATTTAAAATAAAATCAACAAGTCCCTTTAATGCCACAGAACGGCATTAAAATGACTTTGTCCGACTGTTT
>fcc_comp41558_c0_seq2
GGAGTTCTTGTTGATGTTACAATTTCCATATAAACACCACGATGTAAAAAATTCATTTAACCTAAAATTGAAAAACTAACTCGTTATTAAACATGATAATCGTTTCTAGCAAGTCTTCTTGATGCATGAAATATTTTTCATGACTTATTTGTTCCATAAATTTCTAAAATTGAAAAATATATTATTTAAAATAAAATCAACAAGTCCCTTTAATGCCACAGAACGGCATTAAAATGACTTTGTCCGACTGTTT
>fcc_comp1499_c1_seq1
TGATTTTTGAAATTAAAATTAATACTTCTAATGAAATTATTCAAGTGGCTATAAGTTTAAGGAAATAGATCATTTTCATCAGATCAGAGTGCTTTATATGATGGCTTAGTCATCAATCCATATCATAGTCTATTTTTGAATATTTTTCATATAGTTATAATTAATGATTCTATATTTTATTACTGCACTTTTAATAATTTAATTTTGTCCCTTTTATATGATCTATCTTGTCATTTATAGAATT
>fcc_comp23503_c0_seq1
TAAAAGACTTTCATCTATCTCAAATAGGCAGTTTTCGCTCAAAATTTTTGATGAAATAGAACGCAAAATTTTTTCGACCACAAAATCTCTACAGGAGCGTGACTTATCAGTGATTGTTTTTTTAGAAGATAAAAATGCATCAGTGACTGTATGAGCTAGGCATATTTTTGATCATAAATATAAAAAAGGACAATTTTATCTATTTTTAAATTAGACAGCGATAAAAAACAATCCATGTCTGACTGAACAAGAATTTCTCCAAGTATGTTTGTTAATAATGTATTCTTCAAAGTCGCATGATTTTTATGTCGTATTTTTCAAAGTATCATTTGATTAAGACATTTAGGCATATTTATG
>fcc_comp102281_c1_seq4
ATTTTTAAGATGGTGTGCGGGACAATCTCAAATTTCTATAATTAAATCAAATAAAATTTCCCAGACTACTTACAGAAAACATTTTGAAGCCTTATATGTCAAAATTAGAGAACATAACATCCAAAGCAGGAAATTGGGAGAACCAGGCCCTCTAGTTCAGATAGATGAAACGATGCTGAACTAAAAGTGTAAGAGCCACCGTGGCATAAGTCCAAAAAACAAAACCGATGCACTTTGCATTGTTGAATGCGCTCCTTCTGTAACACGTGTTTGGGCTGAAATTATACCAAACTAATGTGCGGAAACTCTAGTGTCAATA
>fcc_comp83311_c0_seq1
ATCACAGTTCAGGGGGAATATAGTTTGTCCTACCAGTTCAGCAAAATGATAGTGGTTTTAATTTCCAGGTACGATCAAGCAGATGGTTGGCTCGCCATGTCCGAACCACAGACAGAGCATCCACGGCAGGGACAGATCGGGATTCAATAGGCAATGAATTCGATGAAATCAGAAATAGAAGAGAAACAAAACAAAAAAAACCCGGCCAAGGAAAAAGTAAGTGAAAGAGAAAAATAAAATAAAGTTTTCTTTTGGTTTGGCCTCAATCTAGATGGTGTCACTGTCAGTCTTCTTTTTGAATGTGCGTTTCTAACTCTTTTCCGTTCGTCTCAATCTTTTCTTCTGTCGTCCTCCTTTACATTTAAAGTGTGACTTCTAATGATACTTTTCACTAAAATAATCAAAAAAAGATTATTACAATTCACTTTTAAGAGTTAGGAATACAATGTACTGACTAACGTCAAATCTGCGCTTTTCTCCTTCGTCACACTCTCTGCTCTGC
>fcc_comp42465_c0_seq1
GCTCTTCCGATCTAAAATTTTGTAAAATTTAATTTTCTTGAATACTTTTAGTTATTTTATCACAATCGTATTGTTTTTTTTTAAAATTCCACTCTTCTAACCATCAATTTGTACAGCGTTCGATTTTTCATGTTTTTTTTGAATTTTAATGCGCGTCTGATTAGTTTTAATTATATTATTTATGACTAAATTATCAAAAAACTTCTAATTAGTCATTTTTGTCAAAT
>fcc_comp102628_c0_seq1
AATTCATTTGTCTTCGTACTACTTTGGTTCAACCGAATTTGTTCAAACAACAAAACAACAGCCGCCGTTACTTAAAGCATCGATGTAAAAATTAAATTATGTTTTCACTCAATCTTTTAGCTGCACGATCATGTAAATTAATATTTATAGCAAAAAAATATTTTAATGTTAAAGCCACATAAAATAATGAAAAATTTATCATAATCGTATTTTACTTTGCCGTGCCACCGAGTGGCACGCGTGCTTGGAGTTGCCGACCACTGTATTAAACCCTTAAAAGTCTTAAGTTGTAAAAGTTGATAAACCTCAAAGAATTCATTTATTTAAGACAAAAAATCGTATTTTTTATCTATGCATGACTTAAATAATAATATACACTTTGAAAAAAAAATTTTTCGAGTTTAAAATTTCAATAAAAAGTTAAAGAAA
>fcc_comp85403_c0_seq1
GCAGCTGCTGCTCGTTTGTTTGGATGAGTTTAAAACGACAAAAATTTAACTATACAATGTACAATCATCAGCCATAACATGTAATTAATATTCCCACGTCATTTATTTATGCAATATACAGTGTGTAATAATATATTCATTTCCAACATCTATAAACAACTTTGTGTATAAATTACGCCAGAGAGCAAAAAAGAAAACAACTCACAAGCCTTTCCTTTCACTCAGTGATGTAGTGATGAACATTCGAGAAGACATTTCCTAAGAACACTGTAAAATTGGTTTAGGAGTTCGTAATAGTGTTTGGAAGTATAGAGCTATTGTACATCGCGATGATTAGGGTGCCACACCTTCCTTTGATTCAAGCAATTTCATATTGTTTTCATGTTGTCTTTTGTGTAGGGTCTATTTCTGTGAGAATCAGATTTACTGTGAGAATTTACTTTTGAATTTAAAGCTGCCATGTGGTTTTTTGTTGTTGTTTTTTTTCAGTATTTTGTGCTGAGACAATTATACACTACCGTTCAAAAGTTTGGGTCGTTTCTTTTAATGATTTTTTCATGAGAGAAGTCTCTTCTGTTCACAAAGGCTGCACTTTTTTAGTCAGAAATACACAAAACATTGTAGAATATGATTACAATTTAAAATAACTGTTTCCTATTTGAATGTATTTTAAAATGTAATTTTTCCTGTGATGGTAAATCTGAATTTTCAGCATTATTACTACAGTGTCACATGATCCTTCAAAAAATCGTTCTAATATGCGGATTTGCTGCTCAATCATATTTTCTTATTATCATCAATGTTGTAAACAGTTGTGCTAATTACTAATTTTATGGAAGTTTTTTTCCATGATTCCAGAATTTATTTAAAAAAATATATATAAATCTTTTGCAACATTATATTTGTCTTTACGGTCATTCTGAGCAATTTAATGTTCCTTACTGAATAAAAATATTAATTAATTTTTTTCCCCTTAAAAAAAAAGAAGAAAAAGTACCGTCCCAAAACTTTTGAACGGTCATGTAAGTAGGTTGACTTCCTGAGGATTGTAAACACTGTGGCACTTTCAAAATAGTGCTCAGTTTGGTTTAAGTGGTCTGTAAAATGAACTTTTGGTAGATTTGGGAAGAACACATTTTTCCAAACAATGGAAGATATTTGTTAAGAATTTCTGAAACATGGGACAAGTAAAAATATTTTAAACAATATTTATATAAATTTTGTACATTTTAAGATCGATCCTTTTTTTGTGTCAATGTTTACACTTGCTTTTCAGTAACTGTGCGTCCCCCGCTACAAAATCTGTGATAAGTGATATTTTCCTGATAACTTGCAGTATGAATTGAATGTGATGAGATAAAACATTCTTGAATAGTGAAGTAATGGCAAAAAATTATTTCAATTAAGTTATCTCTGTG
>fcc_comp1642635_c0_seq1
ATAAAAAAGCTTATTGATCGTGTTATTTTACCAGATTTTTCTGATAATAAATTTGGTAGGCCAGTTTTCGTCGCACAAATCGATGAAAAAATACTCATTTAAAAACACAAAATTCACCTTGGAAGAATTTTAAAGAACAAAACTGACGCATATTGCATAGTTGAAGTTGGATCAAAAATTACCAGGGCTCTTGGGGTATTAGTACCAAATAAGCGACATGAAACGTTGATGTAATACCAATTTCGTAATTTTCATCTAATTCTTTAATATTAACAGATAAACACTAGTATTATTTTCATATGAGAAATTTTAATTTTCATCAAGACA
>fcc_comp16426_c0_seq1
ATTATTGCAGCTTATTCGGTAACATATGTAATTTTTATTAGACGTACTACCTTTTTGCGTGAAGGCGGGATGATGATATTTATAACATATCCTATACGAGTTCTATAACTCTCCCTGAATTCATCCACAAAAATTTTTTTTTCATCATTTAGTTTATAGTTTAAAAAATTGACATTGCACATATTAAGATATTCTTGCTTGTTTCACAGCTCTGAAACATATGAAACTCCTTTAATTGAAAATTTCATCTCCTTTAGAGATGTGCTAATAGTTAAGATCGGAAGAGCACA
>fcc_comp2261465_c0_seq1
ATTAAATAATTTATTAGATCGATAAATATTTCTAAATTTTGCAGTTAAAATGCTGTCGATATTATTATATTAAATGCATGATGAATGTCACGAAGTGGAATGAAGGCAATAGGAGGTAAAATTTTAATCTATGACTATAAATTAGTAACTGTATGCGAAACTCAAAATCGTTATTATAGTTATGTTTAAGTGGAGAAGATCTTTGTTTTCTCGTCAAATGAATTGGTTGAAATGAAAAAAACAACTTTGTAATATGACTGATGGGAATTCAGATTTAATACTTTTTATTATGCTTGTTTCAAA
>fcc_comp69656_c0_seq1
TTTGTATGAATTAAGACTTTTTTTTTCTTTTATAATTTATTCTAAATTAAAGGGCGTCGCACAATGGGTGAAAAATCATTTTTATATAATAAATTAAAAAATATCTTGGAAATAGGATGAATAAATTATTTTTTTCATCATTGTATATCATGTAATAATTCAATATTACAGGTGTTAAATTTTTATCAAATTTTTGTTCTCTTATAAAGTTAAATTCTTCAAAAGAATAGGAATATACTCTTTTTTCCATTCTATTTGGGATAATAAGTATAATGTATCTAATATGTTTAAATGATAGTTCGAAAGTAAAATATTCTGATCGACATAAATGTTCAGAATCAAATTCGAAGTACATCCCTAATTTGTGTATACGAGCATGTGCATCTATAACTATTTTTTGTAAAATTTTCCCTTTTGACTGCAAAAATAGTTC
>fcc_comp99913_c2_seq14
ATTTCCGAATGATGCAACTGAATCACTGATAAAGCTCAAAGCTTCATGTAGTCTGGATGTATTTATAAATTTTAGGTTTAAAAACAGTTTTAATAGCTGTTTTACGGTTAAATTAGTCCTATATTCTGATGAAAATCCAAAATTTTTTATTTTACGCCAGTAAAACTGACAGTAATGAAAAAAAATCATAGGACTGAATTTTTTGATTAATAGAGAATACAGAGTTCATTAAAGTTTTGTCAAAATCGGTTACAGAAAATTCATGGATTAGTATTTCTCTTGTTCTTAGATATTTCATGACTTCTTTATAGATCTCTTCAGTTTTTTCTTTCAGCAAAATAAAAATAAAAGGTATGAATTTACCAAAGATGTAACCTTGAATCGATAGAAGTTTGTAAAATTGTGTGGTAGATGATCTAAAAGCTGCATCTAGAAAAAATTTCATCTTGTCTACATAGAGTCGTAATTCCTCTGAAAAAGATTAAATATCTAATACTTGATTGTAAGCCGGAGTAGAATTGCATAAATATTTTACCACATATAGTATATGTAGAGAAAGAGGTACATCATCGTTG
>fcc_comp86675_c0_seq1
CTCTTCCGATCTACATAATTTATAAATGAATTAATCTTTTAATCCTTTCAATATTCCCATCATGTTAACTTGATATTAATTGATTGTTTTTGCAAAATAATTTTACTCTCAAACATTGATGCACATGGCTTTCTGTCGTGTGGCTGTACAAATTTAAAATGATATAGAATCTCATGATATTTTTTCTTTCAATAACATAATCCGTATAAATAGATAAATTTTTCTTAATTTTTAAAATATAATTGAAATTCTTTTTGTCAATATTTTTTTCTTCAAAATTAAATAAATTTTGAAAATATCGGCAACGTCAATATCGTGAACTATATATACTACTTATACCGTTAACCTGTACCGATATATCGGGAGACCTTTACTTATTATCCATCAAAATCCATCATTTGCTGAATAAATTTAAGAATATATTCTTTAAGAACACAATTTTCCAGTTTATTTTGAAATCGATAAAATAAAAATATAATTATTTCTAAAGTTAATAAATTATTTCAACATGAA
>fcc_comp47561_c0_seq1
TTGATGATGGAAATAAAAATTATTCAAAAGGAAATGTTTTATACAACTTTGCAAATTTGATGAAATTCGAGAAATTTGAATCAACTCAAGATAAATTTGTATGGAGATGCTTTGCTCGTAACTTCCTTGAATATCAAAGGAGGACTTCTGTAAGTGCTGGGAGCGTCTTATATTCTCTAAGAATTCAGATCTCGACCTTTTTATCAATACTTGTTGATTGGAATTCTAATTTTTAACAATTTTCAACCTTAAAATGGGAAATCATTAATAAAAAACGAATAGAAAGATAATAGATAAAATAATTGATTTAATAAAACAAAAAACATCAAGAAGAAAGCTAGGGGGTCACGGTGCTGTTGTTCAAATCGACGAAACGATGATG
>fcc_comp1925329_c0_seq1
GAATGTCTTAAACAGTTGAAGTTTTATTATTTATGCAAATTTATTGTTTCTTGCAAATATTTTAACCTTTTAAATATAATTATGTATTCATTTGTGATAAAAGTTGATAATTATCCTTTAAGATACAGGCTATATATTAGTTATCTGCTGAATTTTACCGATTTCTATTAATATCTACATTGTCATCTGCATTTATTTTATTTTAAAACTTTTTATAGGATGTAAATTATTTCTCGCAACTCGCAAAATCTTTGCCAAATCATTCTTAGTATTTATATGACTTATTAAATTAAAAAAATATGTTATTAAAGAGATTCATTTTTATTATTT
>fcc_comp95841_c0_seq4
TAGCCATATATCGTCAATATTATAATATCAAGCTACCATAGATGAATCAGAAAAATCGATTTGCATTATAGCCTGAGGCAAGACACTTTCTCACCAGAAAAATAAATAAACAAACATGACTATCAGCCTGCAGACATTAGGATAGTTATCCTGAACGATTATTTTGTCCGTCTAATCATGTATTATTTACTTGCAAGAATGTAGCCCCTACCAAACTTGTACACACCGTTTAGACATAGGCTACTGATTTATTTATTTTTGGACGGCCAGCATCGGTCGGGCACGCACCCCTCCTCCTCCTTTAGCTCACGCCAGCGAGAGAACGCTGGACCAATATTGATCTTCGTCCAGCCTTTTATTTTGTCACTCTCCCTTTTTCTCTTTCTACTGTCCTCCGACAAAACCTTTGGCTTCTTGGTTTTACTTGCTGCTTCGGCC
>fcc_comp87068_c0_seq1
ATCAAATATAAAATTTAATTCATTTTTGAAAAACATACGCATAAAAACAGACAAAGAAGTAGTTTTTATGAGTATAACAATATTTATTATATTTAGGATTAAATTAAAATAATGTGAAAAATTATTTTTTGGTTTTACTTTTAATTTCTGAATGAAAATTCCATTTTTTTAAAATGCTTTTAATGTCGTTAAAATTTTGTTCCTTCCGATTTAAACAATTGAAAACGTTTTTAAAAAGGTATTCTTTAAATTATCTCACAACCATTCTCTAAATTTGCCGATAGTATCCACAGCAATCATTTGGATAAATTTCAGATTAGCGAGTTTCAATTTTTTCCCAAAATTTTATATACAGCTATGCATTTGGCTCTTCTAACGATATTTTAACATATAGAGAAAACAAATTCCATTTGATTTAAGATTGAAGAGTAATTAGAAAGATAAAGTGTATGATGACAAGCTTCAAAAAACCCACATTTAACTTTTTCTACAATGTGAAATGAAATATTGTCGATTAAAAAAAATGGACTTAAATTATAAAACTCCCTTTTTTAAATACGAAGGCATTATATTAAGATAATTCGCTGATTTTTTTAGGTTTTTATTAGAACTTATAAATAAATGTCATCTATTCTCATTGCAATACAAACTAACACGTTTTTTGACCTTAGACTTGGTTGTATCATTTTAGTATTCGTACGTATCATAGTTCATTCGAATTTCAATCTATTTGAAAGATTAAAACCCAACTTTAAAAAGAAATAATATTAATAACCTCAAAAAAATCTTCCATTCATTCGAATTCAATACAATATGTAAATATACTTTCGATAGTATCAAGATCATTTTTTATAATAGGTTTAAACTAGATTTCTTTTGATGTAAATTGCGTTTCATTAAAACTATTCCGAATAGATTTTTAGCTCAAATGTATATTGAATTTTTCAAAAACACAGCTTGCTGATACTCTTTAAGACACAGAGGAATTTTCGTAAAATTTCGATCATGAAAAATCACATTACAAGATATAATTTTAGTGTTTCTACTACCAACCTTTAATTTAGTATTTACTTTTAACCTTCTCTTTTATACGTAAATTACTATGACACGTTTATGTATGGTAACTGCTCATTAATATAAATTTACGCTGGCGAAGCACCTTTATTAAATATATCATTAATCTTTTGCTTTATTTCATCAATCCCTTTTATGTATGGTTTTAAAATGACTGTTGTATTTTGATCTTCATCAGAATACTTAAGAGTAATTTCATTGTTGCGGCTCCATTCATACCTATTTTTTAAATAATTTATTTAAAAAATTTAAATTAAAACCCAAAAAATGTAATATAAAATCTCATGAGTCGATTGTTCGAGTGTATCATTCATTCTACTTATTTTATAACATGTTCTTTTTGTTTGAAAATTGTAATGAAAGTAATAAATCGAATAAAATTTAAAATTACATATTAAAAATATTTTATTTTTTATTTCCTAGAATATAAAAATTAAAAAAATT
>fcc_comp88939_c0_seq2
CTTTTTAATAGGTAAAAATGTTGGTTTGATTAGAAAAATTAATGATTAAGTTGAAAACTTACATCCTGGTGACATTATCTTATCATTTAGTTGCATTATCCACCAAAAAAGTCTTTGTAAAGCTGTAATTTATTTCAAACATGTTGTGGACCCTCTTGTTAGTGAGGTGAATATAATAAGCTTCGCGAACTAAATTACCGACAATTCAGATCTTTTCTTCAAGATTTGGAATCGGAACATTCAGATGTACTTTATTATACAAATGTACGTTGACTCAGTCTTTGAAACGTTCTGAAGAGAGTGTGGAATCTT
>fcc_comp66894_c0_seq1
CGGGTGTTTAGGGATTTCTTATTGAAATATAATGCTTCCATTTGCTGAAACCTTTTTCAATAGGATTCAATTGAGGGAAATAATACGGTTAAAAAACAAGTTTAAAGCCATTTTCAAGAAAAAATCTTTGTGAATTTCATTCTAATGAATAGTAGCTTTATCCACAATTATTCGATTAGACTTTACATTTGAATCATGCAAAACCTTA
>fcc_comp84216_c0_seq2
CTGTTATTGACCTTTTTTGTGAGACGAAACCTTTAATTATTGTCATAGCTGCAATGAATGTCAAGAAGCCTCTTCTAAGTCATAAAAATCAGAAATAAATCCAATCTTTTATAGATTGATATTCTGGAGCAACCTTAATCAGGAGAATTCAGATATCTCTTTGTTATCCAAGAATATTTTACAAAATGGTTAACAGCAAGCCAAATCAATGTTCAATCAAACAGCTGATT
>fcc_comp22480_c0_seq1
GCTCTTCCGATCTCAATCATGTACATTCAGCAGAGCAAAGAGGAAAACTGACAGAAAGAAAAAACTGCAGTAGGACAGTGGCGTGCGTCAGTAGTACGAATCTGGATATTTACAATGGACCGAATGCATACAAACCACTTTTTCAGGGAAGTATCTCAAAGTTAGCATGCTATTGCAAATATCTCTTGCTACACACTTGACTTT
>fcc_comp2713846_c0_seq1
TGAAAATGAATGAATGAAAATTCATAAACCGAAATTCGTATTGAGATCGTAATTAGTAAACGAACGTGCTTTGGTATTTTTTATTGGAAAAATAAGGAAATTGTGCGAGGATTTTTTTGAAAGAAATCCAATAAGATTATGAGAAGACGGAATCATCTGTCAAATAGAAGAAAGTTTTTTCCGACATAAGCCTAAATAAAAAATCGGAAGAATTCCTAATCTTGAGCTTTAGGTTTTCGTATATGCCCAAACGAACTTTTTCCAGCAAAAATATTTTTTGAATTAGTCCGGACCCGTGGTGCAACCACACTAGATCGGAAGAGCACA
>fcc_comp827082_c0_seq1
GAAAAAAGATATTTAATTACATGCAATTATTTCTCAATATAAAATAAGAATATGATATTAAAAATTAATTTTTACCACCTTTTTTTATTTATCAAGATTTTACTGTGTTAGTGATTATCTATGTTCTATTTTAAGATTTCTGTTTAAATTTATAAGGTCATGTTCGTCTATGAAGAGATGTTTTCTTTTAGAAAACTATATCAATTTCAATGTCCTTTCAAGCGCTTCATTGGTTGAAACAATATTCTTTCAAGTATTTATAACTTAATTTTATTCAGTTTATATTAAAATAGAATCTTTTTCAGTATCATCCTCATCTAAAAAATTATTAATCACATAATTCAATAAATTATCAATATCCATTTATTCATATGCCGGTGCTTCGTTTTC
>fcc_comp24806_c0_seq1
GGCAAAATTAAGCATTACTAAAATTCATTTCCATTTCAACTTGTTGGTCCAAACTTTGTAGTTAAGATTGATGAAACAATTTTGAACTACAAGGTAAAAAGTCACCGTAGTGTGGACCTCGAAATCAGGTCTGGTGTTTGGTAATAACCGATATGAGTTTTTCTCTTTCACAAGGGTTTTACACGATCATCCAAAAAAAATCCATGAAAACAATAATTTCAACAGATCGGAAGAG
>fcc_comp6326677_c0_seq1
GTATTTTGGTATTTACATATCCTGTTTTTTATATTAGTTATTAGCTTAATAATCAGTTATAGTATATGTCACATTTTCAAAATAAGTTTGTCTTTTAATATTTTTCTATTTTTAAAATTTTTATTCCTTCCATAATATTAACTCATTTACAAACTCAATTGGAAACATAGGATCATACTTCAATTCGTCAACTCACAATTAAAAATGTTGTTA
>fcc_comp422392_c0_seq1
TTTCCTGAATCGTGTTTCAAACACCATAATTGTTTTATTTCATTTAATATAATTCTATTTCTCATTCTTTCTTGAATTTCTTCAGCCTTGTTATCCATTATTGGTGGTTTAATGTTTTATTAAATATATGTAATTAATTATTAAAAGTTACACAATATTTTGAAAAACTTTGTATGATTATTTCTTCTAAATCGAAGGGTATAAAATTTAGTGATGGAATAGAAATAATCAAAAATAGATATATTTAATATTAAGTTTTTACATATCCTTATTAGTTTCGTTTTAATATCTCAGAAATAATTAAATTTCAGAAATATGAATTAAAATTCAGTTTTTGAAAAAATATTATAATACTGAGGAGATATTAAAACGAAACTA
>fcc_comp1446502_c0_seq1
CAGAGATTCCTGTGCACCTTTATTTATTAAAAAGTCGTTCTTTAACAAAAGGAAATGTATATTCATTTATGAATCTGGATTTAATCTCAATATAAGAAGAACTTATACTTGATCTCGTCGTGTAACAAGAGATTAGTTGCTTACTAATTGGCGCTTTGAAGTAATTATTGATTAATATTTGCAGAAAACAAAAACTCTGCTATTTTTAAGAGTATTACTTAGAAATTACAGTTAATAGTCTAATTTTTGAGCTTTTTATTGACTATTTAATTTATATAATCGAAAGAAGTATTTCTATTGTAAACTCTTGGATCTAAATGGATAATGTCAGAATTCACAAAAGAGAAAAATTGTCAAACTTGCTTGAAGCAAAGTTATATGGGCTAAAATTTTTTTTATTCTTGCTCTTACATGTTAAACCCAGTCGAGTATATATTATCTAAGGTTTAATATTTTGTTAGATATCAACTCGCTGAAAATACTCGAGAATATAAAAATTTGGCACTTTATCAAAATTACAGCTAATTCTATAATATTTAAAGATTTTTGTAGTTATTAATTTTATATTATGATAACAAATGAATTAGGAAATCTAGGATTATGAGTTTAGTAAAGA
>fcc_comp54266_c0_seq1
TGATCTTTCAGATAGAACTATATTTTAAAAAAATGTTTTTAAATATTCTTATTGTTTTTTTTTATGTCAAAATAGTTTTTTTTTGAATACTTTGAGTTCAATACATGGATTTTATATTCTGTAAATTTATACTTGGGTCATCAGAATAAAAAATTCAAACAAGGATTTGAGGAACGGGGATTGATTTCTGTAATTTTAAAAATTAGTGTTGTTTATAAGAACTTATCCGCTATTATCATTATCGTCGTTTGAAAATTTTCAAAAATTATTCCCGTTTTCTTTTGAAAAGTTCTATTTATAACTAGTGAAGTACAGCACTTTTGAGAGTTTCATTGGTACCGCTTTAACAAATAGTTGATTGTGAGTTAATCAACCAAATTTTATTTCTCTTTACAAAAATACTATCGTCAATCTCTAAAATTCTATCGGTGTTATTCTCAACAAATTCACTCACTTTTTAGATATGATTTAGCATAAAATTTAAAAATGGAATATTTATAAACTACTCATTAACTTTTATTATTTTAGTCCTCTTCCAATGCATATAAGATATGAGAAAACTATCATCATTTAAATAATTTTGAAACAGAGAAAAAATGTACGAAAAAGATACCCAAAAACAATCAAAAACTTCCTGCGCGTCACAAAATGTGCATGGTCTTTTACATGCCAAACGATACTTGAAGAAAGAATTTTTTTTAAATACCATAATCGTGATTATTCTTCATACCACTTAATTATTTAAAAAAGAAATAATATTTAGATATATTTTATCATTTTAATCGTTTCATTCAACAATTTATCTCAAAATATAATCTGTA
>fcc_comp2236547_c0_seq1
GTTTATATTAGTCGAGTCTATTTTTTGTTAATATATCTTGTATTTTTTTCAGGATTATTAAGAAATATAAAATTAAATTAAAAATTATTTAAGTTATCTATATGTCAAAAATATTGAACTATATATAGTGTAAAAATGTAAAAATTATCCCCTTTAATATGACAACTCCACCACTGCCGATTCCAAGAAGAACAGAATCACAGTGCTGAAGAATTCCTAAAAATCAGGTTAATAACTTGAAACCCATAAATTATATCGGCAAGGCAAATTCTATCTATCTAAGTGCAACCACATTCTAGGTTAACAAAATATTTGCATATCTCCTAG
>fcc_comp1275649_c0_seq1
GAAGATTTTAAGGGAGTCTATGTTGAAATTTTTAAAGCACAAATATTATCGGTTGAATGCCAAAAAAGTTTTTTAAGTTACAATTAAATGTGCAAAAAGTTAATTTCAAACTCTATAGACATTTATTGTTTCTTCTTTGACACCTATATGAATAATTGTTTATATTATCACTTAAAAGACCTAATTATAATAGATTCTAATTTGTGCTAATCACTTACTTTATATCTCCGTTTATAAAAATACCCTATATCTCTTATATTACCAGAATATGTATTTCATTATATGCCGATGATTTTTTTTGAATTTATTAAAAGCTAAAATATAATGTTTATAATTATAAAGTATCTTTAGATTTAAATTGAACTATTTCCTG
>fcc_comp96465_c1_seq1
TAATAAACAAGAATGAATCAATAGATGTATGCATGTGTGTGTACCTGTTATATATATATATAGAATGTATGTTAGATTTTATGGCAATAGGTTATTTTCATTGCCATTACAGTGAAATAACTGAACACAAATATACAAGCTAGTTAAAAATTATAATTCATTTAAACTACTACATCTGAAGTAAAATATATAAATGTTATATATATACACACATTTGACTTCAGATGTAAAGTGACATCTTAAATTTTCTTCTAGAA
>fcc_comp994450_c0_seq1
GGCCATGCCATATCAAATGAATTATTCTAACATGATAAGTTCCTCTCCAAACTATGAATATTACCTACCAAATATAAATTACAAAATAATTCCACACGAACAAGCAAATCAGCAATCTATCCAACAAGATCCTTACATACCGTTCTCAATTCAACAATTATATCAACAGAGAGTTCAGAATATTTCATATATTCCTACTGTAGAAGAAAACCAGCAATCATACTACATAAAACCGTCTGACCAAGCATATGAAAAGGAATGCTACATACAAAATCAATTCAAAAATATCTAAATTATTTCTTTCTATATTTAATGCGTTATTTTTTCACTTTTTAGTTTAATATTTTTATATTACAAACCCATATAATTCTATCTATTATCATCAGTGTTTGAAATTAGTTGACCATAAAAAAACCTCCATCGATAGTCCATTATCTCAAAACTGCTCTTAATTTTACCTTATGAAAACCGTTATCGGGCAAATTAGTATTTTACGAATTTCAAACTTTTTCTGATAAAACCCTAGTATAATTCATTTTAAATTAAC
>fcc_comp1489302_c0_seq1
CCGATCTGGGTTTTCATCCAATTTACACCTGTTATCTCCTCCCCTACCCAAATACAGGCTTTTAAATAAACCCATTAGATCACTGAATGAGCAGAATCAATTCTCTAGTCTACTAAATGTCTAGAGATTCAGGAGACATTGGTTGCAATGTGCAACATTTTCTTGGTGGAAAATTAAATCACTGCCTGGAAGCAGTAATCGCGTGTTAAAACAAACCAAACCAACAAAAAACTAATTCTACATAGTAAAAAAGTAGTGGTACAAAATGAAACAAAATATATACAGTCTAAAAAGTAACAACCTAATGATTACATATTGCACACACAGAGGCTTCAACAAGAGAATGACTTGAAATATCAAACAGTGCGTGTCTGAGATCGGAAGAGCAC
>fcc_comp84087_c0_seq1
TGAGACGTAAACAGAAGTTCCGATCAAATATCATACATTTTTAATGCGTGTAAATACACAAAAATCTACTTCGTCGACCAAAAAAAATCGCTTATCATAAACTTCCCTATGTCTTTCATAGAATCTTTCCCAGTACAAAAACATTAATTCTATAGCTCGCTATGTATTCCTAGAAGCAGGAACTAACACAAAATTTTTTACTGTATAATAAACGATCTGAGACACATATATATCGTTTTTTGGCTAACTATAATCTGCATAGCAGTAAAAAAAAATAGTTTTAGATCCTTCA
>fcc_comp781526_c0_seq1
GTAAATAAAAAGTTATTAAAATTCTTTCCACTTTATTTCTCTAAAGAAATATTTTCTTAAATGCTTATAAAATGATTGATAATCATCACTAATCATCAGATTTGAAGACTAATTTAGGCTGGAATATAATTTAACTATTGTTTGTGGATTGTGCAATATAATGTTTTAATTTACTAAAAAACTCCTCTATCGGATTCAACTGATGGGCGTAAGGTGGTAAAAAAACATACTTTTATTCATATTGATTTGAAACTAATCTTTGGACTAGAGCTTTATAAATAGAAGCATTATCAAGAATAAATCTTAAAGATATTATTCCATAACTTTTGAAACTCGTTATCACTTCATTTAAATGCTCTGAAACTTTTATAATATTAAAAGAAGAATCACAGATATTGAAAAATTTCATTCAGATTTTCATTATTGTAGCACAAACAGAAATATTTTTTGA
>fcc_comp76848_c0_seq1
ATTTTATAATTTTAATGATAGAAGAAAATTATTAATCCTATTCTATACTTATTTATTAGGTACAACTGAATTACTATAAAATAATGCAGATATTAATCAGTCACATTGTGCATTTTGAATCCCAATCGGTTTGAAAATGCAACATACATAGGAACATTGTAATTTCCTGATAAAGTAAACATTGGATCCTGAAAGTGTTTGATGTTCTGCCCTATTGGTGAAAATCTGATATGGTTACAAAATTATTATAATTATAAAAGGTACAATATTTATAATATAATATAATCAATTCTAGCATTTTCAAACATGCAGCTCAATGGCAGATGGCTGTGAAGTCTTTAAGTTGCTCTTTTTATAACAGTTCAGGCTCAGTGAAAGTAGGATATGTTCCCATTCAAATGCTGCCTACCATAATAAAGTTAATGGGTTAATGGCAAGGCTTGCTCTATTTTGGACAGGTCATGATGTGCCTGTGGTTAATGAAGCGTCAAGTTTTTTATAGCCTCTTGCGCAGACACAAGAGCATCCTTATTTTCAGTACTTTCTTCCTCTAGTGTTCTCTCTTTTCACCCACTGGTCATGTATTTGATTGCTTTTCACTGACTGCACATTAAAATCTACATAATGTTGATTAAACAGGTACCTGTAGTTAGAGGGTTATTTGTGAGCAGTTAAAACAAAGGCCCATAAAGTAGTGATTACTGGGCC
>fcc_comp7795_c0_seq1
ACGCTCTTCCGATCTGACGAGTGTTGTGTTAGGTGGATGATGGAACAAAACTTATTATAAAGTTCGATGTGCTGAATTGTTTGAGTTATCAAAATAAAATTTCTGAAAAAAACGAAATTTAAATGGTTTGGCGTGGCGTTGGAGAATAAGAACGAAAGAAAGCAGACATGATATCGAGCGTGATATAATTGAATTAAGTTTTTTTTGACTTAAAAGAACCACT
>fcc_comp96771_c1_seq2
GCTGAACATTCTGACTTTGTGAAACCTCAAACAAATTAAATTATTTTAATTAATAGCATTCTGTTTCTCCAGTTTTCCAAATAGAGGAAACAAATATGGAATCACCTTATAATTTCTGAAACCTATACCAATGCATATTTGTTAAAAGTTTTTCCTTCAAGAAAGACATGAACTCAATGACATGGCCAGAAAACAGCCCAGATCTCAATCTGAATGAAAAACAGTTGGGACTAGTTTAATGGAGAATTAGTTCATGCCTCAAAAAAAAAAAAAATCACCATCATAAAAGTACAAAGTCAACAAAGTACTAATTGTGTGTTTTTGCTGATGATTCCATAATTTTCCCTCAATCTGATATGGAAAACAATATGCCATTAATAATAATAAAAAAGACTGTAATAGAACCACAATGTTTAGCTATTAAACAGACATTTATTTGCCATCAAGCAAAAAAGCTGGGTGAACGTCCTCCAATTTTTTTTCTAAAACCGGGTGCACACTGTACGATTTACAAATGGTCCTTATGATTGTTGCGCACATGATCCTCGCTGTAAGCCCTGTCACACTGTAAGATCTGAGTTGTCATTGATGTCAGACTGTACGGCAGTCAAGACGCGTTAAAATGGACGCACACAAGAAAGCTCGCCCGGATGACGCGCGACGCGTTCGGGGACAGTGAGCTGCACTACACGCGGGATTGAAATGGTGGCTACAAAAAAATCTCAATGTAGATTATGGTTGTGGCTTGTCTTGAAAAACAAAGATAATTTGATGGTCGTCGTAGAAGTCACACAGCAGGACTGTGAGTCAAATCTTCTGAAAATGCCAGAATTTTGCCTTGAGGTAAAATTAGCAATTTTGTTTTGCAACGGTCATTAATCGGCTGTCAATGAACATGTCAAACTAACAATCAAAGACTTCAGACTTCAAAATTTGTCTCAGACATACAGTGAGCACCAGGCTTCAGGGACGTAACAGCCAGGATTCTAAAATTCCAAATCTAGCCCACGTATTCAGATTCTAGAATTCCAAATCTAGTCCAGTTTGATGTGGTCCTAAAAATCTAAATCTAGAAGAGGAGAGTGCTGATGTGTTAAGTCTGGTTTAAAGCAGAAGACATCATTTCTGTCCACATAGAAAAAAGAATAAAGCCAACCAACACAGACATGAAATAAAAGCATTCAAACACATTTTGATTGGCCGACTCTTAACATTCTGAGTACAAATAGAGTAGCTTATAAAAGGTGAGTATGTTGCTTTTGAATTTTTTTGACCATGATCCCCAGCAAAAAAAAAGAAAGAAACAAAAATCACCATGTCCTTTTCACAAGTCCATCTGTCCTTGACAGACTCAGCAGTGACTAAAAACAGGGCCTCAGTCTTCAGTCTCCTTATTAAAGGGATGTGTGTGCACTAAATGGTAAGAGTCTTTGGGGTTTCTTCGAGATTTTCTCTACCTCTGCACCAGATTCTTGGTCAGAGAAACATCCTCTAGCCTAAA
>fcc_comp100349_c2_seq4
TTATCTTTTTTTATGGTCTTCCACAAATCATATTTATTCCCACCCTACCATCAGTTTTAAAAACTTTTTCAATCGAACTTACCATCGATCTCGGTAAACGCAAATCCTTTTCCACCTTTGTGATTTATTCTGCGTCATTATCTACCTTTTCAATGATAAGTTGTCGTACAGATATTTGAATTATCGATCCAGATGGTTTATTGTTTTCGACTTCATTATTCATTGATTTAAAAAATAAATATTAATTAAAAAACGAACTCATTCTGAAAATGCTATATAAACACTGGATTTTTTATATAAATTAACTCAACCATTCAAATATATAAGCTTATATCTATGATAAAAAAAT
>fcc_comp1203233_c0_seq1
CAATATTTCAGTATTTATACCTCTTTTTATAAAGTGCATAATACCAAATTATCAATCTTAAAATAATAGAACTATCACTTCAAACGCTCTCTAGCACGGTTGATGTGAGACTAGGCACATCTTTTCCACTACGATCTTGACTTTTTTGACATAACAACTTAAAAAAAAAGCGACATGGTTTTAGATATATATCTAGTTTTCGTTTGTACTGTGATATGAATTAAGACTTATTCATAAACCTCATTTATATGTTTATGTTGCGTCTCTTAAGGAGGTGCACTCTAAAGTTAGAAAACCACTGCATTACATAATCCATAAAAGAAAGTAACAAATATTTCACCATTAACTGAGGTTTTTTAACATTTTTGCACTGAATACCATCGATTGACATTCTTGAAATTAAACTAATATTTCTTCAATGAACAACAGGCATAAAAATTTAACATGAATCTAATACTGGATCTACCCGGAGATTTTTTCAAATGATTATTTTATAATGACTTATCCATAAAAGATACATTTCTAAAATATCCTGTAATTATTTGATTAAAATTTAATGCATATTCATTCCTTTTTACCTTATTAGCTTCTTTATTAAACCTTAAAATTTCTATGTGAATCATTTTAAGCGTAATGATTTATTTTTTCAAACTCTGATATATAGTTAAAATAGAAAGCACTAAAAAATGTTTCGGTTGTTAAAACTCTTTGAATTGATTTAGTGTTTACGTAGGATTTTAAGAAATGATATTTTCGATAATAGCCAGAGTTCTTGGAATTTACTTTTTAGACTTACATCCATATCTTTTATTAGTTCGATTTTTCCCATTATTAAAACTTAAATGATTATTGAGCGTGCTGTATTGTAATTAATTAGCAGTATGTTTAGCTGTATTTGATTATAATACCCTCTTCGTCAACAATAATAATAATTAACTTGTGATTTTCATCTTATTCAACTCTTAAAATTGATGTCTTAATGATATTTGCTGCAGTTATATTTTTATCTGACACTTCGTCATTCACATTTATAAAATTGTTTTATATATTATTAATTTTTTGGCGGGATGGAAGGCAAGAAAAATATTATATATCTTTATACATTTACGTTTTAATAGATTTATAGGAGTAAGATTCACAAATAAACTGAAAATATAAACTTTATTAATTGTCTGGATTGAATAAAAAAGTGTCGGGTTAAACTTAGAAATGATTTATTCTAGTGTTAGCTGTATTTTGAATATTTCACGTTCTTAAAAGAATATTTTCAAGAAATGTGCATCAAAATGTGACCCAGAATA
>fcc_comp101885_c1_seq26
GTTAATATGTACAATCTACATACTTCAAAATAAAATATTTTTCGCTTTTTAAAATTAAATGATTAAAAATAGTGATAAGATAAATTAAGTAATTCTTATATTGCAATAAATTCTTTGTCTTGCCAAAAAATCGGTCGAATGTAGATTTTTGTCGGGTCTATCGTTGGTCCTTTAAAAGTTAAGTGTATGGCGTTAGATTCTTTGTAAAGCCTCTCCTAATAAAACATACGCGTTCCAAATCAGGGTCATTTCTAGTTAGAATATTTGAAGTATGCCCAATTAATTCCATATTTCTTGTAAATTATTTTTTTTATTTCTTTTGCAACTCTACGCATTCATCATCTTCAATTTAGGGGTTAATGTATGATTCTTTTTCGATTTCGAGTACATCTTCATTTGAAAAGCCAAAATCATGAAAATTTATAATTTTTCCTCTATCTTTACAAGTTATATCATTGAACTCTCTTCGTGTGCATTTTGCATAGTTTCCACAATATTGGAGTGCAAATTATTTGTCAATTAATTTTCATTTTCTTTAAGAAGAATTATATTCCAAACACCTCGCATGCAATCACATGAAATTTCATTCCAGGATTTTCCAATATTTTCAATTGCATTCATTCCAATTTAAAATTTTCCAAAATTTTAAAATGGCTTCTTTTTGTATATCAACTGCTAGCAAGAGTTGTTTGAATGTACGCCGAAGATTAAACGCTTTAGAAATTCCCTATAACTCCTTGATCCATAGACTGGATAAAAGTAGTAGTATTAGGAGGTAAAATATAAATTCCACGGGAATTGTTTTTTAAAGCGCAGATAGATTTTTTGAATG
>fcc_comp101536_c2_seq1
ATTAACGTCTTTTACATATGCGAGATTTAGCCCACCATATCCACTGCAATTTTTGATATAATATTTGATATGTTTTATTTCCTTCACTTGTGTTGATTCATTTGAATAATATTCAATTTTTATGTTTAATTCAAAATAATTTAAAATATAATTGACTCGTCTGTTTATTTGGACAGATATAATTTCTCCATAAGCATTCTCATAACATTTAAGTATTTTATCATCTTTTGATATAAAAGTTGAAGGAATAATATCAGATTGTAAAAAAAGGAAGTATGAATGAAAAATAAGGATTTTTATAGATGGATACATCTTTTAATAGCCTAAGATGCAGTTTATTAAACCATATATTTTTCATTATCCAAATATAGAAGCATAATGCTAAAATATATATTTGATGATACTCTCTAAGATTATGAGTTTTTGAGCATTATAATTTCTATTAGTTTGCATTTATTTTGAATATTCAGTATAGATTTGATATCTAAAACAATTAAAACATGCCTGAACATAGCATTGGTTGTTTTATAAAAAAATAAAATAAAATTTCTATTAACTCATTTCTTTCTTTATAGTATTAAGCCCCATTGTAATTTATGTGTCAAAAATCCTTTTTCTGTGATGGCTTTCATTATGAAATGTTTTTTATGTATACTTTAGCATCAAAAACATTTTTTTATGGATTTTCTGTTTTATGAAAGTGAATAATATTCTCAAAATATG
>fcc_comp83848_c0_seq1
GATTAAGATTAATTTTCAAAATTGATTTAAAACGAATCATTTAATTATAAATTAATTTTTATATAGTCTTTTCAGAAGGATTTCGTTTTTTAATCAATATAATATGTATTAAGTCCAAAAATAATGAAATAGCCAACAATAGATCATCTGGACCGATAATTTAAAAAGATTTACAACAACTTATCATTTTTAAGGGAGTAAATGACGGAGAATCAGTCGCTATGATGGCAGTAGGATTGACTTTAACACCTAAAAATCTAAATATTTTTAATTACCTAAAATAAATACTGAATAAATTTAAGAATTTATTATTAAAGCGGATAATGAACAGTTAGTAGCTTATTTGATTGAGAACGAGCTGATTCATAAAGAGTTAAAATGTTTATGATGCTCTATGAATATGAAATTAGTAAGTTGCATATAGTTTACTGAAATAAAATATTAGAGATGCTACACTAAGGCCTTCGCTAATTATCGTAAAAGATATAGCATTATATCTGTAAGCGTTTTTGAGCACTTTAATTGTAAAGTTAGAATGCTTTTTTAGTGTTTGCCGAAGTTTTGCAATGATCAGCACGATTACTCAGCAGATCGGAAGAGCACA
>fcc_comp98205_c0_seq6
TCTATTACATTCACTTTTCTTACATCTCAAAAACATTCCACTCTTAACTTTTCTTTCAAAGTTTTAGATAAAAAATTGATGAAAAAATATGTCGTTTACGCGTTTTGATAGCACTATTTCAAAAACATCTATGGGTTGTGTGGTTACTTATAAAACTAACCTAATAATTAAGAAAATCTCTATTTATAGTCCTCTGGCGGTGAGTGTACCCCAATCTCAGCACGTAGGCGGTAATTTTGCTTCTCCTTTTTTAGTCCCATTTATCACAGGTTGCATTTTTTTCAAAATTTTTCAGTCTTAAAAACGGTTAACAATTAATCATTATGCTTTCTATTAAAATCTATAATTTTGTATTGAAAATAAACAGTTCCTCCGAATCAACATTCAAAAACATTCAAAATCCCTCTGAGTAATTTTGAACATCGTAAAACGTATTAAATCACACAGATCAGCATCAGAATTTCAAAGAATATTTCTTATCATATTTTGACTCTTCCAAAATATAATTAGATGGGATTGAGAATGTAAGAATACGACCACCTTAGATTAGTTTTTTTTAACAAATGTATGGCAAACCGGGCTGTTACAAACCTATAGGTAATTCTTCAGTAATATTAAACCTCTGACATAAAATTTCAGAAAAAGATTATAGGTGATAACCTTCCTGCAAAGTTTTAGAATATGACATTCCACTGACATCTATTTCGCTTCTAAATGGGAGTTTTCTTCCGATTACAGTCGGAACTATAACAGATACTTTACTTATCCTTGGACTACGCTCATATATTTCTTCTTAAATGGAGATTAAAACCACACTCATCAAAAAAAATATTCTTTGAGTCGTTCAAAACACCATTGTAAAAAAAATCACTCCATTGAGTTTAAGTATTATTTTCATCTAATTTGGATATTTTAAAATTATGCAAGACAGAAATTCCCATTAAACTCTTCAATGAGTACTGTTTGAATATGTACAACACTTATTCTGCTGACATTTTTCATACTAACCTCGCCTGGGTTGTGCTCTTTTAGATTACGCCTGACAACCAATATTTTTTGATTATTGCTTTTACAGTTTTTTATTTATTCAAAGATCGGCGACAATCTTCCCCGATGGTTCATCACAACTTCTAGCTTTGTGAATAATAAGACGATATTTTGAATTTGGAGTTTGAGATTTTTTAGTGATATTTGTTTCTGAAGAATTATCCATTTTTTAGCTTTAAAATTAATTTAATTTTATTAAAGATAATTAATTTCTATAAAAAACCAATTTCATACAAAATATTATCTATAATTTTTTATAATTAAATAATAACAAATTAATCTTATTTAAAT
>fcc_comp2247405_c0_seq1
CGCTCTTCCGATCTCAGTATTTATAATCGTTCATACTTTTGATTTCTTCAAAGTATTAGACTTCCATCTTTACGTATAATTTTAATTCGAGCTACATCCTCTTCCTGAATGAGTTTAGGCACGAGGGATGTAAATTAACTTCTCGTGAGCATTATTAGCATTTCTGTTTTCCTGATCTATAAACGCATAGGTTACTTTAAATTAATTAAAATAATATTTCGATCATTTTTTGTTATTTATTTGCTTTATTTAAAAATAAAACAAGTCGAAATCTCCGTTCACACGATTTTTAACAGGAAGAGGTTTAAAACCAAACATAATTGAATTTGTAAAAACCTTTGAAAAAATTAAGAAAATTATATTTGTATAATTATTTTAACTTTATTTAAACTATACATCATCGATTCATAGATAATTTCATCCTGCTCTGTATATT
>fcc_comp1199760_c0_seq1
CATTTTAGGTGGGCTGAAACGTAGTAGTACCAAAATTTTAATGTAAATAGAATTTATGTTAATCATATTTTTTCAAAATTTAAGAACGGTTGTTGGATCATAACCAGGTAATATTATTTTGATTCTTTCATATTTTGTTTCTTTTATTTTATTATTTCGATTCATTGATGCCAGACTGTATTTTATGAATTTCAATGTTATTTATACTAATTGTTTATTTTATTTTTTCTATAAATTTCCAGATTGTT
>fcc_comp3012600_c0_seq1
ACAAAAATGATAACTGTGTTAAAAACCATTTTTAAGTTAAATACTGTTTGAAAATAACTTTCTTGATTAATGATGCAATGCAGAGAAAAGAAATAATAGGAAAAACTTAGAGCTCAAATTTTTAATTTCATTTTCCACAGCAAAACAGAATTTACCCAGTGAAACTTGAAACCTTGTTTTTTTTGATTCACAAGATTTTGTACTGGCAATAAAAATCTTTCCATGCAACTACTAACACTTTCAAAAAAATAATCTTCTGT
>fcc_comp90012_c0_seq4
TTTTTTTTTTAAATTTAAATAATATAAATCGTTTATTATACATATTAATTATCTAAATCTATGATAGTTGTTTGCACTTCATTCGAATTCATATATTTTAAAAATGGAGATATTCAAATCTTTGGATGGTTTACAGAATAACAGATAAATTATGCCACAATCTGGTTAAATTATTTCAAAATATGGATTATGCATGTTTAAGTTGGAAAAACAGTCATGTTCAAGGTCGAGAAAATAGGTTCACAGATTAAGAATTTTGTTGGGTCGTTGGAAATAATAAAGTTATTTGGAGTAAAATTACACCTAGTGAGATTGATATTGTGGAAAAACTAACAGAAATATTTAAACTTCATAAAAATCAAGGAATAAGAATAACAAATATAGATCCGCTTAAAAATAAAGAATCTCAAACTTAAAGTAGTCGTAAGTCTGAGAAATGTAATTTATCATCTCAAATAACTAAAAATATTTCAAATCTCAAATATAAAGCAGAGGATTCAGGGAAATTTGCGAGTAAGCGCTTAAAATTGAGTGATGATCAAAAATTGAAAAACAAAAGTAAATATCAAAATACAAACTTTAAATGTGATATTTTATCATTATCATCACCTAAGTCATCAAAGGCTTCATTAGGAAGTAACTCAAATTATGATATGCAAAATAAAAAAGAGGTGAGTCATGATTACATGGAAAGAGCTCTAGACATGATATATGTTCTTAATAAATCAGAGAAGTGTTTCCCTTCTTCCTGTCCACAAAATAAATTATATTCCCCCGCCATTGCCTCCTAAAACATACAAAAATATAAATCCACAAAAATCAACTTTTTCGCATTTTTCTTCTGAAAAAAATATAAAATATCCAAACGAAAGATTTCGATATCGTCTCAACCTACTAAAAGAAAAAAGAAAAAACCGGTTAAATCATCATATAAACCACCTTTGACTCCTAATCTCTCAAAGAATATGCTATTCCGAAAATCTATATCATCGCCTTTAACTTCTGAATGTGAACAGTCACAAAATATATCTGAATTGATTATTATGCTACATTCTCCCAAATAAATATCCCAATCACGA
>fcc_comp4782902_c0_seq1
GCTCTTCCGATCTGTCGAATCTGGATCCAATGAAGTAGATAAACTCTTCATTGAATAAAGCATATAAAGTGCTTTTATAATTTCATTTTTGTCTTCAACATAATTAACTTCACAACTGATCTCCGAACTATCAGAAAAGTCATCGTTAATTTCATCTAATGTATCAAAAATATTTTTTTTCATCTCTTCCTCATAAACTTCATCTTCAACAG
>fcc_comp90012_c0_seq6
TTTTTTTTTTAAATTTAAATAATATAAATCGTTTATTATACATATTAATTATCTAAATCTATGATAGTTGTTTGCACTTCATTCGAATTCATATATTTTAAAAATGGAGATATTCAAATCTTTGGATGGTTTACAGAATCTGGATGATCTAAAATTAATACAACAGATAAATTATGCCACAATCTGGTTAAATTATTTCAAAATATGGATTATGCATGTTTAAGTTGGAAAAACAGTCATGTTCAAGGTCGAGAAAATAGGTTCACAGATTAAGAATTTTGTTGGGTCGTTGGAAATAATAAAGTTATTTGGAGTAAAATTACACCTAGTGAGATTGATATTGTGGAAAAACTAACAGAAATATTTAAACTTCATAAAAATCAAGGAATAAGAATAACAAATATAGATCCGCTTAAAAATAAAGAATCTCAAACTTAAAGTAGTCGTAAGTCTGAGAAATGTAATTTATCATCTCAAATAACTAAAAATATTTCAAATCTCAAATATAAAGCAGAGGATTCAGGGAAATTTGCGAGTAAGCGCTTAAAATTGAGTGATGATCAAAAATTGAAAAACAAAAGTAAATATCAAAATACAAACTTTAAATGTGATATTTTATCATTATCATCACCTAAGTCATCAAAGGCTTCATTAGGAAGTAACTCAAATTATGATATGCAAAATAAAAAAGAGGTGAGTCATGATTACATGGAAAGAGCTCTAGACATGATATATGTTCTTAATAAATCAGAGAAGTGTTTCCCTTCTTCCTGTCCACAAAATAAATTATATTCCCCCGCCATTGCCTCCTAAAACATACAAAAATATAAATCCACAAAAATCAACTTTTTCGCATTTTTCTTCTGAAAAAAATATAAAATATCCAAACGAAAGATTTCGATATCGTCTCAACCTACTAAAAGAAAAAAGAAAAAACCGGTTAAATCATCATATAAACCACCTTTGACTCCTAATCTCTCAAAGAATATGCTATTCCGAAAATCTATATCATCGCCTTTAACTTCTGAATGTGAACAGTCACAAAATATATCTGAATTGATTATTATGCTACATTCTCCCAAATAAATATCCCAATCACGA
>fcc_comp21677_c0_seq1
CAATCAATTCATCCAGATATCTAGTAAATTCTTTGGTATTATTTGGATTAAAGATTAATTTTTTATTTAAAACATTATTTCGAAAAATTTCTTTTTTTGATTGTAGGTACTGAAAGAGAATGTGATTTCCCAATGATTGCTCGTACATTTTTTATTCTAATTGAAATTTTGAATCCTACTTCATCTCGTAACAAGATAATGGATTCTGCATATTCCTCCTCTACTAACAAAAATTCCACGGTATGTAAAAATCTTTTTTCTATTATATTTGCATTATTCCGTCATTTTTAATGTATAATGAAAATT
>fcc_comp21677_c0_seq2
CAATCAATTCATCCAGATATCTAGTAAATTCTTTGGTATTATTTGGATTAAAGATTAATTTTTTATTTAAAACATTATTTCGAAAAATTTCTTTTTTTGATTGTAGGTACTGAAAGAGAATGTGATTTCCCAATGATTGCTCGTACATTTTTTATTTTCATCTCGTAACAAGATAATGGATTCTGCATATTCCTCCTCTACTAACAAAAATTCCACGGTATGTAAAAATCTTTTTTCTATTATATTTGCATTATTCCGTCATTTTTAATGTATAATGAAAATT
>fcc_comp4757238_c0_seq1
TTACCATTAATAAATATTAATGGTAAGACTTTCTTTCCATACAGATTAATTGCCAAAATACAGGTCACACGGGCACTTTCATAACCAATAGAAGTTACTAAGTTTAATGAGAAACCCCTGTTGTGAATCGTTTCTTGAGATTATTGGTCTATATATTATGTGGTTTCATGAATTGAACCCATGTTAGTGTTGGTATTTAGAAAAGTCGATGCCTTATAC
>fcc_comp75496_c0_seq1
GCCAGATATAGATGTAATCGACTATGGTGTGTATTCGTGTCTGGTAAAGTTCTTCTTATTAGCCTCTATGTTCTTTCTATTGTTTATTTGTGCGCTCCGTTTTCAGGATTTAAGAAATTGTATGAGTGGTTGATTGATAGATTATTTAAGTCAAACTCTTTAAGAACATATTAGGATCTCCAGCAATCAGTTATAATCATAGTACCTGGAAGCACATTTTGAA
>fcc_comp63718_c0_seq1
TTTATATTGGATTTAAAAATAACACAGAAACGCACAACCTTTATTTTAGAAAGGGTTAATGACGCTGAAAGACAAGAATTGAGAAGAGGTTTTGCAGGATTATTTTTTTAAAAATTTTGATATTGACGATATTAATATATTTTTTGACAAGAGCGGTTTTAATCTTCACATGCGTCGAAATTATGGTTTTTTGAGATGGGGACCAACTGTTAGAAGAAGAAACGTGACTTTTTTAAGCGCAATAATAGGAAATGGGATTTTTTGATAAAAAATATTTTCTAGTGGTTTCACAGGTGAAATATTTTCGGAGTTTACAATGAGAACTTGATGAAGTATGGGTTGTTAATTTAC
>fcc_comp82105_c0_seq4
GGGTGTGTTACATTTGTAAAGGAAAAAAATCCAAATATAATCTCTGCACACTGTATTCGTATCGTGAAGCTTTAGTTTCAAAAAAATTGCCAAATAAATTAAAATCTATATTGGATGAAGTTGTACAAATAGTAAATTATAAAAAATCAAGACCTCTGCAAGCACGTATTTTTAAACAACTTTTTATATCTATAGAAGCTAAATATGAAAGTTTGCATTTGCAGACTGAAATAAAATTTTGGTCTCATGGTAGAGTGCTATGCCGTATATTGTAACTTAAAGATGAACTGCTATGCTATTTTCAAAAAGTAGATGTGGAAAAATTTGTTAAATATCATAAAAATGATATTTGGTGTGCTAAATTGGCATATTTAGTCCATGTTTTTAAATACTTAAATGCAGTAAATTCAACTATTAAAGTTAAAAATGAAAATATTTTAACATCCACTGACAAAATGCAAGCATTTAATAAAAAAATATTGTTTTGGAAAAGTCGAATTACAAAAATAAAACACGCCTAATATGTTTCCTTCAATTACAACACAAAATA
>fcc_comp16332_c0_seq1
TGTAATTTTATTGAAAATTGCTCATTGATTCTTATGTTTGAAGTTATCGAACAAAAAATGAAAGATTTTTTTTAATGTTCATCCTCAAGATGATATAAAAAATCATGTCTGAAAAAATTCTTTAATAAACGGATTCAAAAAAAATCATCATAAAAATCGGTAGCTTATTATCAAAGACTCGAACCCTTTTTTCTTGTTATAGATTAGAGTCAATAGAAAGATCTGAATGAGAACGATCAATTTATTTTTAGTTCAATTTTAAACAAAGATTTGATAATTGAAACTTCCAATTAGAATCATAGGATCAAGATTGATTTAAAAATATTGACCAAAATGTATCCTCGAAATAAACAAATAGAGTTATAACATCGAAAAATATAAACATGGATTATTTTTCAAATAAATTATTATAAGAAAAGATAAATAATTCAAAATATTTTTTAAATATTGAGGAATTAACATATATATTTAAG
>fcc_comp50126_c0_seq1
GTATGAATTAGCATGTAAGAAAATTGAAACAAACACAAATATAAGTTAATCATAATTTTTCATTGAGTTTTTTTTAATATTATGATCTTCATCAAAAACTTAATCGAATTATTTATATTTTCTTTATAATATACAAGTTTCTGGATCAAGTAGTACGTTTACTCCCCTACATTTATCAAAACGCCAGATATTATTTTTAAACATAAATTCGTTTAAAAAGCCAGATATGGATCCACCATATAATCTATTCATCTGCTTTATAATTAACTTAATTTGATTACACGATGATTCAATTATTTGATATTTTCGATTGATGCAGGATTAACAAAGGTTTTAGTTCGATTGATTATAAAATACTCAGAAAAATGAATTCTGCAATCCCAATAAGCTCTTCAACTATCTCTATTAATAATAGATCCTGGATAATAAAATTACTTTCTGTGGGAATTGATATATTTCGAGTTTACTCATTTAAAACATTGAAATAAACTTTTTCAGAAGCATAAACAGTGTCTGAAATTCCAAAAACTCATATTCATACTCGGGGTAACGAACATGATGAATTTTTGGTTTGTGTCTTAAAAAACTTTCATCAATTTTACAAATTATGCCACTTCCGCTAAGTTTAATTGGCTTTCGGATGAAATGATTCAGGAATAGGGTACGAAGTTTAGAAATATGATCGACAAAGTATTCGGAAAATAACTACGTTCGATTAAAATCAGTTGAATTTGAGTTTTATTAAGCCATTTTCACAAACTATTTGACAAATCTTAAAGTTAGAAGTTTGAATCTCATAAAAAGTATTATCGCGTTTTGAAAGATTTTTTTATATCAACAACAGTTCTTGTTGATGCATCTTAATGCAAATATCATAGTTTCTTGTATACTGAACCATATTTAGACTAAAAACAGTTCGTGCATGCTTCATAGATGGAATTACACCTCTTAAGCTCAAAAATGATATAAAGTTTTAAATTGATGTCATAGTGTCCATAACTTGTTATTGCATGGGATTTAAAATGATTTCTGTTTTAAAATACGTTTTATAAAAATTTAGTTAGAATTTGCTTGTTAATTTAAG
>fcc_comp2240758_c0_seq1
TCATATATCTTATTTTATTTTCAATATGATAAATCTTCTTTAAATTGACGTACTGCGGAAAATTTTTTAAAATATTTTGTTTTCTGACTGATTTAACATAAAATAACTCTTATTTATTTAGATTTGATACGATCAGCCTCACTCTACTCTATCAGATAATATGATTATTTTCATAGTTTTTTTCGAATTTCTCATAATTAGGTCCATAACATGAACTATAAAAATTGTAAAATTTATTCAAATAATGAATATTTTTTAATAAAAACCGATTTTTTATAGCATACTTTTTTCTATATGTTCTTTATAACAATCGTAAAAATAAATATTTTTTTTTTA
>fcc_comp102115_c0_seq14
ACGCTCTTCCGATCTATTAAGTATTCACAGTTATATATAAATTATTCTTACTTATTTATAAAGTATTTTAAGTTACAAACTCTAATTGACCGGGAAAATTATGAAAACGCAGAAATCAACGAAACACTACCAGTTATCGCGCGCAATACGAGAGTATCATTAACAGCCGATAAACTTATAACGATAAAGTCGTTGCTTGAAGATGGGACAAAGTTCCTAAAATTGCAAGAACAGCATCATTATCAATTCCAACCATTAACAAGGTAATTACAAATCTTTACTAAGCTGATGGCGATATTGATGTTGTAATTCGCAATATAAAAAAACATGGCCCCACTTCTCGGCAAAATCCTCTTTATTTGCACCAGGTCGGAGAGTGCCTTCAAAATGATTGGTTTCTTACCCAGAACGGAATCAAGGCTAGTTTAGAAAGCAATAATATATCGTTGAGCCAACCAACGATATGCAAGTATATCAAGAAACTAAATTTACAAGAAAATGAGCAAAAAAAGTTTTCGATAACACTTTGACT
>fcc_comp502312_c0_seq1
TTTTTTCAATTTTTTTTGAAAAAAAGATTATTTTCGTTTTTGAAACAAGATAATTCGAAAAATAGACACGCAGTGATTTTTACATGGCGCATACTCTATATTAAAAGTATATAAAACTGTTTAGCTTGTCGATTGTTTTTCAAACCACAGACCTAATTAACTTCGCAATAATCAGTATATTATTCATAATATCTATTCTAGTTTAATTAAACTAGTTTAGTCCAGACCAAAAATTATTTTGATGATCTATAAATAGTGAAATCAGCGAAGTTGAGCACGTTTAAATTTCTCGTTATCGAGATAAAAATTTGACAAGCCTTTTATTTTTATAAAGACACCATAATAACTCGCCAAGGACGAATTCACAACAAGGTACGATATCGTGAGTATATAAAATTATGAGTGTATTTCTGTTTTCTTGTTTCAAATAAATTACAACGCTAAAAGTTGTAAAAGAGATGGTCTTATTTCGATTAGTTTGCGTAAAAAACTCTTAGTCCTCACATGTATTTGTTACCATGAGGAAATATATCAAAGGAATCGATTTATTGTTATTTAAAACATATTGTAAACATATTTAGTAATATTTCGGAATCTTCCTCTAAATTTCCTATCTTAACGCTTTGGGGATATTACCCTAGCAATCGCAAATTTTCCGCAGTGTAAAAAGGAATATTCTGTGTATGCTTTGATTAAACAAATCCAAAAGAAGAAAAATTTCAAAACCTGTGGTTTCGTTCATACTACCAGAAATAATAATGTCTTACAATGAATTTCGCCTAGTTTTTTTGAATTCAAGTCTCTTTCGTTTCTGCTTGAATGTTGGTTGACTTACTGAAAATAACTGCAAATTTTTTGTTATCTTTTGCAAGAATCCCGTTAGATTTATTAAATAATTAAAAAAAATTTCCACAATATTTTCAGCTTTTCCTCATGATTGATTTTATTATTTCACTTTAGTTTTATAAAAATATTGGAGGGTTCTGTCCCAATAGATCTCCGAAAAATTTAGGAAATAAATTAAATCGAAAATATGTAAATTATACAATAAATAATTTATTTTTAAT
>fcc_comp38222_c0_seq1
AATTCATCATGCTTTTCTACGAAAAAATTATTTAGCGTTTTTATAGATAATTGTAATTATACAGTTAAAAAAGTTACTTTCAACAGATGTTTTGAAGATTGAGTAAAAATAAAAAATTTTTATTTTACTCTATCTCTGTGAATTAAACAGTCGATTTTTGTTTTATAGTATTTTCATAATGACTTAGTCATTAATTAAAATTTTTATAATTAAATACTAACTTTTGAATTACACTTGATTCCATGGAAAACCAAAACACAGAAAACACCCCACAAAAATCCCAAGTTCCATCTGCCCGTCGACATTTGATAATCGAAAAAGTTATGAACA
>fcc_comp63904_c0_seq1
TTTTTTTTTTTAATTTTTCAAAATTTTCTTAAAAATACTGCTATTATTTATAATATTTTATTTTTCATTTTGAGCATGCTATTCCAGTGCTTTCAATAGTCTCGATATCATCATAATATCCTTTCAAAGAATTAATAGTTCTTTTAATTTTAATTGTTTTATTTAAAAAAAATATCCAAAATTGTAATTTTTTTTTATATTCTGTAAAATTTCGAACCTTATTCTTCGTGTGATTAAAAATAATACTCTACTTAATACTAAGAATTCTTATAATAACTCATTGAATATATCAACTGTTATGAATGTATACAAATCCTAATATAAAATCTTAGCATATTTTTATTTCCATCTTTTCATAGTACCATCGTTCGAAAAAAATATAACATTAAAACCTTTTTTTCTGAGATTTAAACGAAAAAATATTTTCTATTCTTCACACAAATTTCTTATCTCTTTTTGTATATTGAATAAAACTCGACATTTAAAAATTTTTGAAATTATATTAAGTCGATCTTTATCAATTTTAAACCTCACCATTCATTTAATTCATAATTTGATGATGTTCGTATTTTGAGTCTCATGTATTCTTAAGATGATCGGATATATAATTCTAAATTAAACAATATAAATCAAATATTTTAAGTCGATCATTATTTTTATAACAGAAAAATATCAGTAAGTAATTTATATTTTACAAATAAATAACGTCGTTCGGCATCGTTTTC
>fcc_comp101555_c1_seq1
AGCAATTCTTCTTGTCGATAATGCGCCTATTCATCAAATCAGAAATATTGATGAAAACATAAAACCTATATTCTTACCATCTAATGTAGCAGGGCTGATTCAGCCTATGGATCAAGGTTTAATATCACGTTTAAATCGTTTATACAGGAAAAAAATTTGTTATGACGCTACTGAGCGAATCGGCAGATCAAAATTTATCGTTTATTGA
>fcc_comp93669_c0_seq16
TAATTAGGTTTGATATTAATACAATCAAAGAATCAGTTTTATAAGCCGAATTTTTTGTTTCATATAGAACCTATACCTTCAAAATTTATAGCGCAACACATAAAAATATTAAATTATCTAATACTTGGAAAAATAGCTCTAGCAGGAGATCCTCCCAGTTGTTTTTCTCTACTTGTCCTTATTGATACTTTAAAGCCGACATCGTAAATAAAAACAATCTTTTTCTCCGAATATCTTGCTGAAAGTCTAATGTATCTTTGTGCATATTCTTAGCTCTAATTTATTAATCTCTCAATATTTATTTCTTCTGGCATCAAATGCAATCTTTTTAACGAATATTGAAAATTATTTTTTTTAATCTTACTATGGTAAATACGGAAACGGTTAAACTACAAAATTCAGTTAATTTAAGAACAAACGCCTTTAAGGATAATGTACAGTCTTCCTCTATCCAAAAGCGAACTAGATTTTATATTCCTCATTCAATTTTGATGTTCTTATTACTCTTATCTTAGCCTTTATATATCATAATTTAAAAATCAGTTGATTATCCCGATGACTATGGTTCGCTTGTCCCCAAAATAGGGGATATCTCATATGATAGAACATCTGCATTGTAATTTTAGATTATTTACTGCCTGTCGATGTCTGTGTTTGTTTGGTTTTTGTTTCCTATGAGAAAGAATTTGTATTTCTAAAAAATTAATGTCAAAATAGGATGGTAAACTCTGTAACTTTAAAAATTTTCAAATTGTGTCAAACAG
>fcc_comp2730478_c0_seq1
ATATTAAGTGTTTTTTATATCTCAATGATTCATTATATTAAATTTATATTCACAAACTTATCAGAACCTTGTTTAAATATGTATTGCTAAAATTAGAATGAATAAAATGAGACATGAGAATTTCCTTCTATTAAACGTAAAATCAGATTTATTGACAGAAATATGCGCTGTCTGTTTTTTATAAAAAATTGTTTAGCATATTCTAAATTAGCTGCTTTAAACACAATATATCACTTTTTGCCCACATTTAAAGATAAATTCATCAGCGTACGAGGAATTAAAATTATTTTTAATCTTGTTTTTATTTTAAACATGTGTGCATGAAACATA
>fcc_comp1165153_c0_seq1
GTCATTTCATCTTATTAAAAAAAAAATAATAATAATAAAAAAAAAACTGTGGCTAAAATCAAAATCAAATAACTCGCATACAGTATGGCGGCAGCAGCAGCAAAAAAATGAACTTGTAGAAATGTTTTGTTTTTGCATACAACTGTTTCCTGGCGTCGAAAACCCCTGTAATGACTTTCAATAAATTGGCAAAATGATTGGAACATTTTAAGAGCGCCTCTTCAGAATCACTAATGTACATTAATTTTGGCAACAGAAGTCTAGACGTTGTTTTCTACGGGGGGGTAAAGGGGACCTAATTGGCTATGATTCCTCCATCAATTGGAACCCAGTTGCGCAGTTTCTTGTCCTAGATATAATGAGCACGACGGCACGGTAACGTCGCATGGCGATTGGGTTTCCTCTTTGTACGGTGTGCGAGCGTCTCAGACCATGGCCCGGTAGGGACCCTGC
>fcc_comp80042_c0_seq3
CCAAATTTATCATCATATACATTATATAATCCACATAATCTTCAAACATTATGAATTGAATTACCAAACTTATCTAACTAATTATATAATTGAAATCAGAATTTAAACTTAGGTATGATGGGACGAAAAACTTGATTTTCGAAAAAATATTCTCAGCCTGGTTTAGTGTGTTGGAATAAGTTGAAATAATTTCAAACGAATGGGTTTTATCACCTAAAAATTCTCGAACATCTTGAATTTCATGGATTTGAGATTTTTTTTATTCAGGGTATGAATTCACAATAGTTTACAATTAATCCATAAAATTTTAAAATCATAAAAATTTCCATAAGAAATTATTTTATAATGAATAATACCTCTTTGAGATGCAGGTATTATTAATATATGCATTCTTCCACTAACCGTTTAGACCCGAAAACTTGCTCTTCTTCAAATAATGGATGTTACTTGAGATCGTTTTAAATGAAAATTAAACCATTATTTATCAATCTATATACACCTCATTTTGTCCACCGGTGATTTATTTTAAATTTGTTGCGAAAGATGTCATTTTTCAATCGTGTATGATGTATCAACACGATCCATCAATTTATTTTTCACTATAAAGTGCTATTTCTAGACTTTAATAGATTTCCAAGAGATAAATCGATATTAAAACACCTATATCTTCTGTTACGTGTTCTTTTGTATTTTTAAAAGCATAAGTTTGGATTAATTCAACATAAATATTAATCGTTTGCTAAATTATTTCAGTATATTTTTTTGTGTTCCTAATGGTATCAAAAATAGGTTCGTCTGAAGAACTTTTATGTTTGGCAAAAAGATTTTTTGCTGTATTATAGTTTATCATTAAACAGGTATAAGCTTACATATTTTTCTCACACTCTTCATTGACAAATCGAAATAGATTTTGGGTGTTGACGCTATCCATTTTATTTCTCCATCTTCGTTTGCCAATAGTTTTATTGTTGTTCTAGTAAAAACGATCTTGAATTTATGGGTATTTTATAGATTTTGAAATATCAAAACAAAGAAAATTTAAAACTCCTTTATTAATTTAAAAAATCGCTTCTAATTTATTTTAAAAAGTTGTGCACTGATTTAAAATTCTATAATATATAATTTCAACTTATCTTCATTATTAGCCTTTGACATTTTTATATTAATTTTCTTTTTCGAAAATATGTTCTTAATTTAGTTCATGAAAAGTATGCATTTGGTTAGAAAAGCAGATTTACCGATGAAGTATTAAAAAATTCCGTTATTGACTCCTTCTTATGGAATCCCACATTTCTGATAATAATAACATACATTCTTAAGTTCTATTCTTGTATAGCTGAAAAGACACTATTAAAAAAGCTGAAAATTAATATGGAGTTGAATATGAAATTTTTAATAACTTCTGTTGTCGTAGCAGAACAAATAGAATGATTATAAGTCTTTATTGATGATAATTTTATATATGGATAGGTGCCAATACCTGAATATCCTATTTTATATGTTAAACTTACACTAAATCCTGATCCACAAAAAATACAGTCTGCCAAATTAAGCTAAATATCATAGAATTTAGGCTATAAAGTCTTCCTGGATACTTTGGTTTGAGGAGTATTCTGCATTTCTGGAATGATCTTCAGTGATTTTAAAGAGTAAATAAATTCATCGATAAACCGATATTTTGAATTCTTACGATAATCAAATCTTTAGTCGATGTTTGACTCGCATCAAACCAGCTTCTCACTTTTTG
>fcc_comp5073011_c0_seq1
ATAAATAACAGAAGACTAGCCATCGCCCTCAAACTAATGATTCAGTGGAAGCGTGTCACAGTGCTTTTCGTCATAATATTAACACAGTGCACCTTACAGTTTATATTTTGTGTGAGCAATTCCTCAAGGGAACAAGACCATTTCGAAATATTAATTGAAAGATTTTAATCTGGCAAGAGGCGTCCGGATTGGTCTAAATCGAAGTATGGGAAATTAAATGTAAGATTTGAAGCTATAATTCAAATTTAATTAAGTATCAGTAAATTAAAATTCTTAACTCTCTAATAATTTTTATATTTAAAATTAGGCTTATGTATG
>fcc_comp744504_c0_seq1
ATATCTCTATTTTTAATTCTATATATTTCTCTGATAATCCGTACTTTTGCAATTTTGAAATATCGGATTATCGAGTATATACTGTACTTGTAATGTTTTTCTTCCTATTTCTGTTAAAGTAAATCTTATCAGGAGTATCTTTTTAATAATTTGATGTGTAGCAAAATACATCATGATTTTTTTTTAAATAAATTTAGTACTTTAAAT
>fcc_comp3648447_c0_seq1
GCTCTTCCGATCTATCAAGCTTGGGCCATCACAATGGGAGAACCAAGCCAACTGTCCGAAGTTGATCCTTTTTTCTCTTTTATCTTTAGACTGTCTTCAAAACGTTATCAGCAGACTTAGTTTTTATGTTATATCCAATGGCACTACATTTTTCAGACTCTCAGGAAACAGAGAATCCATCAGAGCTGGCTGATAACTTGATGGTTTCTTCAGGCTCCACAGATCGGAAGAGC
>fcc_comp15692_c0_seq1
AACAAATGGACGCAAAAGAGAGATTCTCAAAAGTGAAAAGGCTAATTCAAGAAAATTTGGATTTTTATCATGATATTTACTGCGAAACGAATGCTAAAACTATTCAAAACACATTAGATAGATTTTTTTAAAAAAGCAACAGTTGATATTCTGTTGCTGAAGACGATGCAATAGATTGCATAAATGTAATAAGGACAGATTACGAGATCGGAAGAGCAC
>fcc_comp81547_c0_seq6
TTTTTATTCAAGATGCAAAAAAATTAATATATTAGCTAATCAATATAATTATTATAAAAGATGTATTTTTGAACTTGAACAACCAGAGAAAAGATTATGAAGATTATGAATATAAATAAAAAAATAAAATATGCATGTGGATAAACATGGGTAGCGACGATTCCAACAAAATCATGATTTATGTTGTAATTATGATTTTCGGTATTGTAATTATCATAGGCAATGTTGGTTTTTGATATAAGATATTTTTCTTCTAAATCTGATGGGAATCTTTCGTTAATACTATTTTTTTGACTCATGCTTATAGGAAGATTATCTTTTGGAGATTTTCCGATTGTATATATATGATCAAAATTCCTAATTTTTCTTTAAATAAAATACTTTAACATATCATCAATTTTATTAATATCTTCATTATTTGTTATTGTTTTATCTATTTTTCCTGTATAGTATATTAGAATATCATTTATAACTCCAAATTTATCTTTGAATGTTGATTTGTAAATGTTATCTTGTCCATATTGAGTTTCTTTCGTAATTTTTCCTTTGTAATCATGTTCATTTTTTAGATGAATATATTATTAAAAATAAAATACTAATGTATTTCCATCTTTATTACTAAGGATAGTTTTTTTAAACTCTATCATCACCATAGAAGAAATTGTGGCATTTGCGAAGAAAAATAATAGTGTGATAGTGTCTGCTAGGATTAAATATTTATTAAATTTCATAATAAAAAAACTTCCGATACTAATGATTGTCGAAATTAAGGACATAAAGATACATATGATAACTATAGAAAGCCAAATAGCCATAAATTGTGTTTTTTTGGAATAAATCGAGCATATTTGTTCGTTGCATATTTTGTATGTTCCAGCCATTCTTACAATAGAATCATCCCCGAATTCAATATAAAACCAATTTATTCCTATAACTGCTTTGAATGAATACATCAATATAATTATATGAATCATTGATACAAAAGTATCACATATAATATTATCGAACCAATTAATTTTTGCCATTGCTGAATTTTGTAAAACTTTGAAATATATTTATATAAATATAATTTTTTTATTTAAATCCTCGTTATATAAATCTGC
>fcc_comp92816_c0_seq4
ACGCTCTTCCGATCTATTTGACTTAAAAATCTTACAAGATATTTTAAATCTTGAATTGAATATTTTGGATCAAGTAAAATAGATTCCCCAGTTCTAATTTTTTTTGTGCCCATGACAGCGATAGAAATTGAAAGATTAAATGAAGCAGTGACAACCTTATTTGATTAGCGTTGATTAGATTTTTACAGGATAATCACCTACTGAGGTGCGAGTATATTCTCTCTGAATAAATAAAAAAGTTAAAGTGACGAGTAAGCTTGGCGTTGTACAAATAGGTGCTTTAGCATTTTTAAAAAAATTTTTCTGTTCGAGTAGGCTCGTTTTGAAATCCTACGCTGCAGTTTTAAACATATTGTAAAGATTCTGTTTTGTTATGCTGCAAGACAGACTTGGAATTCAATTGAAAGTGATTTCCCA
>fcc_comp92816_c0_seq3
ACGCTCTTCCGATCTATTTGACTTAAAAATCTTACAAGATATTTTAAATCTTGAATTGAATATTTTGGATCAAGTAAAATAGATTCCCCAGTTCTAATTTTTTCTAACATTAAAATAAATTATCTTGTGCCCATGACAGCGATAGAAATTGAAAGATTAAATGAAGCAGTGACAACCTTATTTGATTAGCGTTGATTAGATTTTTACAGGATAATCACCTACTGAGGTGCGAGTATATTCTCTCTGAATAAATAAAAAAGTTAAAGTGACGAGTAAGCTTGGCGTTGTACAAATAGGTGCTTTAGCATTTTTAAAAAAATTTTTCTGTTCGAGTAGGCTCGTTTTGAAATCCTACGCTGCAGTTTTAAACATATTGTAAAGATTCTGTTTTGTTATGCTGCAAGACAGACTTGGAATTCAATTGAAAGTGATTTCCCA
>fcc_comp92816_c0_seq2
ACGCTCTTCCGATCTATTTGACTTAAAAATCTTACAAGATATTTTAAATCTTGAATTGAATATTTTGGATCAAGTAAAATAGATTCCCCAGTTCTAATTTTTTCTAACATTAAAATAAATTATCTTGTGCCCATGACAGCGATAGAAATTGAAAGATTAAATGAAGCAGTGACAACCTTATTTGATTAGCGTTGATTAGATTTTTACAGGATAATCACCTACTGAGGTGCGAGTATATTCGTGTTGCATGTAAAACATACCTCTCTGAATAAATAAAAAAGTTAAAGTGACGAGTAAGCTTGGCGTTGTACAAATAGGTGCTTTAGCATTTTTAAAAAAATTTTTCTGTTCGAGTAGGCTCGTTTTGAAATCCTACGCTGCAGTTTTAAACATATTGTAAAGATTCTGTTTTGTTATGCTGCAAGACAGACTTGGAATTCAATTGAAAGTGATTTCCCA
>fcc_comp92816_c0_seq1
ACGCTCTTCCGATCTATTTGACTTAAAAATCTTACAAGATATTTTAAATCTTGAATTGAATATTTTGGATCAAGTAAAATAGATTCCCCAGTTCTAATTTTTTTTGTGCCCATGACAGCGATAGAAATTGAAAGATTAAATGAAGCAGTGACAACCTTATTTGATTAGCGTTGATTAGATTTTTACAGGATAATCACCTACTGAGGTGCGAGTATATTCGTGTTGCATGTAAAACATACCTCTCTGAATAAATAAAAAAGTTAAAGTGACGAGTAAGCTTGGCGTTGTACAAATAGGTGCTTTAGCATTTTTAAAAAAATTTTTCTGTTCGAGTAGGCTCGTTTTGAAATCCTACGCTGCAGTTTTAAACATATTGTAAAGATTCTGTTTTGTTATGCTGCAAGACAGACTTGGAATTCAATTGAAAGTGATTTCCCA
>fcc_comp34800_c0_seq1
ATGTTTGACAATAGTAATGGCATTTAATTGAAAATTTAATAGTCGAGAGATTTAATCAAAATTGGGTTCCCTTCTGAATGTCTTTACACTAATTTACGAACGTGATTATAATAAGCCATACAATCGGAAATAGTAAAAAACGGTGACGAGTAGAACAGCCTTCTCAAGTTCTGAAATATTATTATGATTTTTTGATTTAATAGCTGATTATCATTTACAAAAAATTCTTTTATTTGTGTTAATATGTGAGTATAGGGAGGGAGAAAATACACTGAATTATTATTTTCGGCAATAACTGATCTTATCAATTCAAATTTATGGATTGAGAAATTATCCACTCTAAATAAATAATTATGCATAAACTTTTTAATCTCACGATAATTCATTGTCTAAAAAGTTTGTATATCTTTCAGCATTATATGCACATTCTTTTGCTTCATACAAACTTATCTAAGGTTTAAACATTTCGTCTGATACGGAATAGTTTTTAGATCGGAAGAGC
>fcc_comp73154_c0_seq1
AAAAGCTTTTGGCTTTTTAAATTTTTATTTCTACATTAATAATCCTTGCCGAATAGTTCCGATAATATTTTCAACTCAAAAGAATATATTTAAACTGACAAATAGGATATAATCTTGCAGTACATCTTCCATAAAATTCTTCATCGTGCGAAAACTTATTTCTCGACAAAAAATCGCCAAAGTTAGAAGAAGGAAACGCAATTTATTTTAAGTAATTCTTATAAGGGAGTCTCTAGAGATTGTAAGTATGATAATACAGGCTGTGAAAAATATATAATCGCAGATAGTGCTCGAAGAAACTCATTTGAGAAAATATTACTAATCAACTATTTTTTGGCAATAATTAAAGAAACATAAGCTTTGAAAGCTATTCAGATTATTAAACTTATTGCGGTGAGCTCTGCTGTGATGTCGTATCATTAAAAATTGCACTGATCTGTGGCTTAATACTGTGATTAAAATAGACGAAGGAAATTTGGGAAGAGGAAATATATTAGAGGAAGATTATTGGATGGATAGTAGGTACTTGGAGGAGTTTGTCGCCAAGCAAAAGCGTGTGTTTAGTTAACGTTGCAAAAAGAGACATTAAAACGTTTA
>fcc_comp97613_c0_seq13
AAAATTATATCTAAAAAATTGTATTTTAATTCATAAAAAATGTATAAAATAAATTCATACGCTCATATGTCCATATTCATCTCTTGGATTTATCGTTATCACATGTTTGTACAACCTCTTTATTGGATGTAATTCTTTTTGATTTAGACTTCTATCAGAATTCGGTTGAATATATTCGTTCTGTTTCCAATGCGATCGAGATTCATTCCAACGCGGTTTTCTTTTAAGTCTCTTTGCTCTTTTTATTCGATCATTCGAAGTCAATCCGTGTACTGCAGACGAAGAATATAAGCTGTTTCTTGGATGAAAACCGAACTGAATAGCTGGATGTACAAAATCTTCTACATACATCGGTAATGTCTCATGAATCCTGCCATCTATTTCCTTAAATTGCTGAACAAAATTATCAACATTATTAACCGAAGAATCTAATTCTTTGATTGTTTTCAACTTTAAAATTTCATCATAATTTACTTTTCTAGGATTTTGAATTCTAGAAGGTTTAGGTATCTTGGACGAATATTTGTAATTAATTCGCTTTCGTCTAATTTTGGGAAAATTAAAAAGTTTATTTTGATTATTTAAAATCTTTATTTTGTCAGAATAATAATAAAGCGGTTTTTCGGATGGTAAATATCTTTTTAAGTGATCATTTTTTAATTCTTTTCTTGTTACCGGAAATTTGAGACTTTTATGTGAACCTTGAGGTAAATTTTTTGCATTTTCATCTGTCAAATGTTCTTCGATTGAAATAAGCTAAAATTTATATAAATAAATCTATTTCTATATTAAAATATCTAAATTATATTGTAAAACCTTCATAAATATATTTAAAATCATGAATTTGTAAATAATTAACATTTCATGATTAATTAAATCATACTATATAAAAAAACTCTCGCTGTTTTTCATTAGTTATTGATATAAAAT
>fcc_comp73154_c0_seq2
AAAAGCTTTTGGCTTTTTAAATTTTTATTTCTACATTAATAATCCTTGCCGAATAGTTCCGATAATATTTTCAACTCAAAAGAATATATTTAAACTGACAAATAGGATATAATCTTGCAGTACATCTTCCATAAAATTCTTCATCGTGCGAAAACTTATTTCTCGACAAAAAATCGCCAAAGTTAGAAGAAGGAAACGCAATTTATTTTAAGTAATTCTTATAAGGGAGTCTAGGCTGTGAAAAATATATAATCGCAGATAGTGCTCGAAGAAATAATCAACTATTTTTTGGCAATAATTAAAGAAACATAAGCTTTGAAAGCTATTCAGATTATTAAACTTATTGCGGTGAGCTCTGCTGTGATGTCGTATCATTAAAAATTGCACTGATCTGTGGCTTAATACTGTGATTAAAATAGACGAAGGAAATTTGGGAAGAGGAAATATATTAGAGGAAGATTATTGGATGGATAGTAGGTACTTGGAGGAGTTTGTCGCCAAGCAAAAGCGTGTGTTTAGTTAACGTTGCAAAAAGAGACATTAAAACGTTTA
>fcc_comp73154_c0_seq4
AAAAGCTTTTGGCTTTTTAAATTTTTATTTCTACATTAATAATCCTTGCCGAATAGTTCCGATAATATTTTCAACTCAAAAGAATATATTTAAACTGACAAATAGGATATAATCTTGCAGTACATCTTCCATAAAATTCTTCATCGTGCGAAAACTTATTTCTCGACAAAAAATCGCCAAAGTTAGAAGAAGGAAACGCAATTTATTTTAAGTAATTCTTATAAGGGAGTCTAGGCTGTGAAAAATATATAATCGCAGATAGTGCTCGAAGAAACTCATTTGAGAAAATATTACTAATCAACTATTTTTTGGCAATAATTAAAGAAACATAAGCTTTGAAAGCTATTCAGATTATTAAACTTATTGCGGTGAGCTCTGCTGTGATGTCGTATCATTAAAAATTGCACTGATCTGTGGCTTAATACTGTGATTAAAATAGACGAAGGAAATTTGGGAAGAGGAAATATATTAGAGGAAGATTATTGGATGGATAGTAGGTACTTGGAGGAGTTTGTCGCCAAGCAAAAGCGTGTGTTTAGTTAACGTTGCAAAAAGAGACATTAAAACGTTTA
>fcc_comp97645_c0_seq7
ATTTCTAAAAAACAATAATATAAAATTTAATGGTTCATTAAAATAATTTTATTTAGGTTAAATATAATATAAGAAAAATTGAATTAGATTCATACCATTTATTCTTTGATAATTTCCTCTGGATCTAAGCATTTTCGTATTATTCATATAAAATATCAATAGTATGAATTGCAATAATCTCTTGTAATACGATTATAGGTGGTTGTTATTGAATCAAACAATTTAAGCACATCATTATGACAGGATGTTTCCCTTTAGAAAATATATTCTCAATAGGGTTGAGAAAAGGATAATGCGGCGGTAATATAATAAAACAGTTACAATTCTGTTAAATTATGTTTTTTAAGTATTATCCATAACAAAAACCATGAGTCCGAAACCTAATTGTACCACTTAGGTCATCAATTTTGCAATAATCTTCGAAAAGGAGTTGGTTCTGAACGCATTAGCTTGTGCAGAAAATAAAAGTTAACCATTAAAATATTCCTTGACCTTATTGCTGGAAATGATTGAATGGTCCGAGATCCCACTAAAGGCATACTATATATACATCGCATTGAAACATTTATTATGAATTCGTTCATAGAAACAAAATATCACCTCATATACTCTATAGTCAAAGTTCTTCGATTTTCAATGATTGTATAGCTGTTTATACTTTCTGGAATGATTGAATCTTTTTTGAAAGAAAAACCAAAATTGCCTATTCCTCTGCCAACAGTCGATTTTCCCACCACAAAACTAAATTTATTGAAGAAATTCTCGCAATTACGTCGTTAAGAAATGCTGCATTTTTTTTCAATTGAAGTTTTTATCTAATCCCCGTGTTCCTGTGTATTATTTTTTTTTACTCCTCCTCTTCGAAGAGAGTCAACTCGTCCAGCTTCTTAATAAATTTCTATTTCAGAGTCGACTCTATTTCAATTAACATTCAAAATATTTGAAATAGCTGGTGAAGGTGTGTTATTAATATAACCTTTAGTAATTAGTGTTTCATGTCATATGATTTTTTTATTTATTAAATAGTGAAAATCACTAT
>fcc_comp95898_c0_seq16
TTTTTTTTTTATATTATAACAAGAATAAGTAATAAAGTTTTATATAAATTCATTATTTTCCGTATATATTTTTATTTATCAAAACATTTTCCATCAGACATTGTTCGATTGAGATATATTTTCGACTATATCGTCATTCAAAAGATTATGAAGTTTATTCTCATTAATTTTTCTTTCAGTTGGAGTTTTATATGAGTGCCAACGACTGATATAGTAGAATCGATTTAAATCTGGATCATTTTGCCTCATTAGCTCCATAAATTTCTTATTTCGTTTTATCTTCATTCGTTTTATGTTTCCAGAAGATAACTCATGAATTCCTTTTAAATCTTTAACAGAGGTGTAAAATTTTAATAAATCGGAGGGCCGATGATATATCAAGTGTTCATCTTCATCCCATAGTTTTAAAGAATCTTTGTATGCAGTAGTTTTCATGCCATTCTGATCCATTCTTTTTTGTAGTTTATATGCCCTAGAAACTCTTTCATCAGAATTTGATCCGTGTTGTTTCATAAAAGGTTTAGATTGACTATACCAAAAATCGAATGGAGATTGTTTCAAACTCCAAGGGCCAAACATTTGGATATTTCTTTTTTTTGCATCAAAATATTGTCGATATATGGTTCGAGGATATTTTTTTTGGTGTAGATGAGCATAGATGTAATGATTTTGAGAAGATGAAAGGACTGGATGATCAAGATTTTCAACTTCCTCCTTCATTTCATTATCATAAAAAATATTAAAATGTGAATATCGATGTATATCAATTTTTTTCGAATCATAAATTAATGATTTAAAAAAATATAGAAAAACTTATTTTATGTGAATAAATCATATCTTAATCATAAAAATGCTTGAATTTAAATCATATGATAAGAATATA
>fcc_comp97613_c0_seq11
AAAATTATATCTAAAAAATTGTATTTTAATTCATAAAAAATGTATAAAATAAATTCATACGCTCATATGTCCATATTCATCTCTTGGATTTATCGTTATCACATGTTTGTACAACCTCTTTATTGGATGTAATTCTTTTTGATTTAGACTTCTATCAGAATTCGGTTGAATATATTCGTTCTGTTTCCAATGCGATCGAGATTCATTCCAACGCGGTTTTCTTTTAAGTCTCTTTGCTCTTTTTATTCGATCATTCGAAGTCAATCCGTGTACTGCAGACGAAGAATATAAGCTGTTTCTTGGATGAAAACCGAACTGAATAGCTGGATGTACAAAATCTTCTACATACATCGGTAATGTCTCATGAATCCTGCCATCTATTTCCTTAAATTGCTGAACAAAATTATCAACATTATTAACCGAAGAATCTAATTCTTTGATTGTTTTCAACTTTAAAATTTCATCATAATTTACTTTTCTAGGATTTTGAATTCTAGAAGGTTTAGGTATCTTGGACGAATATTTGTAATTAATTCGCTTTCGTCTAATTTTGGGAAAATTAAAAAGTTTATTTTGATTATTTAAAATCTTTATTTTGTCAGAATAATAATAAAGCGGTTTTTCGGATGGTAAATATCTTTTTAAGTGATCATTTTTTAATTCTTTTCTTGTTACCGGAAATTTGAGACTTTTATGTGAACCTTGAGGTAAATTTTTTGCATTTTCATCTGTCAAATGTTCTTCGATTGAAATAAGCGGAATATTTTGAACAATATCATCTGTCATCGCTGGGGCTTGAAGAATATCGAGGTCTATTTGATTAGATGTTTTAGGTACATCATTCGTTTTACTCAAATGGTGAGCGTTTTTTCCTGTATATACACAAGAGAGGCGAGCAGCATGTGCACAAGGGTTTCGATATTTAGTTGGTAAAAAAATTTCTTGATAATAAGAATCCTTATTTAAATTCGGTAAACGATCGTAAAAAACATCATCAATATTGAATTTTGGAAGATCATAATCTTTATCATGGAGATTTGAAGTTTCGCTTGGCATTTGAGAAATTTGAGGTAGTCTATTAACCGGATTATAAGTCCATATGGGTGATGATCTTGAATCATCTGTAAATTGATAATATTGATGTTTTGACGGTATC
>fcc_comp100695_c2_seq3
AGATTCACTTCTTCCATAGCTACATTTGCGAGAACAACGGACACCAAATTCATCAAGAAACAAAATTTGGTCTTCATTCAAGATGAGGTATTATTTCCGTAAATATACCTATCCTCAATTAATTTTTCTGAATTTTATACCTTTTTTGTTAATATAACTCTTTTATGATTATAGTTAAAGCTTTTAATATTGCGAAATAATGTTTCTTTCGAAGTAACTAATTTTTCTCAGAGTCTATGAATTATCCTTATTTTTTTAAAGTAATCGAGCAATCATTAGAAATTTTACCTTTTATAAAACTTCAACATACGGAGAAATATTCTTGACTTTCGGGCTTCTTTTTTTTCTTGAGGAAATTTCTGCCGGTTTTTTATCAGCTTTTATTACACTACATATTTTCTCATATTTTATATACAGTTCGCAGAGGGTCTATTTTAGGGATTTCCCACCCTCATACTTCGATATTATTTTTCTAAGCATTTTTTCGGTCATTTATTTTTTGCGAAGATTTAAAATATTCATGGTAAGAATTTTTTAAAGTAATTTATGTTAATTGTATTAAAAAAAGTGCATTATACAACATTAAATAAGTCGTTAAGAAATATATAAGCAAATAAATTAATTTTTTTTAAATTTAAAAACATAGTT
>fcc_comp24732_c0_seq2
CCACACATGAGTTTTTTGAAGTGTCTTCAGTAAATTTGAAGAATATAAATATATTATGAGTTTTTTATCATAGATGACAGTGTCATATTTCAAAAATTAATATCCCATCTAATTTATTTTTCAAAACCTCAGGAATATCCTGATTATCTCTTGACTCATATTCCAAAATCATGTTTCTAGACCTCTTGGTATCATCTCTTATGGAGGAAGATCTCTGCAGATATTTTAGCATATCGAATTTTGGTCGAAGATCTTAGTTCGTTTGTTGTTTCAGTTCTGTTTTTATTTCATTAAGCGACATTTGGTTCATATGAGTGTGTTTTGAAATTTTTTTCCCATCTGCTATGAATATGACGCCTTTGAAGATTCTTACCCTGCATCTCCTTCGTTTTTCTAATGCGAAATCCACTTAAATATTGTATAAGAAGCCTCATAATTCAGCATTTTCTTTCCTCTCATACTCTTTAATCTTTTCTTTGTTGACATTTAGGATTTTATCATTTTTATATATATTTTTGGCGAAAAATCTATTACCGAGCTGAATATTATTCCGAAATTCAGAAATGCGGAATATTTTAG
>fcc_comp24732_c0_seq1
CCACACATGAGTTTTTTGAAGTGTCTTCAGTAAATTTGAAGAATATAAATATATTATGAGTTTTTTATCATAGATGACAGTGTCATATTTCAAAAATTAATATCCCATCTAATTTATTTTTCAAAACCTCAGGAATATCCTGATTATCTCTTGACTCATATTCCAAAATCATGTTTCTAGACCTCTTGGTATCATCTCTTATGGAGGAAGATCTCTGCAGATATTTTAGCATATCGAATTTTGGTCGAAGATCTTAGTTCGTTTGTTGTTTCAGTTCTGTTTTTATTTCATTAAGCGACATTTGGTTCATATGAGTGTGTTTTGAAATTTTTTTCCCATCTGCTATGAATATGACGCCTTTGAAGATTCTTACCCTGCATCTCCTTCGTTTTTCTAATGCGAAATCCACTTAAATATTGTATAAGAAGCCTCATAATTCAGCATTTTCTTTCCTCTCATACTCTTTAATCTTTTCTTTGTTGACATTTAGGATTTTATCATTTTTATATATATTTTTGGCGAAAAATCTATTACCGAGAAGCAAATAAAAAATATAATACTTCGTGAAACAAATGTTTTTTATCTGAATTACTCTTCGCGGCATATTTTCAAAACACGAGATATATCCT
>fcc_comp3823302_c0_seq1
GCTCTTCCGATCTGGGTAGTTTGCAGTTTGATCGTGTTAATACACCAAAAAAGATTTAAATAGACATCTATATACCACAAGTTTTAGCAATTTTTCAGCGGTGGATAAAAGTATATGTATATTTGTTTGCGAAACAGGGTTTAATTTTCCTTTATTGCGATATAAAGCAAAATCAATTATTATAAGCAGAGCAATTTTTAAGCTTAC
>fcc_comp18988_c1_seq1
AAATTACTGACACAAGAATCATAATTCTTGTTTGGTGTTCTTTCAATCATGCACTGTGAAGATCTATATTCTGGAATATTGTACGCTACTTCCAAAGAAACTCCGGCTGTTACTTGCTGGATGATATGGCGAAGTTTTTCAAAATTCTATATATCCTTTTGTAGTATTGCTGACTTTATATTCTTTGATGTAGCTTAATTGAGA
>fcc_comp100695_c2_seq6
AGATTCACTTCTTCCATAGCTACATTTGCGAGAACAACGGACACCAAATTCATCAAGAAACAAAATTTGGTCTTCATTCAAGATGAGGTATTATTTCCGTAAATATACCTATCCTCAATTAATTTTTCTGAATTTTATACCTTTTTTGTTAATATAACTCTTTTATGATTATAGTTAAAGCTTTTAATATTGCGAAATAATGTTTCTTTCGAAGTAACTAATTTTTCTCAGAGTCTATGAATTATCCTTATTTTTTTAAAGTAATCGAGCAATCATTAGAAATTTTACGGAGAAATATTCTTGACTTTCGGGCTTCTTTTTTTTCTTGAGGAAATTTCTGCCGGTTTTTTATCAGCTTTTATTACACTACATATTTTCTCATATTTTATATACAGTTCGCAGAGGGTCTATTTTAGGGATTTCCCACCCTCATACTTCGATATTATTTTTCTAAGCATTTTTTCGGTCATTTATTTTTTGCGAAGATTTAAAATATTCATGGTAAGAATTTTTTAAAGTAATTTATGTTAATTGTATTAAAAAAAGTGCATTATACAACATTAAATAAGTCGTTAAGAAATATATAAGCAAATAAATTAATTTTTTTTAAATTTAAAAACATAGTT
>fcc_comp100695_c2_seq5
AGATTCACTTCTTCCATAGCTACATTTGCGAGAACAACGGACACCAAATTCATCAAGAAACAAAATTTGGTCTTCATTCAAGATGAGGTATTATTTCCGTAAATATACCTATCCTCTTTTTTGTTAATATAACTCTTTTATGATTATAGTTAAAGCTTTTAATATTGCGAAATAATGTTTCTTTCGAAGTAACTAATTTTTCTCAGAGTCTATGAATTATCCTTATTTTTTTAAAGTAATCGAGCAATCATTAGAAATTTTACCTTTTATAAAACTTCAACATACGGAGAAATATTCTTGACTTTCGGGCTTCTTTTTTTTCTTGAGGAAATTTCTGCCGGTTTTTTATCAGCTTTTATTACACTACATATTTTCTCATATTTTATATACAGTTCGCAGAGGGTCTATTTTAGGGATTTCCCACCCTCATACTTCGATATTATTTTTCTAAGCATTTTTTCGGTCATTTATTTTTTGCGAAGATTTAAAATATTCATGGTAAGAATTTTTTAAAGTAATTTATGTTAATTGTATTAAAAAAAGTGCATTATACAACATTAAATAAGTCGTTAAGAAATATATAAGCAAATAAATTAATTTTTTTTAAATTTAAAAACATAGTT
>fcc_comp100695_c2_seq4
AGATTCACTTCTTCCATAGCTACATTTGCGAGAACAACGGACACCAAATTCATCAAGAAACAAAATTTGGTCTTCATTCAAGATGAGGTATTATTTCCGTAAATATACCTATCCTCTTTTTTGTTAATATAACTCTTTTATGATTATAGTTAAAGCTTTTAATATTGCGAAATAATGTTTCTTTCGAAGTAACTAATTTTTCTCAGAGTCTATGAATTATCCTTATTTTTTTAAAGTAATCGAGCAATCATTAGAAATTTTACGGAGAAATATTCTTGACTTTCGGGCTTCTTTTTTTTCTTGAGGAAATTTCTGCCGGTTTTTTATCAGCTTTTATTACACTACATATTTTCTCATATTTTATATACAGTTCGCAGAGGGTCTATTTTAGGGATTTCCCACCCTCATACTTCGATATTATTTTTCTAAGCATTTTTTCGGTCATTTATTTTTTGCGAAGATTTAAAATATTCATGGTAAGAATTTTTTAAAGTAATTTATGTTAATTGTATTAAAAAAAGTGCATTATACAACATTAAATAAGTCGTTAAGAAATATATAAGCAAATAAATTAATTTTTTTTAAATTTAAAAACATAGTT
>fcc_comp96036_c0_seq15
CTCTACTTTAATTTTAAATGATTTTTGAGTGATTAGAATGGCTGATTTCCTTAATCATCAAATATTTCTAAAATTTAGGATCGAAAAGCTTTTTATATTTGCAATTTAAAGGTAAAATATTTATCATGGAAGTTATTATAATTTATAATATGCACCTATAAATTAGCCTTTAATTATTTATTATCAATTTATCAAAGTATCTGTATAAAAAGCTCTAAATATCTTCTTCACGCATTTTACCAGAATATATTCTCTTAAATTTTCCCAAATACCGTGATTGACTTTTGATCTTATTACTATTCCTCCCTGTACCATAATTCGTTCATTTTACATAATTTTTATAAACTCCTGACGTATTATCTTTAAATCCTACTAAATAATAAACAGTTGTATGTTCATAGAATGCCCATATTGTCTTTAAAAAATTAAATTCTTTCCATAAGAGTGAAAATATTTCCTGGCTTTACATGCTGAAATACTTTAGTTCAAAAAGCTGAGAGGTAAATCTGTTTTTTTAACTGTTATTTGAAAATTTTCTTATATTAATTGTGCTCTCGACGTTAGCTAAAATTCACAGGCCTTCGACTACAAGCTCTTAATTTTATTTACTTCTGATTACCTTTTTCTCGTCTATTTTAACAATGATGCATTCTTCAAAGATTATCCTCTCTTAAAATTCCAGCTTTGAGAAAAAAAGTTGTTTGAAATACGCCAATTAGCAAACAACCGTTCTTGAATATGTCGTGAAAGTTTATTTTCTCTCGATATGGTCACATCTTTAAAACTTAAGCTCCCAGGCATGATAACTTACTTAGCTTTGACTTTTGTTTTGGAATTTAATTAACCGCAATTTTAACTTATTTCTAGATGATATTTTCTTCTGCTAAATTTAAATTTCCATCCCTATCAATCAGTTCAAACATAAAATGATTTCACTTTCAAAATTTTTCTTGATAAATAAATTTTTTAGGATCCTTTTCATTTAAAACCACGTTCAGTGAATAAAACGTAGTCATTACTTAGCTCCTCATGCTACAAATACTTAAATATCAATAACATAATAACTTAAATATTTTTGATATAATTAATCATATCTTTAATAACTGGAAAGCTTTGAATGAAATTTAACATTCTGCGTGATATG
>fcc_comp59345_c0_seq2
TCTTCCGATCTTTTTTTTTTACGAGTTTGAATTATATTAGGATTTTATACAATGATAAAAATATATTATTTAGAATTAGACCTAAGATTTTTGATAAAAAGACATTCCTCGAATCTTTCGACGAGTTGATCCCACAGGAGAAGATGGTGAAGAAGTGCTTATGCCTTTCATGATTTTTATTTGTTTGATAGAGTCTACTTTGGTTGAGAATGTAGGTTGAAAGATACCTTCTTTTTCTTCCATTTTTTCGTAAATCGACTCAATTGAGCAAATAAGTTTATAGAAGTCATCAAGGCATTTTAAATCATTCTGAGGGCAAAATTTTAATCGGGAAGTTATCTTTTTTTCCATACTTATCAGGATATTTTCATAATGTGGTTTGTAGTTTTCGTATTTTAAAACATTTCGATACTGAGCATTAACCCAACAAAAAAAAGGGTTTCTTGTATCGTTTAATTTTGAAAATTTAGCAATTTCATCATCAAATTCTAATGATTTTATTCTTATTTTCGCATTCTTGCGTTTTAAAGCTTCAATCTCAGCGCTTCTTTGGTGGAAACATAGGTCTAATTGATCGAGAATAAGGTCAAGGTTGACTATGGCAGTGGCTAATAAATCTGGCTTTAACTCTCCTTTTGCTAAAATTTGACCTTCGCTTTCCATTTAAATTCCGAAAAAACCACGCGATTATTTGAGTTTTAATCTAATTAAACTTTATACTATTCCAAATATCCGCCTAATATCTGTTTTATCAAATACCGTATTTTTAAATCAATATTAATTTCTCTATTTATATCGTTAAAAAAGTGGCGAATGGTTTTCCAGTCTATTGCGGAATATTCGGAAATCCTCAGAATCACTTGGTAATATAAAATAAGACTTATAAAGCAAACAAAAACATAAAAAATATAGTAAAATAATATTTCTTCAAACACATAAACCCCAGAGAGAAAAAATATAGTATTTACTGATTTTTAGATTTTTTTCTAATTTCCTTTAAAATATATAATTTTAATAATTATTCTTAGATTATTGATTATACATCATAACATTT
>fcc_comp2747055_c0_seq1
ATATTCGCATAAATTTGAGTAGTCGAATTTTTTCATAACCCCTAGTTTTCTAAATTTACACTGTATTAACGGTTTCATTGTATCAGAACCATCCTTGTTTGCACAAAAGAGGATTAAGAGTCTGTCAATGATTCATTTGACCCATTTTCTTTTATTCCTCATTATACTTTTTTTTGGCATCATTTTAAAGTAGAGTCCTGTTTCGTAGCAATTATAAATGTTTTTATCGATCTAGCGAGACATAATTTGTTCGGTGGTCTTGTAATAGAAAGAA
>fcc_comp70812_c0_seq2
TTTTTTTTTTAATGTATATTCACACTAATTATTTTAATCTAATCTTAAAATTACTCAAAAACAAGTAAATCTTCGTTTGCTAAAATTTGAATATTTTTGAAGAAACTACAATCCTTGATGTTTTTAACTTTTTGGATGATTGGAATAATTCTTCGAACTTTAATGGCAAAAAGAGATCGCTTTCCTCGACGTTTAGCCATTCTTCGCATTAAAATTCTAATAGAGAGTCTAACGATAGATTTATTAGACAATCGACAATACAATGAAAGTTTGTCTCCCTTTCTACACATTTGCAAGTGATTAGTAACCATTTTTCGATTTCTGTAGATTCTTCCTTCTGCTAAAGCTACAACAGCCATATCAAAACTCATTGCAAAGGCATATTCGACAATTCTCATAATAGTGCCACAGGGAATGACAAATCTAACAATTCCCATTTGTGGTGTAATATTTGGTATAAATTTTTTATCGAAATTTTCACAAAATTTGAGAGATTTTGCAATCCTTGCAGGTCTAAGGCTAAAACTCTTATGAATAATTCTTGAACCAATCAAACTACCTGTATCAAGGCTTCTTACAACCGATAGATTCGTATTTGAACAAAAATATTCACGTTTAGGAAATAATTGCCAGTATTTTGTTCTTAAAATCGAATCTATCATCCTAATAAACATGCGCTGTCGCATGCTGTTTTTTCATCATAAAATTTTGTGTTTAATTAAAAAATAAAATTTCAGATCGGAA
>fcc_comp95533_c0_seq4
GCTCTTCCGATCTCCACCATTATACTTTAAATAACTTTAAAACTGTACTGTAAAGGGTTTCCTTATTGTTTCATATCCACAAGTCAGAAAAAAATTTCCTCTTCAATTAGTTCGTATTGTTAAACGCTTTTAAATTTCAACTTTTAATAAGTAATTAATCGACTTAATATGTTTTATATGAACACCGCTTTCCCTGAAAAATAAATTATATTTATGGCATACAGAATTGTGAATAAATCCATTCATCGAAAGACATTTATAACTTAAATTTTCGTCTGTATGAATCACAGAATTGACTAAACATTACCGATGATTATTGGAAGTATTTTTTCAATTTTTTTGTTTGTTATAACTTCAGCCCATATTTTTGTAACATGTAGTCTACAATCAACGATCACAGCTGCATCAGATGAGTTTGCAGGTGAACGACCACGATGATTTTAACCCTTGAAATTCAAGATCTTTTCGTCCACTTGAACAAATAGAACTGGGCACACCAAATTTATTGATTTTAAAGTTTTCTTGTTTCATCCTTTCAATCAAATTATCCACTACTTTAATTAGATTGGGTTTACTGAGTCTTAATGAATTTAATTATATTTTCTCTCCTGTTAAAGCCTTAAACAAATAAAACCTTGAATATTTTTTAAAGTTCTTTACTAAGATATTTAAAAAATGAACCGCCTCGAACGCTTTTCCTTTTACGATAGTGTGAAAAACTTGTGCTCTGACAACGAGAAGCTTCACAACTCACACTGCAGATCTTTTCGCTTTTAACTATTTCATTTT
>fcc_comp95533_c0_seq5
GCTCTTCCGATCTCCACCATTATACTTTAAATAACTTTAAAACTGTACTGTAAAGGGTTTCCTTATTGTTTCATATCCACAAGTCAGAAAAAAATTTCCTCTTCAATTAGTTCGTATTGTTAAACGCTTTTAAATTTCAACTTTTAATAAGTAATTAATCGACTTAATATGTTTTATATGAACACCGCTTTCCCTGAAAAATAAATTATATTTATGGCATACAGAATTGTGAATAAATCCATTCATCGAAAGACATTTATAACTTAAATTTTCGTCTGTATGAATCACAGAATTGACTAAACATTACCGATGATTATTGGAAGTATTTTTTCAATTTTTTTGTTTGTTATAACTTCAGCCCATATTTTTGTAACATGTAGTCTACAATCAACGATCACAGCTGCATCAGATGAGTTTGCAGGTGAACGACCACGATGATTTTAACCCTTGAAATTCAAGATCTTTTCGTCCACTTGAACAAATAGAACTGGGCACACCAAATTTATTGATTTTAAAGTTTTCTTGTTTCATCCTTTCAATCAAATTATCCACTACTTTAATTAGATTGGGTTTACTGAGTCTTAATGAATTTAATTATATTTTCTCTCCTGTTAAAGCCTTAAACAAATAAAACCTTGAATATTTTTTAAAGTTCTTTACTAAGATATTTAAAAAATGAACCGCCTCGAACGCTTTTCCTTTTACGATAGTGTGAAAAACTTGTGCTCTGACAACGAGAAGCTTCTACATCAACAAAGTTATTGCATACCACAACTCACACTGCAGATCTTTTCGCTTTTAACTATTTCATTTT
>fcc_comp95533_c0_seq6
GCTCTTCCGATCTCCACCATTATACTTTAAATAACTTTAAAACTGTACTGTAAAGGGTTTCCTTATTGTTTCATATCCACAAGTCAGAAAAAAATTTCCTCTTCAATTAGTTCGTATTGTTAAACGCTTTTAAATTTCAATTAATATGTTTTATATGAACACCGCTTTCCCTGAAAAATAAATTATATTTATGGCATACAGAATTGTGAATAAATCCATTCATCGAAAGACATTTATAACTTAAATTTTCGTCTGTATGAATCACAGAATTGACTAAACATTACCGATGATTATTGGAAGTATTTTTTCAATTTTTTTGTTTGTTATAACTTCAGCCCATATTTTTGTAACATGTAGTCTACAATCAACGATCACAGCTGCATCAGATGAGTTTGCAGGTGAACGACCACGATGATTTTAACCCTTGAAATTCAAGATCTTTTCGTCCACTTGAACAAATAGAACTGGGCACACCAAATTTATTGATTTTAAAGTTTTCTTGTTTCATCCTTTCAATCAAATTATCCACTACTTTAATTAGATTGGGTTTACTGAGTCTTAATGAATTTAATTATATTTTCTCTCCTGTTAAAGCCTTAAACAAATAAAACCTTGAATATTTTTTAAAGTTCTTTACTAAGATATTTAAAAAATGAACCGCCTCGAACGCTTTTCCTTTTACGATAGTGTGAAAAACTTGTGCTCTGACAACGAGAAGCTTCACAACTCACACTGCAGATCTTTTCGCTTTTAACTATTTCATTTT
>fcc_comp95533_c0_seq7
GCTCTTCCGATCTCCACCATTATACTTTAAATAACTTTAAAACTGTACTGTAAAGGGTTTCCTTATTGTTTCATATCCACAAGTCAGAAAAAAATTTCCTCTTCAATTAGTTCGTATTGTTAAACGCTTTTAAATTTCAACTTTTAATAAGTAATTAATCGACTTAATATGTTTTATATGAACACCGCTTTCCCTGAAAAATAAATTATATTTATGGCATACAGAATTGTGAATAAATCCATTCATCGAAAGACATTTATAACTTAAATTTTCGTCTGTATGAATCACAGAATTGACTAAACATTACCGATGATTATTGGAAGTATTTTTTCAATTTTTTTGTTTGTTATAACTTCAGCCCATATTTTTGTAACATGTAGTCTACAATCAACGATCACAGCTGCATCAGATGAGTTTGCAGGTGAACGACCACGATGATTTTAACCCTTGAAATTCAAGATCTTTTCGTCCACTTGAACAAATAGAACTGGGCACACCAAATTTATTGATTTTAAAGTTTTCTTGTTTCATCCTTTCAATCAAATTATCCACTATGAGTCTTAATGAATTTAATTATATTTTCTCTCCTGTTAAAGCCTTAAACAAATAAAACCTTGAATATTTTTTAAAGTTCTTTACTAAGATATTTAAAAAATGAACCGCCTCGAACGCTTTTCCTTTTACGATAGTGTGAAAAACTTGTGCTCTGACAACGAGAAGCTTCTACATCAACAAAGTTATTGCATACCACAACTCACACTGCAGATCTTTTCGCTTTTAACTATTTCATTTT
>fcc_comp58881_c0_seq1
CAAAGTTTCTTTTAATATTCTGGTTCTATCAATAAGCACATAGACATTTTGCCAATTAAACAAGCTGAATGTCTGCATCTCAAAATACTATTACCTGACAGCATCACCTGTCCATTATATTATATGCATGTTGAGTAAAAAAGAAAGAAAAGTGCTTACAGCAGCAACAACTATAGCAACTTTTTCTCCCTCTATTAATGTCACAAACAACAGTTCTGGGTACCCTTAATCCACCTATCAATATTTAGGTTAGCGTGGAAGCCATTTTGCTATTTCATGTGTAATGGTTTTGTACTGGTTGGCTTTATACTAACATTCCCACAAACCATTTTGCATTGGTTTGTGTCTTTTCATCCATCACTACAACACTAAATAGGTGGTTTTACTTTGCCTATTGCAGATGATTCATGCATCGATTGTATGATTTGTACTTGTATGATTTAACAAATAGCCAAGATAATTGTAATTATAGTTTTTTTTGTACCAATGGTAATGGTATTACATACTAGACTTACAAAATATAAGATCATAAAAACTCTGGACTATGGTGTGATACAAACTTGGGCAATTTTGGATGATTTATGCATCTATTTTTCTGTATAAACTTTACCATGTATGGCAATTATATTAAATATACCATATCTAATG
>fcc_comp95533_c0_seq1
GCTCTTCCGATCTCCACCATTATACTTTAAATAACTTTAAAACTGTACTGTAAAGGGTTTCCTTATTGTTTCATATCCACAAGTCAGAAAAAAATTTCCTCTTCAATTAGTTCGTATTGTTAAACGCTTTTAAATTTCAATTAATATGTTTTATATGAACACCGCTTTCCCTGAAAAATAAATTATATTTATGGCATACAGAATTGTGAATAAATCCATTCATCGAAAGACATTTATAACTTAAATTTTCGTCTGTATGAATCACAGAATTGACTAAACATTACCGATGATTATTGGAAGTATTTTTTCAATTTTTTTGTTTGTTATAACTTCAGCCCATATTTTTGTAACATGTAGTCTACAATCAACGATCACAGCTGCATCAGATGAGTTTGCAGGTGAACGACCACGATGATTTTAACCCTTGAAATTCAAGATCTTTTCGTCCACTTGAACAAATAGAACTGGGCACACCAAATTTATTGATTTTAAAGTTTTCTTGTTTCATCCTTTCAATCAAATTATCCACTATGAGTCTTAATGAATTTAATTATATTTTCTCTCCTGTTAAAGCCTTAAACAAATAAAACCTTGAATATTTTTTAAAGTTCTTTACGCCTCGAACGCTTTTCCTTTTACGATAGTGTGAAAAACTTGTGCTCTGACAACGAGAAGCTTCACAACTCACACTGCAGATCTTTTCGCTTTTAACTATTTCATTTT
>fcc_comp95533_c0_seq2
GCTCTTCCGATCTCCACCATTATACTTTAAATAACTTTAAAACTGTACTGTAAAGGGTTTCCTTATTGTTTCATATCCACAAGTCAGAAAAAAATTTCCTCTTCAATTAGTTCGTATTGTTAAACGCTTTTAAATTTCAACTTTTAATAAGTAATTAATCGACTTAATATGTTTTATATGAACACCGCTTTCCCTGAAAAATAAATTATATTTATGGCATACAGAATTGTGAATAAATCCATTCATCGAAAGACATTTATAACTTAAATTTTCGTCTGTATGAATCACAGAATTGACTAAACATTACCGATGATTATTGGAAGTATTTTTTCAATTTTTTTGTTTGTTATAACTTCAGCCCATATTTTTGTAACATGTAGTCTACAATCAACGATCACAGCTGCATCAGATGAGTTTGCAGGTGAACGACCACGATGATTTTAACCCTTGAAATTCAAGATCTTTTCGTCCACTTGAACAAATAGAACTGGGCACACCAAATTTATTGATTTTAAAGTTTTCTTGTTTCATCCTTTCAATCAAATTATCCACTATGAGTCTTAATGAATTTAATTATATTTTCTCTCCTGTTAAAGCCTTAAACAAATAAAACCTTGAATATTTTTTAAAGTTCTTTACGCCTCGAACGCTTTTCCTTTTACGATAGTGTGAAAAACTTGTGCTCTGACAACGAGAAGCTTCTACATCAACAAAGTTATTGCATACCACAACTCACACTGCAGATCTTTTCGCTTTTAACTATTTCATTTT
>fcc_comp95533_c0_seq3
GCTCTTCCGATCTCCACCATTATACTTTAAATAACTTTAAAACTGTACTGTAAAGGGTTTCCTTATTGTTTCATATCCACAAGTCAGAAAAAAATTTCCTCTTCAATTAGTTCGTATTGTTAAACGCTTTTAAATTTCAACTTTTAATAAGTAATTAATCGACTTAATATGTTTTATATGAACACCGCTTTCCCTGAAAAATAAATTATATTTATGGCATACAGAATTGTGAATAAATCCATTCATCGAAAGACATTTATAACTTAAATTTTCGTCTGTATGAATCACAGAATTGACTAAACATTACCGATGATTATTGGAAGTATTTTTTCAATTTTTTTGTTTGTTATAACTTCAGCCCATATTTTTGTAACATGTAGTCTACAATCAACGATCACAGCTGCATCAGATGAGTTTGCAGGTGAACGACCACGATGATTTTAACCCTTGAAATTCAAGATCTTTTCGTCCACTTGAACAAATAGAACTGGGCACACCAAATTTATTGATTTTAAAGTTTTCTTGTTTCATCCTTTCAATCAAATTATCCACTATGAGTCTTAATGAATTTAATTATATTTTCTCTCCTGTTAAAGCCTTAAACAAATAAAACCTTGAATATTTTTTAAAGTTCTTTACGCCTCGAACGCTTTTCCTTTTACGATAGTGTGAAAAACTTGTGCTCTGACAACGAGAAGCTTCACAACTCACACTGCAGATCTTTTCGCTTTTAACTATTTCATTTT
>fcc_comp1946118_c0_seq1
ACGCTCTTCCGATCTACACAATAATATAGTTTTCTGGTCTTTAAAATGAAGTCTCCGTATAAGTCAGTTTATCCCAAAATTCTTTAAAAATCTAGGAGATGCAATTATTATAATGAATATCGATTTTTCTATTTATTTACAGAGAGCATTAACAAAAAAATATTTTCTCTTTTTTTAATCTTTTTATGCTATTACATCATCATACTTTAGAAGGAATTTCTCAATAATATAAAACCTTTTCATCGGGATGAATATATTTTTATATCATACATTCATATAATTTCAAAAAACATTGTATAAATTTATCCATACAATTTTC
>fcc_comp77264_c0_seq1
AATAAGTCTTTCTGCTATAGGATGTGGTTTTAATTTCAATGCAATTAATTCTGCTACTTTATATGAAGCAATTTGAGCTTTTTCAGAAATTATGATAGTACCTTTAAATCGTGTTGCTGATTAGCTAACATGTCAAATAACCTTTTAAAATAAGCCTTATTTTGTGAAACAAGATTGAAGGGCTTAGAAATAAAGTGGCAGTTTAATTTAACAGGAAATCAAAACTCTATTCAAAAGCTTTTCACCATATAAAATACATTAAGGAATTTGAAACTGTTTTTCTTCAG
>fcc_comp310743_c0_seq1
TTCCGATCTTTTTTTTTTCATGTAATTTATTTATTTATGAAGTAAGTATCCACGTAATCTGCAGGATAATGTACAGTCAGGCTCTGGCTTTACTGCACATTATCGGCATTACATCATTCAGCAGAGAGAGACCATATAATATAACTAATTTTTATTTGTAATGAGCTTTTATTAAAAGCCCCCCCCACACACACACACACAC
>fcc_comp95533_c0_seq8
GCTCTTCCGATCTCCACCATTATACTTTAAATAACTTTAAAACTGTACTGTAAAGGGTTTCCTTATTGTTTCATATCCACAAGTCAGAAAAAAATTTCCTCTTCAATTAGTTCGTATTGTTAAACGCTTTTAAATTTCAATTAATATGTTTTATATGAACACCGCTTTCCCTGAAAAATAAATTATATTTATGGCATACAGAATTGTGAATAAATCCATTCATCGAAAGACATTTATAACTTAAATTTTCGTCTGTATGAATCACAGAATTGACTAAACATTACCGATGATTATTGGAAGTATTTTTTCAATTTTTTTGTTTGTTATAACTTCAGCCCATATTTTTGTAACATGTAGTCTACAATCAACGATCACAGCTGCATCAGATGAGTTTGCAGGTGAACGACCACGATGATTTTAACCCTTGAAATTCAAGATCTTTTCGTCCACTTGAACAAATAGAACTGGGCACACCAAATTTATTGATTTTAAAGTTTTCTTGTTTCATCCTTTCAATCAAATTATCCACTATGAGTCTTAATGAATTTAATTATATTTTCTCTCCTGTTAAAGCCTTAAACAAATAAAACCTTGAATATTTTTTAAAGTTCTTTACTAAGATATTTAAAAAATGAACCGCCTCGAACGCTTTTCCTTTTACGATAGTGTGAAAAACTTGTGCTCTGACAACGAGAAGCTTCACAACTCACACTGCAGATCTTTTCGCTTTTAACTATTTCATTTT
>fcc_comp95533_c0_seq9
GCTCTTCCGATCTCCACCATTATACTTTAAATAACTTTAAAACTGTACTGTAAAGGGTTTCCTTATTGTTTCATATCCACAAGTCAGAAAAAAATTTCCTCTTCAATTAGTTCGTATTGTTAAACGCTTTTAAATTTCAACTTTTAATAAGTAATTAATCGACTTAATATGTTTTATATGAACACCGCTTTCCCTGAAAAATAAATTATATTTATGGCATACAGAATTGTGAATAAATCCATTCATCGAAAGACATTTATAACTTAAATTTTCGTCTGTATGAATCACAGAATTGACTAAACATTACCGATGATTATTGGAAGTATTTTTTCAATTTTTTTGTTTGTTATAACTTCAGCCCATATTTTTGTAACATGTAGTCTACAATCAACGATCACAGCTGCATCAGATGAGTTTGCAGGTGAACGACCACGATGATTTTAACCCTTGAAATTCAAGATCTTTTCGTCCACTTGAACAAATAGAACTGGGCACACCAAATTTATTGATTTTAAAGTTTTCTTGTTTCATCCTTTCAATCAAATTATCCACTATGAGTCTTAATGAATTTAATTATATTTTCTCTCCTGTTAAAGCCTTAAACAAATAAAACCTTGAATATTTTTTAAAGTTCTTTACTAAGATATTTAAAAAATGAACCGCCTCGAACGCTTTTCCTTTTACGATAGTGTGAAAAACTTGTGCTCTGACAACGAGAAGCTTCACAACTCACACTGCAGATCTTTTCGCTTTTAACTATTTCATTTT
>fcc_comp102101_c2_seq31
CAATATAAGTGATTCACCTTATAATTCTTCAAAATTTCTTGATTTCATAAGAGAATATTTACGAGCATTAAGAGCAGAAAATATTTTTTCGAAATAATTAATTATGGATAATGCTTCTATCCATAAAGTAATAGACCAAAGAAGATTTTTGGAAGAAAATGGATTTTAAGTTTAAATTTTTACCTGCCTATTCACTACAACTAAATCTGATTGAAGAAGTATTTAGCAAGTGGAAGCATTATGTTTCTTAACATAATCAAAATACAATAGCGGAGTTGTAATTATCAATTTATGAATCGTCAAATTTAATTTATAATTGAGATTGCAAAGGTTTTTATCGACATGTCAGGAGTTTTGCATTTAAAGGTAAACGACCATAGGAATTATAATTAAATAAGTTTGTTATTTAATATTTAAAATATTTTTTTTAATTTAGT
>fcc_comp675378_c0_seq1
GTATAATTAGCTGAAATCTTAACAAGATAAGAGGTGGAACTATTTTAATATGAGAACTATAAATTAAGTTTAGAATGAGAAAAATTAGGGAAAAAGACATAGAAAAGCTCGAAATATACTTTATCAACGAAAAATTTTAAAAATAGATGCTTAACAATTGAAAACAGAGTTTTATAGAGTGGATCAAAGCTTATTCACGAACCACAGCATTTAGAAATTTTCTCACGTAAAATTATGAACGGTATAAATGACATATCTGTTAAAACAATGAATAAAATGCATCAAATTATTTCAAGATGCACT
>fcc_comp555834_c0_seq1
TGTTTCATTTTTCCTTGAATGATTATATTTACGAAATTCAAAATATTGAAAATGTCAGATAAATAACCAAATTTTATCAGTCAAATATAAATCAAATTTTCTTAAACGTTGTTTTTTAAAAATCTATTAATTCATTTTTTAACTCAAAAAAAATGAAGGATTTTTCCTCTTGGTAACCATATAATTTCGGTGTGTGACAAAAATGTTTGATATACTGACCATTTTTAAACAGAGTATTCTAAACAATCGACTTTTTTAAGGCATCATTTTTATATAATTAACAATATCTACAACTTCATTAAAAACTATTTTAAGTGCTTCAGGGAAGGTTTATGCCATTATGCTTCTCCATGTAAAAGCTATGCGTACATATGATATTAGTATTCTTTGTTTTTATTAATGCAGTAGATCGTTTGATTGTTCCAACAATAGATGGTGCATCATCAGTACAGATTCATGCACAACTTTTTCAAGATATAACAAAATTTCGAAAATATTTTGAAAGTGAATCAAAAATTTCTTGACCTGTTGTACTTCCAGTTAGCTCGCAACAGCATAAGAGTTACTTAATAATCTAAATATTTTTCTGTCCTTAAAAATCCAAATAAAAGAGCTTTTCGCCAGTGATGTCTATGGATTCATCATTTTGCAGAGCAAAATATTGTTTTGCCACTTATTTTGCTTTCGCTCTTTCAATTTTTTGTAACATATCTAAAATTCTTCTTTTCATAATGTCATCAGAGACGGTTATTTTTGAAATTATATTTTTTTCCTTCTTCCCAAACACAATTTGCGCTATTTCATTCAAAAAACGTCAGAATTAATGACTCAACTATAGTGTGG
>fcc_comp91484_c2_seq2
ATCAGGTAAAAAATATTTTTCAATCATGTTCTGCTCAAAATAAAAGCAACTTTCATCTGAAAAATTTAAAATCAAATGTGATAAATGAATACTTAATAAAATAATATATAAAATATTTTTTAATTAAGGGCAGGGATGGCAAATCTATGGCAAGCGTGATGATTGCACTTGACACGTCATTCTTGCTGAGATATAATAAAATTATTCATTTTTCAAAATCTCTAAAATCTAACCAAAGTATAACTTTCCCTATCAAGATATTTTGAAAGAAGTTAATTAAATGATATTCAAGAAATCCTATCTATCATTCAATCTTATTTTTACATAAATTTTATTGACTTACTAACAAGTTTTAACCAATCTAGTTAGCTCGCGCCCGTGTTTATAAGATACCTATTCTGGCATCTGCCAATCTGCCATATTGTTGATTTTGAGAATAATTACAAATCATAAATCTCAGGTATACGCTTAAGCCTAACATGTCTCTCTCGAAACCAAAGAAGATGAAGCTAGCTGAAGAAGGAAGTGGCAGAGAGTTACATGAGTGGTGGAATAAACGATATGGTATGATTAACAAAATGAATATATCCTTTTTTTTCATTTTGTAAGAAAGTGTTTTTTGTTAAAACTCATTATGTGATTAATCACAGCTGGCTCATTGACAAAAATGAAGATGAACAAAAAGAACATATTTTGCGTGAGATAACAAAACTTAACTTACAAACCAATTCATTAGTCAGGTTAATTAATAGTGCATCTAATTTAATGGCTGCAAGTTTTGAAGTTTCAAAAGTCATAGCTAGACATAACAAGCCTTTAAATGATGGCGATTATATAAAGGAATCATAGTTGAAATTTGCATCCTATTTGTTTCAAGACCTTAAAAATAAAGAAAAAATTATTCAAAGAATGAAGTATTTGCCAGTTAGTAGAAATAAGGTAAAAGAAAGGATAACAAAATTGAAGAACAAGTGAAGCATGATATTAATGCATGTCATCCCTATTCTATTTGCCTTGATGAAAGTACCGATGTTGCTTCGTCTGGTAAGC
>fcc_comp3538090_c0_seq1
ATAAAATTGAAGGTTACAGAGGAATTTAGAATAAACTAAATGGTATATTACTAGCATATGTTTATGCAAAAAATGATTTCTCAAAGTATTACGGAATAAATTTAAACATAAAGCGTTTTGTGGATTTTGTGCGGAATTTTGCAAATTTTTATCACCTTTAGAGTTTTTATTCAGAAACTTTCCATGATATTTAACAATTTTTGAATTCATTTCTCGAGATCGGAAGAGC
>fcc_comp96036_c0_seq18
CTCTACTTTAATTTTAAATGATTTTTGAGTGATTAGAATGGCTGATTTCCTTAATCATCAAATATTTCTAAAATTTAGGATCGAAAAGCTTTTTATATTTGCAATTTAAAGGTAAAATATTTATCATGGAAGTTATTATAATTTATAATATGCACCTATAAATTAGCCTTTAATTATTTATTATCAATTTATCAAAGTATCTGTATAAAAAGCTCTAAATATCTTCTTCACGCATTTTACCAGAATATATTCTCTTAAATTTTCCCAAATACCGTGATTGACTTTTGATCTTATTACTATTCCTCCCTGTACCATAATTCGTTCATTTTACATAATTTTTATAAACTCTAAATAATAAACAGTTGTATGTTCATAGAATGCCCATATTGTCTTTAAAAAATTAAATTCTTTCCATAAGAGTGAAAATATTTCCTGGCTTTACATGCTGAAATACTTTAGTTCAAAAAGCTGAGAGGTAAATCTGTTTTTTTAACTGTTATTTGAAAATTTTCTTATATTAATTGTGCTCTCGACGTTAGCTAAAATTCACAGGCCTTCGACTACAAGCTCTTAATTTTATTTACTTCTGATTACCTTTTTCTCGTCTATTTTAACAATGATGCATTCTTCAAAGATTATCCTCTCTTAAAATTCCAGCTTTGAGAAAAAAAGTTGTTTGAAATACGCCAATTAGCAAACAACCGTTCTTGAATATGTCGTGAAAGTTTATTTTCTCTCGATATGGTCACATCTTTAAAACTTAAGCTCCCAGGCATGATAACTTACTTAGCTTTGACTTTTGTTTTGGAATTTAATTAACCGCAATTTTAACTTATTTCTAGATGATATTTTCTTCTGCTAAATTTAAATTTCCATCCCTATCAATCAGTTCAAACATAAAATGATTTCACTTTCAAAATTTTTCTTGATAAATAAATTTTTTAGGATCCTTTTCATTTAAAACCACGTTCAGTGAATAAAACGTAGTCATTACTTAGCTCCTCATGCTACAAATATTAAATATTTTTGATATAATTAATCATATCTTTAATAACTGGAAAGCTTTGAATGAAATTTAACATTCTGCGTGATATG
>fcc_comp57581_c0_seq1
TTTTTTTTTTTATTTTTGTCAATAGTTTAATATATAAATTAAAATTTGTTCATTTTATCCCTCAGAGGTGATCTGGGTTGATCGTTTTTTCTAATTTTGCTCAGTTCCAAGGTTACGTCGTAAAAAGTCATAGAGTCGTGACTACGGTATTCATTTACGTTAATTTGTTCCATTGGCATTTGTTTTTCAATAAAATTTTTTGTTTCTTTTGAAAGTAATCTTTTTAAAATTATTCTTTTCATAATTAACGGACATTAACGATTATTAG
>fcc_comp1908725_c0_seq1
GCTCTTCCGTTCTTTTTTTTTATGATTATATGTCGCCATGTCATACACGTTATTGTCATTATTTTTTAATTTCCATAGCAGTGCAATATAGTTAGGCATATCTAAAAATAATGAATTTTATTTTGTGTTTTATCAATTTTAAATTGTATGTATCCCCTTTCCCATAAATGCCTGACTTATTTTTCTATTTAGACACTACAGGGATATATTAATTTTTGATAAATATTTTAAAGATAACATAAATGTAGTTAT
>fcc_comp80481_c0_seq1
ATCTCGAATACAACATTCAAATACTAGGCAAAAAATGATCCTGAAAAAAAAAGTCCCCAGGTCTGCAGTCTCCCACTACTCTTGTGTGTTGCACTTTCTCCCATTCATAAGTAACTTGACTTGAGTGCCCCGCCTTTGTATATCTAAAGTCTTCATCTCATGTGAGCGTAGGCCAGTCAGACGACTCTTCACAAAACAATTTATTTCTTAATGTTACACTTTTTTAAATTAGCTCTTTAAAGTTATACATTGATGCGAGAATCACACTCACAACATGTTGTGTCGCTGATTTAAATATTTGATACACCTTGTGTTGAGTTCAGTCATGATGGGTGAGCAGGAGTGGAAAAGTGAATTTTTGGTTTGACAAGGGCCAGTACCCAAACATTTGTGTTGCCAGACTGTAATGGAAAAGAGTGTGAAGGGTCCTCACTCCGGTATTAAAATGTACATCGAAGAACTACTGTACTTTTGTTTAAAAAGAGAGGTGTACAATGCAATAATATTTTGATTGCCAATAAATTTTAGTTAGAACTATGAACAGGAAAACATTATTTATTTTTTTTCAGAAATATGACCCTACCCATTATCAACATGCAACCCAAGCACAACCCCTGGAAATAAAGTAGAAATTAAAGTAGTTGAGTGAAAGCATCGTAGTTTGT
>fcc_comp78677_c1_seq1
TTTTTTTTTTTTGAATTAAAATTGTATATTGTCCCAGGATAACTTGGCTAAATGAAGACGCTGCAAAAAGCATTGAATTGTAGTTTAGCAAGGTAAAAACAATCAACATTTCAGCAAAGCATAGCTGTGTCCAGACTAAATGTGTCTAAATACACTAGTACTGCAACTGTTACACAATTAAAAGTTTCTTTAGCAAAACATACAAAGATTTCACTTTTTCATCTGCCAAGCAAAGGGTTGTACAAAAGTGCATTTTATTTATTAAATCACTTTTTTGTTTAAAATTAGGCTGTTACAATTAAGAAGAATTTAACTACAGAAAAACAAGTATTAATGAAGGCACATGAATCATACAAAGATGTAAAAAAGATGATGGTATATAAAGTTGCTTAAAAGTATTGCAACAAACTATAAATAAGACAAACATAAAACACTTAGGTACTCAAACACTGAATAAAATATAACTGGAAACTGAGATCCAGTAAACAAGTTAAAATGGAAAAAGCATAGTAAAGATGCTGTAAGTTTTTTCTTAAACATTTAATGGTGGTATTCCCAGTCATATTCAGTCTCTCATGCAGGGTACAGTTATTTAAACAAACAGACACAACTAAACATTCATGCTTCGTTGCATCCGCTCCAGAGCAGCCTCCTTCTCCTTCAGGAGATCCTTCAAACGTTTGATCCTCTCCTGCCGCTTTATCTCCTCAGCATCCAGCGTTTCCAACGAGTAGAGCGCTTGGGTTGGAAAGTTGTCTATTTTGGGACCTGGGTGTTTCTTCGAGAATGGCATGATGGGGTAGTTTGATGCTGTCTGCTCCTGGCTGCTGTCTTGCTGAGATGTTTCAGCATCCGTGTGGCTGCTCGACATGTTAGCGCATTTTATTCCGCTTAAGCACAGTTCAATCTGGTTGTTGCAGTCCTGTAAACTGGATGAAGAGGATACACTTAAACTATTAGGTGAGCAGATGTTATGTGAGAATTCCCTCGCAGAGCTTTCTAATGGAGCGCTGTCTTTACATGGACTTCTAGATAACCGTTTCTTCACTGCTTTCTTAACAGGATCTTGATCTTTTGGTTGATGTCTCTGAGTTTGGAGGCTCTCCACTGGACTTCTTGTCCCTTTGTGTGATTCAAAAACAGTACATGGATTGGGTTTCTCCTGTGTATGGAGTGACGAAGTGGCTTCTGCAAGCCCTAAAACAGTCCCACAGGGACAGGCCGTACACACCTTCCCTTTTTTAGGGCGTTGTGACGTCTTCCTTATAGAGGGTGAGGGAGTAAGACAGCATGTGTTACAATCTGCTGGCATTTCAGATTGCATATGAACCTTATCGGCTGCAGATTCTGTTGGTGAACAAACCTCCTCTTGACAG
>fcc_comp42652_c0_seq1
CTCTTCCGATCTGGGTGAGTAAATGATGATTGAATTTTCAGTTTTGGGTTAACTATCTCTAAAATATTATCTATGTAAAAAATAAAAAAAACAGTAACCTAGTGACCAGCTCAGTAACAGAGAATGTTATAGCTAACATTTATTAATTAATACCCCTAATTGTTAAACATTTAGTTTAAAGTTTTTATAACAGCAGACAGATTTTAGGCTATTCAAAATTATGGATTGTATTTAAAAGTGTGGGGAAAACAGCTTTGAATATAGAGCATATTCAACTGAGAGAGTAATAACTCTTGGTACTGTCCATAATATTCTATGAAATATTTACTATTTTTAACTATAAACTGTTTCTAACTTAAAGGGAAGCTGACATAGTGTGCCTATGGTTTCACCCAGCCATCCTTATCGCCAGACATCAAAGATTCCTTTTAACTTCAGTTACTTCTTTATAGTAAAATGGAAATTATCTGAAGTGGGTGTTTAAAGGAGACACAAGAAAAAAGGGTCTCTGATGTCATGTAACATCTTCCCGCCTACAGCAGGAACCAATGACATC
>fcc_comp62381_c0_seq1
GGATCATGTCTAGAAACATCAGAAGAAATTCCCACAACAATTTTTAAAATATATCTGCCAGTTGAGTCTGTTTTTTTTTTCAGCAAATATTACGAAAATGGCACTATCTCTTAATTTTGTAAAAATATGTTTTTTTGGCATATAGTTTGTCTCACAAATTTTTCCTAAGTATATTCTTCTGTTTTTAATCATATTCCAGTCAATTTCTCCTAAAATTATTATATAGGATGAATTATCACTTTCTTTGTTGTTATTTTTGCTTTTGTAAAAGACTCTAAAGGCTCTTCAGGAAATATCTCAAATTTTTTTCACTGAAATTTAAATGTATTTTTCGTCGAATATAAAAATTTTTTATATTACAACTTATTTTTCAGATTCTGCCGTCATGTGTCCTTTAAGCGTTTAATGTCATCATAAGTTGAATATTTCATTTTTTTATTGCAAAATTGAAATTTAATTCATTTAAATCGATATCGAAGCATTTATTCGTTTTATTGAAATTTTTTGTACTTATTTGGTATTCCCCCTACTTATACTTCTACATCCACATAAATTCAGTAAAATAAGCTGATAAATTGCTCCTTGCAGTGCTGAATTCTTTTATATTTCATGTTTTTGCACGCATCCACAAATTCTCAACACAATTAGTATTAAAAGATCGGAAGAGCA
>fcc_comp63478_c0_seq2
AAAGAAGTCAAATGCAGCAAAATAAAAGATAAACATATTTTGAAGTTCGTCAACAGGGATTCTCCTAAAATTAAAACCACTAAGAGCATAAGAAGAGGGTCGTTTAATGCAGACATGAACCTTTGATTGCAAATAATACTTAAATTTATTTATAAATGGTAAAAAGAAAAACAAATTTATGAAAAAATCTCTAAAATTAGTATAAGCTCTAAACCAATAGTTTTTTTTTATAAAAGACTTTGGAAGTGATGAGATCAATATTGTATAAGCAACCCTGTACAGTTGGGTGGTTCTGGATTAGTGGTAAAAATTTACAAGATTGTTTTTTCATAAGTCAAAATACCATTGAGGAAGAATTTCTAATGAACATGTGTGGGTATTTGGTTTAGTAGACACAAGTTTTAGATTGGCTTCAGGTTTTATGACTATTGTTAAAAA
>fcc_comp63478_c0_seq1
AAAGAAGTCAAATGCAGCAAAATAAAAGATAAACATATTTTGAAGTTCGTCAACAGGGATTCTCCTAAAATTAAAACCACTAAGAGCATAAGAAGAGGGTCGTTTAATGCAGACATGAACCTTTGATTGCAAATAATACTTAAATTTATTTATAAATGGTAAAAAGAAAAACAAATTTATGAAAAAATCTCTAAAATTAGTATAAGCTCTAAACCAATAGTTTTTTTTTATAAAAGACTTTGGAAGTGATGAGATCAATATTGTATAAGCAACCCTGTACAGTTGGGTGGTTAAGATTGTTTTTTCATAAGTCAAAATACCATTGAGGAAGAATTTCTAATGAACATGTGTGGGTATTTGGTTTAGTAGACACAAGTTTTAGATTGGCTTCAGGTTTTATGACTATTGTTAAAAA
>fcc_comp1910183_c0_seq1
CGGCTATAAATCATTAAATTCTATATCATTAAATAAAAATCTTTCTAATTATATAAATATTTCCGAATTTTAAAAAAGATTTTTACTATCATAAAATTAAAATAATAAATTTGTATCTTCATTATTTGAATAACTAAGAAAATAGAAAAAGTGTATAAAATTTAAAATAGAGTACTTGAAATATGGGGTTTCGTGTTTGATGTGATGTAACTCGTTCGACATGTCTCAAAAGCAATAAAATATTGAGATCGG
>fcc_comp51497_c0_seq1
TTAAATTATTCTTTACAAGAATATAAATTTAAAAAATGATAATGGATAGGCAGATTTTTAATTATGTTATTTTTCTTCTTCATAAAGTGTTTTTTTTACTGCGTTGCAGAAAATCCGGTTCATTCAAAAGTAAATGGAATCGCCTGCCAAATAGACAAGAGACTCTTTCGGCTCAAGCCCGAAAATCCTCACTGAAAAGCAACAACCAAGAAAAAATTGGGTTTTTTGAATTTCTGACACATCTTTTAGACTAGGTAAATTTATTTTAAAATGGTTCCGAATCGCACTGAAAACTTATTATTGCCGGTAATAGATGATGTGTGCAAACTTTTAATTAATATTTAGTGACAAATAACGCTCATATTGTCAAATCAATCACCTGAGCTGTTTCCATTAAACTCTCAATCACAGTATGTTCTTTGTAGATCATAATACTGGTGTAAATACTCAAATCATTGTGCTTGGGATATGCAATGTACCATATTTAAAAAATAGAAGGAATTTTTTGTTTTTTTCGAAATTTTTGAATGAACTTATGTTGAAAAAAACGTAGCGGGTGGAAACTTT
>fcc_comp734983_c0_seq1
ATTATTTTCTTTTTCTATTTTCATGATTTCTAGAGACATGCTTAAGTTCTAGTTCTTGAATAAAAGCTGTAACTCAGATTTTTATTAAAAAAACACATTTTACTATAAACTGATGGCTTATATTTGAAAATTTAGAGGAATTATATTTTATCCTGTTAAGTCTTTCTTCATAAGATATTAACCTATATTAATCTAAATATCGTGCAAAATAGGGTCGATGTAACTTTCGACAACATTTATTTCTCTCCCAGAATTAGATTCTTCATCTACTTTCACACCTGCTCAATACAAATACTGTTTAATTCTTTCTCGCTTGAGATATCTAGTTAGGATACAATTTTAATTTTAAATATTTATGTAAGTATCATTAATCTCATCAGAACACTCTTCACTTTAAAATTGTAAGCATCGGAACCTTTTAGTATATGTTTTCAATGAATTATTATGTTTGATCACTTTTTAAATTCATTTGAGGACTTGAATGTTACCTCGCCAATTTTTTTAATTAAGTCATAAGAACTCTTCCATTTTTATCAAATTTTCTTTTATCTGGAAAATAATTTAAAATTACTCTTTTCCTCAGCTTAATTATACCTTGAGGCGTATTATTATTATATTTTTTAACTTTTAAGTGGTTATTTATCAGACTGCTTCTCATAGACACTTTTTAAATTTTTATTCTTTTATATAAGCTAGTTGCGTTATGCTCGAAATTATCTTGTAATAGCAGCTTTGAATCGATAGTGAGGTCAATAGGTAGTCTTGGCTCTCTTCATAATGTGGCATGGAATGGCGAAACTTCAGTGGTTTTATGGATGGATATTTGCAAAGCAAACATAAGTTATTGTAAATATTTAAACTACCGTAATTATCCGAATATAAGA
>fcc_comp2461469_c0_seq1
CAGGAAGATATGCAGATTTAAAAGAAAATATAGAAAAAAAATATGTAAACCCAAAGAGTTCACAGGCATATAAGTAAAATATAATTAATTTTTAAATAAAATAAAAATTAGGAATTTATTTTTATTTTTCATAAAACAAGAATCAAAATATATTTATTTATTTTATTTAAAAACCCGGTTACCACCCATTTCCGCATAAAAAGACGCAAAATTAAATTATTTCAAAATTAAGTTATCAGCCAGCAGGTTTGACTTATTAAAAGATATTAAATTATCGATGAAATTCTTTTATGATTTCTCATAAAAATATTAATCAATTTTAAATTATAAATACTTTGCATTTTTTAAATTGGGTAAGCAACGTTATATATATCATCATTAAAGGATGAAAT
>fcc_comp18328_c0_seq2
TTTTTTTTTTTTTTTTTATAAGACAAAAAAAAATTGATATAAGTTTAAAAAATCATAATTAATTATATCTCTACCAAATTTTAACAGCCTCGGTGTTTATGGATCCATCGAAAAATTGTGCGCGATATCCCTAAGATACTCAATAATTATTTTTATCTTTGTAAAATCTCAACAAATATCATGATTCTGGCATTTGCTGCAACGTATTTTATGCGCTTTATGGAAGGCTGATCTCTAAGAACAAATGGCTCATATAAAAGACCACGTCTCTTTTGAACTCTTCAAATTCCGTCTATCAAATTCAAAATATTTGAATGATCTCCGATGTGCAGCTTCAACTTAGTTATCAATCTAATCTTCTCAATTTACTGTTCTCTCGAAGACAGACCATATTCGAGGTGAAAAAAATGCAAGAAGAGGAGTACAGTAACGATTAGTACGT
>fcc_comp80844_c0_seq2
CTTCCGATCTGAAGGTAATTGGGTGATAAGAGAACATAATGAGAAGATACCTACGCAAATGGGATGTCAGCATTTTCAGGGTCACGTTGATCCTCTGTGCCTGTTTGACATCTTGGACAGCAGTGCTTCATCACCATGAAGACGAGAAGTAGCAGCAGGACAAACACAAGCACGAAACTAATGGCTGCGATCACCTCAACTGAAAAAGACTCTGTTTCGCATATGGTGATGATGGGGGAGACGGCGTCGTCGACGGCACAGCTGACGTTGGTTGGATGGTCGCAGTTGTACGTGATGGTTTGGTTGATGGTCCATGTTTTGGAGGCCGTATCTTCTGAGCTCTCGTTGTGAACGACACTAATCAGACTGCGGTTAAGCTCCGCCCACTTCACCGCACTTTGCGGGTAACCGCCCGTCGACGAGCACATCAGCTGACAGCTTTTCCCAGCGCTGCCGTCGCTGTTCTTACGTTCACTGCACTCCTTCTCGATTGTGGGAACGCTGTATTTGGCTGTGACTTTGAG
>fcc_comp97960_c2_seq49
TTTTTTTTTTTAAAAAAAATTAGACATAAAATATAATTAAAAGATGGAATTCTTTACAGATCATATGCTTTCGGGTTAGATCTTTCTTCTAAAAAATATCTATTTATATCTGAGTCTTTTTATGACCTAAATATGGAAGGGCACTCTTCTAACGAAAAATCCCCTGAAAAGGAACAAAGAACGAGTCTAAACCTTTAATTATTGTCATAGTTGCTAGGTATGTCAAGAAACCTCTTTAAAGTCATATAAATAGAAGCTAAATCCAATCTCAATAGATAATCCATGGGATACTATATCGATTGATATTCTGGAGCTACCCAATCAGTTAAATTCCGATATCTCTTGGTTTACAAGATTAGTTAACAAAATGGTTTACAGCAAGCCAAATGTCCAATCAAACATCTGATTTAATAGTTAAAGCTTTAAATTAGACTGCAAGCACGTTCGAGAATATCTAGAGTAATTCTATCTTATCAAGGAGCTAACTAAGAGTAATTTAAGCTTAAAAGAATATGTGAAATATTTTGAATAAAAAATGTGCACACGACTCCATACCACCAATAGTGCAATAATTTAGTAGAGAGGACGAATGTATCTATTCTAACGATTCTTAGAAAAATATGCGTCAACGTGGATAAATGTCATGATTTAATGCTGATGGTCGTCTATTCGGACAATAAAGCCAGACATTCTTCTTCAAAATGATCTCCATATGAGGCTATGTTTAGTAGAAATCTCATAATCTAGCAAATAATGAAATCACTAGCATATTAGAAAAATAATTTAACATTTCAAGATTATGGGACGATGTAGATATAAATTTAGCGGAATCTTCAAGAAACTGAAAATATTATAGACAGAAAAACACAATACCAAATTTGTGTTTTCTGTTGGGGAATCTGTCTTAAAAAAATTCATACAACAAGTAAAATCTCACCGATTAGGAAGGTGGATGAATTATATCTAGATTAGGAGGAAAAAATGCAGAAATAAAAAATAAAATGGAAAAAGCATAGTAATTAGT
>fcc_comp69888_c0_seq1
TTTTTTTTTTAGATGTAATGTTTTATTTCATGCTACGACCAGCATCACATAGAAATGCACAAAAAGAAATGAGGGCAATCCCCCCCCACAAAAAAAAAAGAAAAGTAAAAGAAAAAAGAAAAGCCTTCTGAGGCACAATAGAGAAGTGATATGAAAATGTATAAATATTTGGAACCATTTAAATATGCGTCATTTCATTTCCATTCAGGGAATTTAAGTAGGTGACTAGATTAATTTAAGAGGTAAAATGTGTTGTTTACATTCATTGCTCAAGGGCAAAAATACTCTTTTGTACACAACAGCATGACCAGAGGGACTACGCCATCAGATAAAGTTATTTAAAAAAAAAGTTGGGAAGGAAAATGAATGTGCTTTGGCTTTCTTCAGAAATTTACCTGTAATGCATTCGGAACATTTCATCATGCCCTGAGGCAGGAACATTCATTTTTCCCCAATGCAATCATTGTATAAAACCCTCTTGGTAATTATCACAGGCATGGCAGGCCTTAATATCTCATTCAAAGAGTTAATTCAGAAATTTTGCATAGTACCACTGTTAATTTGATATCAGGCATTGTGCTAAATAAACAACGGTCATAATATAAGCAGTAAAACACTGAAAATAGCATTACAAATATGGATTCAAGCATTTCACAATATTTAAACCCACTAAATAGGCCTTTTAAGGTATACAGTGTCAAAACCCTGACAATTTACAATAGATATGCATCCGCTTTCCTTCATGACGCATGACATTTAATCGGAGTCTTTTAAACTATCTTTGGTGTCTTTTCCTTGGCATACAGCAGATATATGTATAGTAGCCTACCTGTGCCATGTGCAACACTACACAAACTCTTTTCAGTAGCATGTCTGGAATAACAAATCCACTAGAAAAAGCCTATTCCTCGCCATTTTGCCATCATTCAAAGGCAAAGCTGTTACGGATTGCTCTGTATATGCGCAGCAGCCATGTCAGCAGCACACATGAGTAGTCTGCCAACTCCCACAGGGGGCTAATGCGATTTATGCTGAATACACATGTAATATTGTACTTTAATCCTTGAGCACAGTCTAAGAGGTAGAGATGGATAAAGAACAGCCAGAGATGGAGGCCGATGAAGAGGGAAGGATTTGGGAAGGAGACAGAAAGAGACAATGAGTGAGTGAGAGCAGATGTCTGCCATCCCAGGAGTCCCATTGGTTCGGCCTAATCTATCCAGTGGACGTCGTGTTTGACTTTCTCCATCCATCTCTGCCTACCACAGCTACCAATGCAAATCTGCAAGAGTGATACTGTAGGATCCTTTCACACACACTGAGACGCACTCCTCTGTCTCTTTAGACTTTCCTTCTATCCTTTCTCTAAACCTATGTTGCCCAGTCTAGATCTGTCTCTATCTAACTTTCACTTTTTTATTTAAACATATGCAATAATGATTGACAAAGAAAAGCCCTTGCACTATAACACATACTGTTTATGTGTAGATTAGAATCCAATCAGAGGATACACAATTAGCATCAATCAGTGTACAACCTATCTCTATACAGAATCTAAAACGGTCTCTGATACTTGATATACTATCAGGCATATAACTTAAAAATCGAAAAGAAAAAAAAAAC
>fcc_comp76002_c0_seq1
AAAAAAAATTAAAAAAAAAATTTTAAACCCATATGATGAACCAAATTAAAATTAGATTTATGACATGCAAGAACAAAAAGATGTTTTAGTTCTAAATAACTACATCTTTCACAAAAATATCAATGGAACAGGCGATATTTCATACTGAAAATCAAAATCAGAAATTGCAACGCCAGAGTGACATTTGTGGCAGGGAAATTCGATCAACATTCAGACATCATCATTTTATTAACTCGTTTTTATTAGCTCGCTTTGGTA
>fcc_comp95580_c2_seq3
TTTTAACTGACTGCATTAAATATAAATATAATTATTAAGTCTATTAACTATAGTTGAAGTTCTGCAGGAACATCAACGTTAATTGGGAATGAAAGTCGAGAGAAAAACTTTTATCAAGTCTATTTAAATTAGGGAATCGTCGAAAAAAATATTTTTATAAGTAAAATCCAAAGACCATATTATTCTGCTGAGTTGCGATTTGTTAAAACTGGAGCGTTGGAAAGTGAGAATAGTTTTTTTCTGTTTTACACAGAACAAAAGCTTCACCTGAAATGATTTCACTTCAGCAAAATGCTTTTTTGCAAACACTCCTTTACCTTGCTTATCATTTTAGATTGAACTCCTTCAGTTTTACAATTATGTTCACTGTCGAGGTAATTCCAGACTTATATTTTCTGTTATTCATTTTTGTTAAGAACTCAATTTTATTATCTTTCATCTCAATAAAAATAACTATTTTTCCTTTTAATTTCATTCTCTTTGTGATATACTTTTCATAAGCTCAGCTAAAGAAAATTTTTGATACAATACATTTGAATATTCTGATTTCAAATGAGAAAATATTTCGATTTCTGTGATATAGTCAATCCTCTAACTTTTATTAAATTGAAAAAACATACAACTGGGTAAAAAACATGTTTTAGGTTCAACACTGATTCATAAAAACTTTCTAAATGAATGATGTTGCTATTAAAAACAAAATATAATGGAAAAAGTTCAAAGATAAAACCATTTGTTTAATTTTCCTTTCTCAGCAAACCAGAATTATTCACAGTTAAACTGGAAACCCTGTCTGTTGTTACATTTAAAAGCTTCTCCAATGCCAATCACAAATCTTTCAATTTAATGACTTACTTTTTCAAATATAACATCTATTTTTATGGTGTTTTCAAGAATTCTACTGACAAAAAATCTTTAGATGTCAAATTGATCATCAATTCCTTGGATAAAAATGAACAACTGACAAGTATCACATATATTTGCTGTCGTACAATGCCAATAAATATCACAATGAGGACTTGATTTAAAAACCGATATATACTTTATGATCTGAAGACATACACTCAATGCGGCGAATTGTAGTTCTTCTTGACAATGATATATTTTTTCAAGCTATTTATCTTTGGAAACAAAATATCGAATACTGTCATCAAGCCATCATAAAAATTCCCCTTTTGTAAATGTCTTTCAATGTTAAAAAATCATATAATAAATTACAAAACTAGCAATAGATGCATCTTCTTGTGCAGATAATTGTTTCATAAAATTTTTTGATTCTTTAAATTCTGAAATAAAGTTTTCAGCTATTGTATGTTATTCTCTTTTGTTAAAGTATAATAAAATATTCATGTTTTCATGAATGTAACTTTTTATAATTAACTTTGTTAAATCTGTAACCGCGTCTATTCTTATTAAATAAGCAGCTCTGATATTAAAATTTTTTAAATAAATATTTGTGACATTGTCATTAAAAACTGGACATTTGTGAACAACTTTCCCCATTTAAGAGGAGTTCATTTTAATGAGATCGGAAGAGCAC
>fcc_comp737143_c0_seq1
CTGCTATCGAGACAAGGCCAACTCAATATATCTTCTCATATTTCTGAACCACCCGGTAAAGTCAGTTTTATTTGCTGCAAAACTAGTTCTATGTTTCTTTTTTATGATTTATTCGTGGTTTTAAATGTTATCGTCGGAGTAATTTTAGATTTAAATGTGCTGAAAAACTACTTAATCGGATTTAGTTAGGGCAAATATGGAGGCAAAAACTTATCTATAATATTGTTTTGATTTAAAAGCTCAAATACTTCCCGTGAATGATGAAAAAGTTAAAAATAATGAATTAAAATATCTTTATGATTGCCATTGAAGTGCTGAATTAAATGTT
>fcc_comp95841_c0_seq1
GTTTCATGGGCTTTATTTTTTTCAAATGCCAAAAGATCGCGTAGCTCACGTTTACAAGCAGTGATAGTAGCCTATTGGCTACATAATGGATATGCTAATTCAATTCAATGTTTGTGTGGTAGGTAAAAGCCATATCATCAATATTATAACATCAAGCTAGGTGAATCTGCAAATTTGAAAAATAAATTAACAAACATGACTATCAGCCTGCAGACATTAGGATAGTTATCCTGAACGATTATTTTGTCCGTCTAATCATGTATTATTTACTTGCAAGAATGTAGCCCCTACCAAACTTGTACACACCGTTTAGACATAGGCTACTGATTTATTTATTTTTGGACGGCCAGCATCGGTCGGGCACGCACCCCTCCTCCTCCTTTAGCTCACGCCAGCGAGAGAACGCTGGACCAATATTGATCTTCGTCCAGCCTTTTATTTTGTCACTCTCCCTTTTTCTCTTTCTACTGTCCTCCGACAAAACCTTTGGCTTCTTGGTTTTACTTGCTGCTTCGGCC
>fcc_comp726730_c0_seq1
CTTAAATACAATTTGCTTATAATTAAATATATATAGACTCTAAAATGAGAATATATATGTTCTTCGAATTCTAAAAATATTAATGTTACACTAGATTTCATTTTTTTTGTGATTTTTAAAAATCTTCAAACTACAGTGGTACCTCAGTACTCGAGATGGCTTCAGTGGTTGAGATTCGTTCATACACGCCCAGGTCCCAATCGCGTGGCATCGCGGCT
>fcc_comp98042_c0_seq1
AATTTTCCGAGTGATAAATATATATTTTATAACATTAAAACTATTTCAAATCATATCATCTCTTTTAAGTCAAGAATTTCTCTCGCCCCAATGATTTTTGAAAAGAACATTTCATATATGCAAAAAAATCCTATAATTTTCCGATGTTATGTTATTAAACTCTTCATTAGTTATTTCAAACAATATCTTTTCATTTCCTATTTTCACTTCAATAAAATTTTCTTTCAACTGCAAAAACACTATATATTTAGGATTTAAAAAAGAACTATAAGATAAATGAAAATGTTAAATTTACCTATTGCTCGTGATAGAATTTTTGATTTCAGATGACTTATTTAGACTGCGCTTATCCATTATAATATAATACCCGAAAGATCATTATCGCTAAGATTCACTTATAATTAATTTTCATATTCAATAAAAAAATTGGTGTTGTAAGAACCATGCTTTATTTCATAATTTATGATTTTTTATCTAATGATACTGCGTAAAGACATATTTTTTTTGATTTAAGTTTTCTCAACTCTTTGTAAGTCTCTAAACTAACAGATCGGAAGAG
>fcc_comp4592661_c0_seq1
TTTTTTTTGAAGATAAAAAATACCCAAAAATATAATAAAATATTCAATTATATTTTTAATTTCTTTCAACTAGTCTCTCTGAATCATTGAAAAGTCCACATGGAAATGAAATACCATATGGTAAACAAGTTTATCTACTTTGGGCATTTTGACGGATATTTTTTAGTTGATAATTTTTCACCTCATCAAAAAAATCCCTAAATTACTTGTTGTAATCACAAAATAAAATTCATTCTATTTGTCACTAATATTCTTAATTTAACAAAACCGGACTCATGTTTTGCAACGGAGGGATATATGTGCCATATCTGGATGATTTTTCACATAAATTCTTAATAATTTATTATTAAAATCTATATATTTTAATTCTTGAGATTTTTTCA
>fcc_comp544097_c0_seq1
AATAAATTAAAGTGATTTGAAACATCTTTAAAAGGGAAAAAATCCAAGGCGCTAAGAATTTTATATTTATGCAAAACTCTTGATCGTTTTTATAGCGTGCAAGAATAACTGAGCTTCTTTTTATCTCTTTCAAAATGTATGATTGAAATGAAAAATACATCCTTTATTATTGAATTTGAATATGCGTGAGTCACTGAAGATATTATTGTCTTCTCGAAATCTCATGTTATATATATTTCGTTTTTTGAATATAAACTAATAGATTTATCACATTCCACAGTTAAATATAGTCACCAGTTTTTCTGTT
>fcc_comp78068_c0_seq3
TGAGTATCAAAAAAATAATATTACTTCTAAAATTATCACTTAGATCAGTGGTTTTGAACTATGGAGTGCACCACCTAGGTGGCGCTAGAATTTTTAAAGAGGGACGTAACATATATTTCATGTTTATGTACACGTCTTAATTCATATTATAGTACCAACGCTCACTCGATATATATCTTCAACCAGGACGCTTTATTTTTAAACTGTTTTGTTAAGAAAGTAAATATCGCAGCGAGTAGAATGTGCCCAGTCTTACATAAACCGTGATATAGAGCGTATCAAGCGATGGTATGTGGTATTCTGTATTTGAGAAAATGCGTTCCATATACTCAAATAGTCGTCAACCATATAAATATTTTGACATTTTTTTCTGATTATGCTGCAATACAATAATTTTAGAATAAAAATAAGATTGGATAAATAAATATCTTATATTATAATGATATTTGTTTAAATTACACATTTTATATTCTTTATAAAAAATTATTTATGATTTTGAAGTTAGAGCGATAATATTTTTCGAAAGAAAAAAGAATACCGATAGAAAGTTTTGGAAACACTGCTATAGATCGTATACTTTTATTTTTGATCGTGAAAATTTAATAGGATTTATATTAATCTCTTTAGGCCCTCACTGAGAGTAACAGATCGGAAGAGCACA
>fcc_comp36939_c0_seq1
GAACTACGTCCCTCTCTAAGACCCACAAGCATTTAATTGATTTCGTGAAATGAATGGTTTGGCAGTTGTATTTTCGCATGCTAGAGCCCTTGGTTGTCTATTTCCCATTTGTCAGTTATTGTGACGTCTAATACAGAACGAAGGCTTCTCAAATCTTAGCCATGACTATAAGAACATTAAAAAATATGCTAAAATGTTGATTTCTTTAAGTTTCATTCTTTCAGATGATATCGTGTCTGCCTTTGAAGAACT
>fcc_comp101555_c2_seq28
TAATTTGTTTTGAAAATATTTGTACTGTTTGCAATCCTGGATAATGAAAAAATTGTTCTAAAACGACAATTAGTTTGTTTCAGACACTAATTCAGAATTACTTCGTGTTTCATCATTAATTTATATAAGATTTACGCTGGCGTATATTTCTAACAAAAGAAACATATTTATTTTTATATTAAACTTATATATCTCAAAAATCATTTAAGTTTTTCTCATTAATATAATACAGTATTATCTCTCTGATCCGACTAGGATGGGACAATATTTTTGACATTATTTACTCGGTTATGCGAAAAGCCAGAAAATAAGAATTTTATATCTATAAAATAAAAAACATATTTCCATCTATTTTTAATAAAAATATATGATTTTTTGTATTGCCGGTATTCTTGAACTTTTAAAAGCATCATTTCGCCATTTCCATAAATGTATCAAATCGAATTTTCAAAGTATATTAAGACGGTTTCCAACGCCTTTAAACCTTCTTCATTCGTAACAGAATTTTTTAGGTATCATTTGTAATTGTTTAAATCGATTCAGACGTAGTACCATATGGTTTGACTTTGATTGCATTTGTTTTTTTATCGGCAATCTCAAGTATCTCATCATTATCAAAATATTCATTATCAATTATCTCTTCAGCTTTATTCCATTCTAATAAATCAACATATTTGAACCCCATAAACTCCTCATGTTTTTTCAAATCGTTGAGTATTTCATCAATTTCATTGTCGAGAATTATATTTTTTCCTAAAAAAGGTTAATTTAAGTGAACGTATTCGAAAATACCTTCTTTTTGTTGTAATATCTTGTTCCTTACTCTTGTAAACGTCAAGATTTTATTTTTGAATATTTGTTGGCTAAAAATAATATCAAACACATCATATTAAGTTATTTCACTTGTTTAATAAACGATAAATTTTGATCTAACGATTCGCTAATTAGCGTCATAACAAATTTTTTCCTGTATAAACGCTTTAAACATGATTTTATACCCTGATTCATAGGCTGAATAAGCGCCATAACATTGGGTGGTAAGAATTTAAGTTTTATGTTTTCATCAATATTTCTAATTTGATGAGTAGGTGGCATTATCGACAAGAATAATTGCTTTATGTGGTAGTTGTTTAGTAAATAAAATAGCCTTTTTATTCCGCACAAACAAATTGCTA
>fcc_comp94912_c3_seq1
TTTTTTTTCATCATCGAGAGGTTTATTGATCGTTCTGAAGTAACTGCAGCTACGCAGCTGATATTTCTGGCCTTCTTCAACTCGCATGGGTGGAGGCAGTCAAGAGGAGATGGAAACTCACCTTGAGCTTGTCCTTGGTGTGAGCAATGCAAAGGGTGTAGTTGGACCAAGTCCTGTTTGTTTCAGGGTGTCTGAACCAGTTTCCAGTCTCATCACAATATTTGGTGACTTTCTCAGTGGAGTCAAAGTCAGGGAAGTAATTGGGGCAGTACTGAGAAGTGTACGTTCCTGCTGGAGTGTCGTCCCAGCACAGCCATCCGTCCCATGTGCGGTTACAGTATAGACCTGATTTGTTATATGGCTGGTCTCTGTTCATTTTCTCAAAGCATTTATATTGACCGTCGATGATCTTCTTCCTCTCCTCCGCTTTCTGAGTCACTACAGGGCTGACCTGACTCTCAGCTGTAGGATCCATCTCCGTCTCGGTCTCTAAAAAGCCATGAACTGGTAACGTCTTAATTTTTTCCTTTGAGAATGTGAGACAGTGGGACCAGGTCTTATTGATGGATGAACTGTGTACCCAGTTTCCAGATTCATCACAGTATTTGGTTACTTTTTCTAAGGGGTCAAAGCTGGGGTAATCTGGGCAGTTCTGTGAGGCAAACGTTCCAGCTGGGGTTTCATCCCAACAGAGCAAGCCATCCCAGAATCTGCTGCAAAACGACCCTGTTTTATTATGGGATCCATCTCGGGTCAGAAGTTCCAGACATTTGTACTGAGACTGAGTCATGATCAGTCTCTCTCCCTCCACTGCCATCAAGACAGGAGTAAGGGATAAGTCAGCGCTGGGCTCTGTTTTTGTCTCTGTCGTTCCAGCCTTTGTTACATTCAAGATAAATGATGTCAAAAGCCATAGGGTCTCTTGCCAACCCATGTTCTCAAATCCTGGCTTTATCTTTATGTGGATGAGAATGTAAATCCTGTGCGTACTTCACTTTCTCACACTGGGCTTTTCAAACTGAATTCCATCGTCTGGGACTAAAAATAAGTGATGCTGTTACTGCATCTTGTGTTTTTATCTCCGTCTGAGGAGAATATCCACTCGTTAAAAAGACGTGTAATCAGAAACGTCACTGTTATACATATTTTTTGTGAGCAAGACGTTGTCTCAGTTCAGCAGCCGGTAATCCAAGTGCATCTAACAGCGGCTCATCTCGAGCCGAGCATGTGGAGCGCGTGGGC
>fcc_comp101191_c6_seq4
TTTTTTTCTTCTTTTTTTTTATTATTATAAATATCTAAATAGAGCTAAAACTGAATATTTATTGATTATTAGAAGGTAACTCAGCAGCATAATATGTGATGTTTTCAGAAGAATTTTCTGATTTATCACTTCTGACATTTGATAATTTTAAATCAGATATTTGACCTGTTTCACTCAATCTTGATCTCACACAATTTTTTATTTTTGTAAAAGCTTTTTCAATTGAAGTAAGCATATATAAATATGGCGAAAGTAATTTAAAATAAAACTCGAATTATAAAGTAATTTTTCATAATATCATCTTGTTTAGGAATATTAGCATTATGAGGAATCATACATGCATTTTCCATATTCAATTCATCTCTAAGGTATTCACACAACTCTGCATTTATTGTTAATTTTAGAATGGTTTTACAAGAAAACATCATATTTACAGACATTCTTTCAACCTATGAAATCGAGCGTCCTCTAACAATTGGAAAGTTAACAACGGCTGTTTTGCCTTTATAAATAATGAATGTGATCTTAAATATGAATATTGAAAGAAGATTCATCAATAAATATAAATTTGCTGAATTATTTGGAATAACGATTATTAAACCATTAATAATACTCATATATAAGAAATAATTTATCATATGATTTAACTCTGTCATGTTCTCTTTATGAAATTGCTTAAAGCTATTTTAATTATTTTAGACCTCTATCGATTGTGGATATTGATTTTTAATCCTTCTTGTTGTTCTTCCAATTTTAAATTTAGTTCTTGAAAATTATATCCTGAATATGAAGCAATAATTGCTTCACTGTCATCTATAACTCTTTGATTTATAATAGAAGCCTTTTAATTGCCTTTGGGCAATAAATCTATGCATACATCATTATAATAGTTAAATACGAAACATTTTTTTATCCGGAGCATTTCAACTGAGGTCTTTATTTTTGACCTTCCTCCCAAACTAGCCTTATAAAACAGATCGGAAGAGCAC
>fcc_comp4735803_c0_seq1
GCTCTTCCGATCTCACACGTACTGTATGTGCAAAACTAGATTTTTCTAACCTGCACATACATGTATCTTTAATTTTTTGGGGATTAATTAGGCTTGCTGTTTCACGGTCAAAAAACAACAACAGCAACTTTAGTTATAACAAGTACACAAGATGGTCATAACCTTTGGAGATAGAAGTTACCTTCAAATAGCCGTTAGTTAAGTCAAATAGCAGACACTGGATGAAAC
>fcc_comp88487_c1_seq2
TTTTTTTTTTAATATCTCGAAAAAATGATAATAGTAAATTATCTATTTTTAAAATTATCATAAAAAACTGATCTTCATTCTCCTTAATAAGATAATTTGTAATTTATAAAGTTTGGAAATTGGTTGGAATAACTTATCAAAAGTCCCTCATTGTTGGTTTGTCTTTTGACTGACTCTTCTGGCTTTCTATGGTCTATTCCTAGCACACTCTGCGAGGCTTTCCAAATATTAATAGGACAACAGGTAAAGCAACTATAATAATGAATTTTTTGAAATGTTTTTACATAACTATCCCAAATAATAGAATTTTGGTAGGCTGCTGATTGACTTAAATGTATTGAATCATTATTGGCATCTCTATTATAACATGATTGGCAAGTTGTATTGTATCTCTCATAGGATGAACTTCTAAATGTAGACGATTGATCAATTTTATCTGATTCGGCCATACTCGAGTTGCAAGTGGTTTTATTTTCTGACATATATCTATGAAAATGCTTTTTCCTGTAATTTAGTTCATTTTTATTTATCGAATTCATATAAGGAATCATTTTTGTATGGTTTAAATTTTTAGAATAAAAATCATTTTTAATTTGATTATTTACTTCAATTGGTCTATTTTCAAACGGTTTTGATACAAGAGAATAATTATCACCATTAACTCCTTGAAATTTACCTTCTGGGGTTAAAAATGTTTTTTTAGAAGAATAATTTGTCGAATTTGTTTTAAATAATTTATCAGGTATATCTCGAATTATTTTTTTATCATTTAAATATTTTTGAAACGGGCTATTATTGAGATTAATTTTATTTTTGTCATCGTTTTTTTCATTTAAAATACGGATTTCAGCCATATTTTTATCAGATATTATTTTTGAACTTCTTTTTGACGTTGATGATACAGATTTGGGGTTTTGATTATCTTTTTGAAAGGTTTCAGATGAAGTATATGCAAAATATTGTTTAGGAATAGGTATTAATATCTTTTGTTTTCTATATATTTCACAACCAGAGACATTTATATTGCATTTCGATTTCATTGAGTTGCCATTTTCATTAAAAGTTGATTTTTGAGAATTCTCAAAATAGATATTATACTTATTCATTTTGTATCGATGATTGGACATAGCATTTTTTAAATATTTCGATTGATGTTTCTTTAAATATATAAGCGGAATTTTAGATGAAACACTCTTTTCGATAAATATTTTTATATTTTTTTCCAATGAAACAATATTTTTTCTATTACCGAGATAAATATCATTCAATTTCCCATAATAATATTCTAAAATACACAAAATCTCCTTTTTACTTGGACATCGCATATACCAGTATATTGTTTTGTTGCCAGCGAAAAAAATATTTTTCGAACAAAATAAAGATACTCGATTTTGATAACATTTTAATTTTGGCTGAATCTGATAAAAATCTTCACCGATATATTTTGACGCATATTTACTGCAAAATTTTACGATTTGTTTATTTACAATTCCTCCATTAGAAGATTTACACCAGAATAAATGGAATGATTTTTGAGAAAATACTTTCCAAAAATCATCTTCTTTTATATTATAAATCATATGATATATTCGAATCCTATTTATTTCTTATTAGTAGTAACAGATTAATTGATTTTATTATTTTAAATAAATAAAAACATACAAAACATTTTTT
>fcc_comp102129_c0_seq24
CTCAAGTAAAGCTTCAAAAAGACATGCTTTATTCTTCCATCTTCATATAAACTCAGTTATAAATCGCTTCTTCAGTTTTAATGCCCATCTTTTTTTATTTCTGAATTAAAGCGATTATTAAATGACTCAACATTTTGAGTATAAATACTTCCTTGTCAGCAAACGAAATAATACTTATGGAAATAAGATACATGAATAAATCCATTTTCACATAAACGGGCTTAGCTTTTATTCTCATCAGCGTGAAAAAACTTCCCAAGAAAACAAGATTAAAAATTACGAGTATAATTGTTGATGCTCTTTTGTCATGTATTATCTGAGCTTAAACACGTTTTATTTGAGCGGAACATTCGAAAATACACAAAGAATCAGTTATATTAGATGGACTTCGTTCACTTTGGCTTTTAAATTTATAGTTCATCATCGTTTCGTCGACCAGAACTCTCGTACATGACCCAACTAATTTTCTTCCTGCAGCATTGTTGATTATCCATCTTAAATTAAAATCCTTTATGATTTTTTGAACTTTTGGCTTACTGAGACACTTAATAAAATAGATGCTTTTTTGACTTATAAAACTATTTTATCTAAACCATTAGTACCTTCCTATTATTTTTCCCATAGTGTTTAAAAAATGACTCTTCTCATATTTTAAATTTGTATTTTGTAATTGCTACAATATAGAATAAAACAACGCCAACAATAGACTTCGACATAATTAGTCCATTTAACATATTTTAACGCATTTCTTCAACTTCCTAGAAAGAGCTGTTTTCTTAAACAATAATGATTTTCTTAACAAGTAATATTTTATTTCTCATAAATAGACCTCGAAAAATTATCAGCAAATTTTTGTCATAAACCAAATATTATCAGGTAAATTATAGCGTAAAAGGCTCTAATTTACATTTTAAAATATTTAATAAACACTTTCAAAAATTAAAATTTATTTTTTTAAAATATAAAAATAATAATAAAATTTATTAAATAACAATATTTCAGTTATTATCGAGGTTATCGAAATTATTGTGATCCACATTTCTTCTTCTAACCCGAGTAATAGTTCGCGTTGATTCCGCATAATATCGTCTTCGATAAGTGTTTATTTCGCCATTTTCGTCTCACGAATCATTGTATTGTAAAATATTAATGTTTGTACTAAAGCCTCTAGAGTTTAAAAATAAG
>fcc_comp22499_c0_seq2
TCTTGGGCCAATAAAAAACATGATCCTAAAATTTCATTGAACTCACCACCAGCAACGCAGCAAAAAAAGATTTCTCTTGAATATCAGTTACTAAATTATGAATAAAATATTCGCAGTCATATACTGTTCTGTCTGAGATTGCGCTAAGCATAGCTTTTTGAAATAGACTTTACAAGATTGTTGATAATAAATTATCAATATTGAATTAAACTTGTTTCGGAAGATGATCTGCGTGTGCTCTTTCAAAAAATTCTCCAATAATTTCTGATCTAGTGAGAAATAAGCAGACAGTCTTTTCAATGGCGCTTTTTAGGCTTTTATACTCTAACATTTTTTTGAGTAAAAATATGACAATAATTGTTTATTTTATAAGCTTTAACTTTAAATTCAGTAAATTTGATTTTTCAGACTCTTATTAATATGTTATGTTCCTTGAAC
>fcc_comp16242_c0_seq1
ATACATCGAATCTTTTAAAATTTAAAATATTTAAAAGTACAAAAGATAGTATAAATTATTATATATATTCTTTTATTCAAGTTTTACTGTTTCTGAAATTAAATTAATTGAATTTAAAAAGAAAATTATATGATATAATAAACATATTTGAGTCATAAATATTTTAAAGTATTTTACGTAAAAACTATATTTCAGCATAATTAGTCATTAAGCTCATATTTTATCGTCATGTTATTTAATATGTTCATGACGCTGTGACTCACCGGTAGCTCACAGTAAAAATGGTCTGAAATAACTGAAATAAGTTAAAAAGTTTATAATAACTACCTATAATCGTAGAAATCATGAAAAACACAATTTTCTGCAAAAAAAGATGTATGTCGAATTTCTGTCAAATTCTAGAGGTAAACTCACGTTGAAAACGTGTTAGGTATTTTTTAAATCTAGTTATCACTTTTAAAAAAAAATTCCTAAGATAATAAGATAGTTATAATCCTTACAGCTGAATTTTAGTTTAATTTAAAGGCATTAATCAGTCAAGGTTCGTTTTTAATAACTTAATCATGATTATTAACGATTGATC
>fcc_comp79889_c0_seq1
CTATTTCTTTACCAGAAATCGAACCCAAATCAGCGGATTGGCTCACATTTAGAAAATCCTTGGTTGGAAATCAAGATTCAAGCTTTTTTTAAAGGTAAATATTTTAAAAAATAGATACTGATTGGGAAAATATTCATAAGTTACCTGCCCCAGAAGAAATAAAAAATTGCCCAGTTTCGAAAATTAATTCGATATCTTTCCATGAAGTTTAATATTATTTTACCAGTTTGTACATAAATATGATATTATTTGTGGTTCAGCAAACATCGATGGATACGATTCCGATGATTCAAGAGATTTCAGTCGAGTTCCTCGCTGTTCTATATGGTATATTTTTCATTTTATAGGGATGAATATGTATATAATAATAGTATCATTAAATATGGTTTAGTCTTAAAAAAAAGAGTATTATTAAAATTCTATAGGCAAAACATCTTAGAAAATTAAAGCGCGTTTTAATTCTTGCTGAGGGTCCTGCATTGGTCTACGTTGATGCTTATACGAATGAAAGAAAAGGTGAAATCAACTGGTAGTAGGTTTCTGACTCAGGACACCAAGTTTGACTATAGAAGCAAAAGATTTTAGAAAATTTAGAATCATTACTGTTTTATAAGTTATAATACATAGACATCAAGGATATATTTCTTTGAAGACGTCGGTGATAAATCTGAAAATTGGGTGCAGGCCATTCGCAAAATTCAAGTAAATCGTCAGTTAGGATAGCCTGAAACGTTTATAAATATATGTTAAATATTTTTCCATTTTTATATTCACTAAAATCAAAATATAACTCTAATTTTTTTCACATTTTTT
>fcc_comp79889_c0_seq3
CTATTTCTTTACCAGAAATCGAACCCAAATCAGCGGATTGGCTCACATTTAGAAAATCCTTGGTTGGAAATCAAGATTCAAGCTTTTTTTAAAGGTAAATATTTTAAAAAATAGATACTGATTGGGAAAATATTCATAAGTTACCTGCCCCAGAAGAAATAAAAAATTGCCCAGTTTCGAAAATTAATTCGATATCTTTCCATGAAGTTTAATATTATTTTACCAGTTTGTACATAAATATGATATTATTTGTGGTTCAGCAAACATCGATGGATACGATTCCGATGATTCAAGAGATTTCAGTCGAGTTCCTCGCTGTTCTATATGGTATATTTTTCATTTTATAGGGATGAATATGTATATAATAATAGTATCATTAAATATGGTTTAGTCTTAAAAAAAAGAGTATTATTAAAATTCTATAGGCAAAACATCTTAGAAAATTAAAGCGCGTTTTAATTCTTGCTGAGGGTCCTGCATTGGTCTACGTTGATGCTTATACGAATGAAAGAAAAGGTGAAATCAACTGGTAGTAGGTTTCTGACTCAGGACACCAAGTTTGACTATAGAAGCAAAAGATTTTAGAAAATTTAGAATCATTAATAGACATCAAGGATATATTTCTTTGAAGACGTCGGTGATAAATCTGAAAATTGGGTGCAGGCCATTCGCAAAATTCAAGTAAATCGTCAGTTAGGATAGCCTGAAACGTTTATAAATATATGTTAAATATTTTTCCATTTTTATATTCACTAAAATCAAAATATAACTCTAATTTTTTTCACATTTTTT
>fcc_comp1064074_c0_seq1
ATTGTATTTCCAGACAAACTCTTCCGAAAACTTTGTTCAATATTCGGTTTTGATTCTCTTACGTTTCTTAATTTCAAGCTTCAAGAAGTTATGAAAACTTTCCACTGACTGTGTATGCACACCAGTTTAGTGATTTATGAACTCATACTTATGGCATACACTGCCGTGCACAAATCCCAGTTCATCAAATCTCAAAAATAATCTGTGCTCATCGGTGTGTATTGTACTATT
>fcc_comp67416_c0_seq1
GCGTTATCCATAATTAAAATCTAATTAAAAACGCCTCTCACATCTAAAAATTCATAAATATCATCAACTTGAATGCAGTTACCCTAATCTTAAAAAATCTGAGTTTATTTTTCATTTTAGCAGCACATATGAATAAAATATTAAATCTTATTTGAGGACTTTTTTCATGCTGGCTGACTCGATAAACTTCTACCATATCTTAAACGTCTACAACAGCTTACACCGAATTCATCAAAACTTATTATCCGCTTTCATCTTGTAAAAAGTTATTTGAACTGTAAAATTCTCAAAAATTTATATTCTCATTTTTATTACTCGCTCTGGGTATTATAGAAACTATTTTCAGATAATAATTCAATTTTACTAAAAAATTGGCGATCTTCCCTAAACATACATCGATTTGTAATTCTATTTTTAGTTTAATACTCTTAGAGTAACACTCAATCAGTATTTATTTCATTTTGAATCATGCCAACAGCTTCAAAGTTAATATTTTTGATTGTTTCGATGCGTTTCTTTTTTTCTTCAATACGGCCAGTGTGTTTAAAAATATTTTTGACTGAGCTAACTGTGTTTACATTCAGTTCAAGTTATTAGCTTTTTTGTTTGGGACTTTTTCCAGCTTAAAATTTCATAATAATTGTTTTACGCGCAAAAGAATCTTATTTTTTCTTTGCATATTATGGAGTAATATAATATTTTAAGTTGAT
>fcc_comp3471987_c0_seq1
ATTAAACAGGACTGATTATATTTGAAATGAAATCTAAGAATGTAGAATTAATTATTGTATTTAAACCGCCTTCTATCACACTAAAATGTTAATGTATATTCATTGATAAATTTTGAATTATTTTAGATATTCTCCCGCTATAACTAGTTAAAACTTTAAATTGTGCACATATCATATTTACAATCATGAAATATCAATGCTAAACAATAGTCGTAACTGTCAATTACGAAAAAGGTAATAATTATAGCATCAAATATAATA
>fcc_comp98593_c0_seq1
ACGCTCTTCCGATCTGTCCATTCGCTAAAATCTACTCTATTAACGCTCCCTTCCTTCTCCATCTCTTCTAGAACACGATCAACCTTCTCTCCCCTTAAAAGAGATAAAGGTCTTTATGGGTCTTAGGTTAATTCTAGTTTTATATCTCTTGAGTAATCCTATGGAAGGTTTAAATATTGCTTTATAATTCGTAAAGATTTGTGTCATTTTATTCATGCATGTATGTTGAATAAATTAACACACTTGTCTTTACACAAGCAGGATAACCAATCACTTCCGATATTAGTGTTTCCAGATAAAGATAAAATGCAGTAAGCGGTTTATGACCATCGCTAACCTAATGGTTTAATCTTATGACCCAAAAAACTTCTAAAATTAGCCCCGGTTGAAATAAGTGTGACATTTAACACTGTAAAATCTTTTTAGTGATAAAAGTAGCAGACGAAGCAGTATCAATTTCAGATCGGAAGAGCA
>fcc_comp1275400_c0_seq1
GCAAAGGAATGAGAGCAGGAATTTGTTTTCCATCATGCGTGTTACGACTTGTTTGGGTAAACCCTTCTCTGCCAGGTTGCCATAATAAGCCTTTACTGCACAGTAATTGCACAGCATTATGCAATAGATTTGTTGCAACATGTTGGAGGTGTGTCACTTCCCCCAACCAATGACTATCTTTCTCAAAACGTCATCTTTTTTTTCTATGCATCTCTCTCATTCTAACCTTAAATTCAGGACTGGTCAGTT
>fcc_comp98593_c0_seq3
ACGCTCTTCCGATCTGTCCATTCGCTAAAATCTACTCTATTAACGCTCCCTTCCTTCTCCATCTCTTCTAGAACACGATCAACCTTCTCTCCCCTTAAAAGAGATAAAGGTCTTTATGGGTCTTAGGTTAATTCTAGTTTTATATCTCTTGAGTAATCCTATGGAAGGTTTAAATATTGCTTTATAATTCGTAAAGATTTGTGTCATTTTATTCATGCATGTATGTTGAATAAATTAACACACTTGTCTTTACACAAGCAGGATAACCAATCACTTCCGATATTAGTGTTTCCAGATAAAGATAAAATGCAGTAAGCGGTTTATGACCATCGCTAACCTTGAAATTCAATTAAAATCTACCTAATGGTTTAATCTTATGACCCAAAAAACTTCTAAAATTAGCCCCGGTTGAAATAAGTGTGACATTTAACACTGTAAAATCTTTTTAGTGATAAAAGTAGCAGACGAAGCAGTATCAATTTCAGATCGGAAGAGCA
>fcc_comp82760_c1_seq2
GCTCTTCCGATCTCATTCATCCAAGGAACACAAAAAAAGAAGTGGAATTCAAAAAGCAAGACCATTAAAAAAAACAGACAGGGAATAAACCTTGAAGCGGACTCATTAGCCCCTCATTGATATTAAAATGTATAATATTACCAATTATAAATCATTGTCCAATGACAAGAGTGGAAATATATGACGAAATATAGCATTGTCTAAAAAAAAACACCGTAACAAATCACTGCTATACATACAGTACATATAAGGTCTATACACTAACAAGTTAAGGACTGTAGTAGAATACATTAATAAATATAACAAACATATATAGATTAGCCATTTGAAACAAGTTCAGTTACGATCACATTTGTTATGTTCACAGGCACCTTAAAATAATAGTCAATTATAAAATCTCTAAAATTGTTTACATAATGTTATACAAAATGTGCAAAAATTCTGTTATATTTATATTAAGCGCATCCCCTCCTGCTCATCCCCTCGGTCTGTATTTATTTCTCTCTCATGAACTGTAACTTTATATCTCTTGTATTTAGTCTCTCGACTGCTGATGATGATCGGAAGAGCACACGTC
>fcc_comp4736707_c0_seq1
GTTTCAATTAGATCTACCATTTATACAGATGAGCATCGTTCTTATCCAAATCTTAATGATAATAGATTTTTACACGTAACGGTGTGCCACAAGTATTCATTCGTGAACCCATAAACGATTTTGCATACCAAAGGCATTTAATCGTTGGATGAGGAATGAAAACTGAAATTAAGTGGAAGAAAGCAGTACTTACTATTTATTGAGCTAATTTTATCAGTGAATTTGTTTAGAAATAGAATAACAAGAAATTTTTGTT
>fcc_comp68321_c1_seq1
TAAGTTGGCAAAACTCCGATCTCTTTCGAATTAATTTGATATTTTTAATTAAAAAACAATAATCATCTAGCATAAATGCGGTTACGGGACAAAAATGCATCTCTAGAAATCACCTGTTTTTATAAAAGTTCTGAGTTCAGCGTTGATTATTTTTGAAACACAAGCCGGATGGAAGTTAGATTTTGTAAACGCAATAATTATATGCCCCGAGTTGATGCAGTCATTTGGCAGGTTTGATTCGAGCATTTCAAATATCTTACTCCATTACTTTGCAACCAATTTTGCAGAAATTTAAAATTTTCAATGAACTAAATTGATGTTATTCTATCAGATATAAGGCCCTCCATAGACATGAGGTGTATACTTTTAAAAATATTTTTTCTAATTAATATTTAATCATATTTATTTTAATATTTTAGTAATTTAATAAATATTATTTTTCCAAATATCACAAATAAACGTATTTTTTTAATATAAACCGCATATCATATCTTTTTATTTT
>fcc_comp101992_c1_seq37
CCGATCTATATATTATACGGTTCCTGGAACTTTGCTCTTTTCAGAACTTATGCTTTTTCGGAGGTACGCGTTTTTATATTTTATGAATACATTTTTCAAATAAACAATAAAAAATATCAAAGAATATATGATAAATTTTTATTTTATTCACGATTACCAGAGCCCGGAAAAACGACGGTTTTTTAAGTTTTATTTGACGTTAATTTTATCAGCAAAAATAAGTTGATTATTTTTTTGTTGTTATAAAAAAACAGTATATATTAATTAAAAAAATAAAATTTGAGGAAACTTCTATTACAATGATTGTAATATAAGAAAACGAACTTTCGAATGTTCTCGATCATAAAACTCTTT
>fcc_comp91781_c0_seq1
CTCTTCCGATCTTTTTTTTCTTTTAGAGGTATTTTATTTGCAAAATTACATTTCTTCCCACATCTCCATTTGAAACAAAGACCAAGGTCTTCTAATGTGCCTCATTATTAAAATAATTAAGAAATTAAAAAGAATGGTTTTTTATTATTATTTTTCTTTGTCACTCATAATTTAAATGTCTGAAATAAGTTTGAACATGTAAAAGCTGCAGAGTAAAGAGAATAAAGCCTATCTACCAGTGTTATAGCCATTCACTGCCTAAAGTTACGCCACACACTGTCCCTACACTTCACCAGTAGAGAAGTGAACCACAAGAGTACAGTCAAGGATCCAAATTAACCATTTATGGGGCATTTTGCATGGACTCAAGTGCTTATAATGTTTTAAATATGAGTAATCTAGACAGTCATTCGTGTTTAATATATTATTCATATTTCTCTCAAAATTTTTTATTGGATCTTCATGCTGTTTATTTATGATTTGGATACACAAATAAAATTTTGTGTGATTTGTCATGCAGTTATTTCTGTACATTTGATATACAAATGATGAAAAATATTAAAATTTTGGGGTGCACTATTACTTTGACTTATGATAACTGTCCCACTGGTGAGTGAGAGAGACCGCATGGGCCCACTCGGGCTGTGAGGTTTACACTATCAGTCCTCACATTCACAATGCCAGCGCAGTCAGCATGCGCTCAGGACGGCCAGTAAGGAATCGCTAGTCTTACTTCCTCATTCCTTCTATATTATGTTTCTATATGCATACAACCTCGCTAAACATTCATAAATATGTATACATATAGGCACACATATTATTATGAATAAATTGTACATATATATTTATAGAATATATGTTTTCACGTTTTTATAAATGTATATGTACACATAGGGAGCAGATGTACAGTACAATGTGGTATAATCTGCATGTGTATGCGCACACGCATGCAATCACACATATCTACACACTTTCACCGGCACGACCCTGCGTACAGTCTGCAATACGCGGCTTCTAAAAATGTGCCCTTCCTGAAACAACAGGACAAATTTTGGAAATTTTGAAAAGATTTCCAATGTTTTAAAGCTGAGTCCGTTTGACGAAAACAGATATTCAAAGAAAGAATTTTAAGACATTGTATTTGCAGTTTCTGAACAAAGTGGTTAATTTTGCATATTGTATACAATATTTTTTGCCTAATTTTTCTTCATTTTATAGTAAAAGACATTAAGTAGCTTTATAAACCAGAAAACAACTCAGTCTACAGAGATTTCCCATCAGCACGCTGTGCTGCATGTAATATTTGACATCAAGCTGTACAGCGCTGTCCAATCACACATCCTCATTTACAGGTACAGCCATACTCAAAGGCACAAAGAGCTTCTACAAGTCAAAGTTGTCCTTCTTGTTGAAGTTATACAAAATAACATTTTGTCCTGTACAAGATTGAGTGACCTTGCACATTTTTTAGGATTAACAACACAAAAACCCCCTGAAAATATATTGTTTTTCTGTTTATCTATATTTAGGACTACCTCCAAAATGGGGGCTGCCCATAGTAAAGGAGGC
>fcc_comp3483205_c0_seq1
GATCTGCGCATCTAAACCTTTAAATACAAAATCATGATATACATACCATCTTTTATGTGATTTTAATTCTCGTCCCTTTCTTCTATGAAATTTATTAAATTCAATTTTAAATTTTGTCAAGGTATTCATAATTAAGTTAATGTGAGATATGGGAATTTCATTTCTACAATAATAATGCAATTCAGAATAAATATTAAAGTAAAACCATTGACAATTATATTCAAAATCAGAAAACATAAAATAACG
>fcc_comp3222944_c0_seq1
TCTGTTTAAAATGGAGCTCATTTATTTTTTTTATCATGTGAACTGAAAAGGTGAAGTCAGACTACCATTCTCTGTTTTTCATTTTAGTTAAATAATCCATTATATTTTCTTTTATTTCAAAAAACATAGCTATATTTTTCCTTAAATTCAATATTCTATGTAATAATTTTCCTTAGCTCAACTAACGAACATTAGTTTGATACAAAACATGCAAATATTATTATTCCAACTTCGAGACTAGCTATTTAAATTACATGTGATTAAGTTCTCTAGCTTTGATAAAATTTAAAAAACAAACAACAGGGTCGTAAATTTGTTTTGTGATC
>fcc_comp5389_c0_seq1
AAGCTATCGTGTGGGCAACAAAATTATTTATGCAATATCTAGAAGGCCTTTAATTTACACTGCAAACTGATCACTAACCATTGACCTCATTACACAAACGGCTGCTAGTTGCATAAAAAGGTGAATAATACATCTTTCAGGTTTAAGTTACAAAATCGAATATCGAAGGTCGAAGATAAATGCTAAGGCCAACGCCCCTTCTCGTCTCCTAATAAAGAAATCAGAATATGAGGAAGAGGCAGAGAATTTTGTGCTAAAATTTATTGCAGATTTTGAAAAAAAGATCGGAAGA
>fcc_comp963833_c0_seq1
CAATTTTTTATTATAATTTTAAGGATAATATCAACCATTCTCGTGTTCGTCTTATCATAGAACATTCACAAATCAGTATATTTAATAAATGATGCCAGAAAGAATCAGTAGTCTCGTCGAATATTAAATATACTGGTTTTCTAATATGCATAAATTTTTTTGTTCCATTACTTCACACAAAATACAAATTAATAATTTGCTTTCTATAACAGC
>fcc_comp67902_c0_seq2
CACTTGTTCTTGTTTTATATGAATGGAGTAGAAAAACGAAAATACCCAAAACTTTTCTTCAAACAAAAATATCAGAAGTTTCAGTCCGTGAATAGCTTAAATTTAGACTTGATTTATGCGTTGAAAAATTGCCTTATAATTTCAACTAATAATAAGATTGATGGTATTGGCTTAACAGTCGAAATTGATGAAACCTTTGTAGCCAGGAGAAAATTCAATTTTGTTAGAACTGTTCCAATAATTTTGATGTTTGTTGTTGATACGAAGTGTGAAAATTTTAATATTTTTTAAAATGTGGTTCCTGATGGCACAGCAAAAACTTCAGAATAAATTATTTTGCGTAAAGTAAATCCAGGAACAACAATAATAACATAAAAATGGAAAGGCTATCTGCATTTAAATAATTTAGGACATATACACAAAA
>fcc_comp75901_c0_seq1
TTTTTTTTAAAGTTTTTTTCAATTATACAGTGATATGTATTCCAAGTTAAATATTTTAAAATTTAAGAATTTTAATAAAATACAAGTTAAAATAATAAATATTCACAAATTTTTATATTTTGTGACCATTTACCTTTTCAAGATCTCTTACATGTGTTTTATTGGTTTTTTCATGTAAAAAGGCGTGGCAGAAATATTCAAATAATTTTCCCGTCTATTTGATTGTTGGAGACGTCT
>fcc_comp1543414_c0_seq1
TCTCGAAATGAAAGATTGATGTGAGCAGGAGTAATGTCGGAAACGAAAAGGAATTATAAGATTATATCATAAGGGGTTTGCTAAAATTAATGAGAATGACTGCTGGAGATATTTTAGAAAAATATTGATATATAGAGAGTTCTCGAAACTGTTTTATTATAAATGAATATTTTTTTATCATCCTGTCGTTAATGATGGTTGATTTTTGAGAAATATTAAAATGCAAGTTCTAAAATCTAAAAAAGAATTTCCAGC
>fcc_comp3573788_c0_seq1
TAATAATATTGGTTTAAAAGATTTTTTCTCGTTTTTTACAAATTCTTAAAACATTTATATTTTAAGTATTCATTAAACTATAACTATGTCAGAGCTTGTTAAATTTCTAGTCTCTTTTATAATACTTCTTGATTTCCATATATCTGAGAAAAAATTTATCAAAAGATTACTGACTTTAATGTCTACATCCTATGATATATATTTTAAATATACAAATTTTTTAAACATCCCAAACATATT
>fcc_comp99854_c1_seq7
TCATCCATGCACTTGAGTTTTCAGTGGATATAACTATGAAATTCCTAACATTCTGAAAGAACCTTGGTTTTAAAGATGATCCAATAACCAACAGCCTCAACTTTGACTCTCCCATCATATTTGTGCATAGCAATCCTGTAACTCTCTTTTTAGAATAGTGAAAGAATTTTGATTTTTCCAAGCTTAGGACCATGTATTAACG
>fcc_comp99854_c1_seq3
ACTTGAGTTTCCTGTGTATCTAACTGTTAATATCCTTAAATTCTTAAAGCACCTTGGTTTTAATGATGATCCAATAACCAACGGCATCAATTCAACTCTCCATTCATATTTGTGCATCGCAAAACTGTAACTCTCTTTTCAGAATCGTGAACAAATTTTTCTCTAGCCGAAGACCATATATGTACAGGCAGAAGTTCATAAAGAGACCCGTCTCATCTGCGTTAAAAATATATCTGGGATCATACTTTTTAATAGCTCTGACAATTTTTCATTTCTAAAATTTTATGTACCGGAAACTCTATGAAACACGAGATTATGCCGCCTCTTAAAATTTAAAAACCTCCCCTTACTCGCTTTGAATGAGGGAGTCTCCAA
>fcc_comp5490115_c0_seq1
GTTGGTTTAAATATTGCTGATTTTCAATGATTCGCATTCATTAATATATTTACCTGACAGCATGATTAAATTTAAAATTGTTATTCTAAAAAAACGCCATGCAAAAAAAAATTTTGGGTAGTCATTTTTAATTTAATTGTTGCAGTATGGTTTCTTCTTCCAGGAATTAAATGAATTCAACTTAAAATCTTCAAAAATGCTTTGATTATTCTTGATGAGGTGGCTGATTAAATCATTTATGAAATTTTATAAAAATTTTTAATAGAATTTCTTTAAATGTTATG
>fcc_comp99854_c1_seq1
TCGGAACATCGCATATATTAAATGCATGTTTGAAACAATTCACAATGGTTTATTTCGATACATTATCACTATAAGCATATTAATTTGGAAAGATGAGCCATTTTCAACTTTTTGAAATATTAATCTCAACAATCGTTTTTTAGATAATGATTTGAAAGAATTTATTATGCCTTGATCCAAGGGCTGCAATTTTGAAGTTTTGATTTTGGCAAGTATCATAATTAAGTATACTCAGGAGTTTATTCATCAAAAAGTTTATGGCAAGGTGCATTATCAACAAATAATAAAATCTTTCTTTTCGTTTTAGACTAATTTAAATTTATAATATCCAATTGGAAAAAATGACTGATATCATCCATGCACTCAAGTTTTCTGTATTCTTAAAGCACCTTGGTTTTAATGATGATCCAATAACCAACGGCATCAATTCAACTCTCCATTCATATTTGTGCATCGCAAAACTGTAACTCTCTTTTCAGAATCGTGAACAAATTTTTCTCTAGCCGAAGACCATATATGTACAGGCAGAAGTTCATAAAGAGACCCGTCTCATCTGCGTTAAAAATATATCTGGGATCATACTTTTTAATAGCTCTGACAATTTTTCATTTCTAAAATTTTATGTACCGGAAACTCTATGAAACACGAGATTATGCCGCCTCTTAAAATTTAAAAACCTCCCCTTACTCGCTTTGAATGAGGGAGTCTCCAA
>fcc_comp94682_c0_seq1
TCATAAAATAGTTATTCTTTGAGATCAATATGTAATTATAAATATTTCTCCATAGAATACATAATGACAAAATTTCGCAACAGTACACTTTTTGATGAGTTGGCAGATGAACGCGAAAATCCATACCAAAAAATTCGGAACCTTTCTCTACCATTTAATATTGATGGCAATTTTGAATCGAATGTACAAAAGTACGAAAAATTCCTTTGTGACCTAAATAAAAAAGCTTTTAAACGTTCATTTGAAGCATTTTCACTCTATGAACGAATAAAACCTCTGGATGAATATGAGTTTGTTTTTTTATAACAAGGGTCGCAAATTACTCAGCAGCATGTGTTGTGATATTTCAGCGCGAGACATGCTCTAATTGAAGTATATTAAATTTTAAATAGTTGTTCTCATTTGACTACCCACACTTTCTATATGTTAATCATCTTGAAAATCATTTCGTTAATATGTTGTCTAAACTTTGTTTTTTTAACCAAAACACAGTATTTCTTTAAAGATTTAGGTTCTTGCAAAAGTCTTTCGCGAGATTCTTGAGATAGAAATTATGACATATAATAATAGACTTATGACTTCTACTGTTATGATCCAAAAACCCATTACATATTACGTGGATGATATATTTGAAACGTCACAAGTGCGCCTCGAAAAGATACTTGATACAATAATTGCAAATCGAGGTACACCAGAAGAGAGCATTCTTCCTGAAAGACTAAAAGATTATCAAGAAAAAATGATTTCTAGAATGTGAATATTTGAAATTTT
>fcc_comp78253_c2_seq1
AAAATATTGAAGAGATTTCTTCCTTAATAAAAATACACGAAAGCTATCTTGGTAACGTATAATAAAATAAATATAAAGGAATTATTTGTGGTGACCGAATATAGATCTTGGTATTGAAAGTTTTATAGCAATACGCGAGCAATGTAAATTGAAGAAACGCAAAACGCCCACTAAATTAGGAGTAATACATTTTTCTTCTTCGATGTATCCAATCTAAAGTGTTTATGCTGACTTTTAAGGACCTACAGCAAGTAAGGGTTTCGTTTTCCCGGAAATCGAGATTCAATATCTTTAAAATATTTCTCGCATATGTCCGATATCTCGGAAAATGATATAGAAAATATTGCTTAAATAAAATTCTGCAAAAAAATAATGTATGGACTAAAATAATTTTTAAT
>fcc_comp938536_c0_seq1
GCGATTTTAAAAAGTCAACCTATCATCTTTAATTTTTAATAGAGATTTAATAATGCATTCAATGTTTCAAAATTGGTTAAGAGTAAATATTTGAAAAATTAAAATATGATATTTGAATTATTTGATTGAAAAATATAATATTCATGTGAAGATTGATTTACCCCGAATTTAAATGACTCCGTTGGTGTTGGTGTGAGATGCCCTACTCAGTTGACACCCAAAAAGCAGGAGACGCCTCAATTATCAAATTAGAAAAACCCTTATACATCGTTTGATTCTATTACCATGTGCACGAGCAGCGTATTGTGTCCAAAATTATTTCCGAATTAGTTTTGGTTTTTTCAGAAAAATAAAATGAGAATTGTTTATTTTGTTAAATTTAAAAAATCTTAAAATGCTCTCTATTTTCATTTTATGTGACAATAATGATTCAGAACCCAAACTTTTTTGTAATAAAGCAAGAAAAACAATGTAGATGAAAACAAAAATG
>fcc_comp23334_c0_seq1
TCTCACTATCGTACAGTTTTGGTCCTTAGTATTGTTTTTTATATCTATTATTTTGACAGTGATAGCTTCTATGGCTTCTAATAAATTTTTTTATATTGTAGGAAAATCCAGCTTTAGTTTTGTAATTCTGAGGAGTTTATAGCAAATTTTTTGACTTTTTAAAAATAAACGATTAAGAATCGTCTTTTTTAAATCCATGTATCAATCTCAATTTGAAGTTATGAGGTATAGATGGAATATGGACAAACCTACTCGAAATCAGAATAGCATTCAGATG
>fcc_comp36128_c0_seq1
GACTAGGCCTAAGCCTTGTCTGTGAAACCAGGGATTGTGTGTACTCTTTTTAGTTGGGGGAAAAACAGTGATACAAGAAGTATGTACATTTTCACAGTATTCATAAAACGGTAGTCAAAAAATGACCTAAGTGAACTACTTCTGGCCAATGGACAATTTACTATCCCATGATGCAGTGGGAGATGAGTTGTGAATGGCAGTGAAGCGACACAATTGAAGGTCACAAATGCCCGACTTTTAACAGTCTTTCCTTCTTTGATAAATAATCCTCCATGTAAATCAAAATGCCTTGAACCTTACCATGTATCATATCACAGCATCTGGACATTACCT
>fcc_comp37875_c1_seq1
CGATCTTTTAAAATTATAGTATTTTCATAATTAGATCTTCCCATCACAGAAAAATATCGTAACCGAAAAATATTTGATTAAATTTTAGAAAATTTTTTATAGATTACTAAGATACCATGTGAAACCAAGATAAATACAATAGGAAAGCAATTATTTGCGTGCCAAGTGCCATTCGCTAATTGGTTGTGCAGAAAGTTATTAATGATTACGAGTCAGTTTCAAAGGTTTTATTCCAGCTAAACCACACAAAACAACTTCTGAATTCAATGAAACAAATATTCAATATGAACTGAAAATTGAAGTTGTCCAAAGGAGGAGAAATCTAAAATAAAAATATATAAAGAATATTGGATGCTGTATCGAAAAGCTCATCAAAATAAAACTTAGCATCACTTTTATAAAATAAAAGCACAGGTAAATTCAGTTATCGACTTTACTTTTTTCCTATCAACTGTCTGGTCTTTTATAATTAGATTAAAAATTACACTAAAGCTTAGTGGGATCGTTATAAATAGGGTGAA
>fcc_comp102147_c0_seq4
CTTAGAACACGCACCATAGTTTCAGCATCTCTGTTTTTAACGAGAACAATAAAAAATTTCCTCAAACGCTCTTAATTCCACATACTTACCACTGCTCGTCTACTAGACGGTCACTGTTATATTTTCGTTTAAAAAATAGAATTTCATCTATTTCGACAATTTTACTTGACCCGTCATCATTCTTACACCCAATTAATGAGCTATTTTCATTAATATAATATCATATTGCCTCACGTAGTATTTTCCCTCAATCACTAAATTTGTCTCGATTTATATTCAATTCAAATGATATATTTTGAAAATTCTCGCCCGAAATGTGCCTATAGATTAATTCTAAAATAGATCGGAAGAGC
>fcc_comp58942_c0_seq1
CTTCCGATCTATTTATTATTCAGAATATCACGTACAGCAGCAAAGATACGCGAGACTTCAAATCTCACAGTATCACGTGTAATACAGACAACAATGTTCCGAGAGAAAGGCACAAACATTAAGATAAGTCTAGAGAAAACATTAAAACATCAGCTCAAATTATACTCATTATTATCAAGAAACACCAAACAATAGAACCAAAAAAACGTTTCTGTTTTTTCAGCTTTGTTCTATACTTCTGATTGTCATCTTTAATGGCATATACCTACACTTCTAGAGCCCAACCTAATTCACAGAAAACAAATTCACACTCGTATTAATATTAGGGATACAATGTTTTGGTGAAACAACGACTGAATGACCTAATCCAACTGATACTGACGAAAAAAAGCAACTTATGACTGAATTTGATATGGCCACCTATACTGTATACTGTGAAATTTGAACCTGATATTGACATAATTGATATTATTATTGTATTGAAAGTACTGAAATGCGGTAGATAAGCAATCAATGCTATACTAATCTTATTTTTTAGCATCATCCGTATTAATGAGAT
>fcc_comp499756_c0_seq1
TAATCATAGGAGGAGAAAAATTCAATAAAAATAAAATTATTTTATCCTTATTGACTCAATGTTGATTATACAAGCTCATTAAAACTAAAGTTGAAAAATGTAATATTTATAAAATATTTTAATAATATATGGAAAAATAAAAACAAAGATAAGATAATTATTTTATTCTTAAATAGTTCTTCTCCTCTTATTTGAGTCATTAAATGTTGAAATTCTATTTTTCAAAATTACTTCCATCATGCGGTCATCAAAAGTGGTGATAAAAAATTTAAATTTCATCACTTTAATGGCTTGATATATTATTTATATATTGATAAAGTAAAAGAAAATTTTTATCCTTTCAATTATAAGAATCGTAAGGATGAAATTCTTATGATATCAATAGTTTAGTAAAAATTACAAGTGATTAAATAGAAAGTAAGTTAGTTTATAGAAACTTTAATTATATCACCACTGATATGATATATATTGCAGAAATAT
>fcc_comp75873_c0_seq3
ATTCCAATTCTGGATGCATCTTCAAATACGTTTCTATATAAAGTTTAAATTGAAATAATCAATGAATTAATGTAGATTTCCACTTTTCTGTTCAGTAACATTTATATTATGTACCGATTTTTCAATTAAATACGATTTAACTTCTTGTAAGTGTTCACACGCTTCATTCTTTTAAACATATGCCAAAGAGAGAAGCATCTTCAAGTCAACTTTAAAGGAGGGATAATTCTTGTATTGATCTCTAAGATCACATTTCTGTAAGTTGCTCTATAAATTTTATCAAAATTTATTAGATAGCACTCAACTTTCACGAGCAGGAAATTATAAACTGCAGCAATAAACGCAGCTTCCTCAAAATCAAGTATCAAATACTTTAGTCGATTGCAAATAACATGCATATTAATTTCGGTAAACATAAGTTTTTAGAGTTCCTTTATTTTTTATGCCAATAGCACATAAATAAACTAAATATAATCATTCAAAAATATTCCAAACACAACGTACAGTTGTATAAATCCCTTAAGTGCGATTTTAAACAAACCATCACAGATCCAAGAATCTGAGTGAGAAAGAGATTAAAAATTACTTACAGTTGAGAAAAAATACCACCTGTTTATTTTGTTCAATATAATTAATACTTTAGAAA
>fcc_comp75873_c0_seq2
TTCCGATCTACATAACTAAATTTGAAATAATTTATTCCAATTTCTAACATTAATTAAGAACAATAACCCGTTAAATTCCAAATTGCCAAGATGATGTCTATAATTGACTATTTCTTTGAGTTTCATCATTTAATGTCTGTTTTTTTTATTGTTTGAACTTATTGGCAAACTAAATGAAATTATCTGATTGATAGTTCCCTTATAGTAATGCTGCACCGTTTGGAGAAATCTATCATACTAAGTATTTGAGTATAGGATTATCGAAATGAAATATTGAGAAGACCTTTCCATTCTTCAGCAACATTTGTTGTCAAGGTATGATATTCCAATTCTGGATGCATCTTCAAATACGTTTCTATATAAAGTTTAAATTGAAATAATCAATGAATTAATGTAGATTTCCACTTTTCTGTTCAGTAACATTTATATTATGTACCGATTTTTCAATTAAATACGATTTAACTTCTTGTAAGTGTTCACACGCTTCATTCTTTTAAACATATGCCAAAGAGAGAAGCATCTTCAAGTCAACTTTAAAGGAGGGATAATTCTTGTATTGATCTCTAAGATCACATTTCTGTAAGTTGCTCTATAAATTTTATCAAAATTTATTAGATAGCACTCAACTTTCACGAGCAGGAAATTATAAACTGCAGCAATAAACGCAGCTTCTTTAGTCGATTGCAAATAACATGCATATTAATTTCGGTAAACATAAGTTTTTAGAGTTCCTTTATTTTTTATGCCAATAGCACATAAATAAACTAAATATAATCATTCAAAAATATTCCAAACACAACGTACAGTTGTATAAATCCCTTAAGTGCGATTTTAAACAAACCATCACAGATCCAAGAATCTGAGTGAGAAAGAGATTAAAAATTACTTACAGTTGAGAAAAAATACCACCTGTTTATTTTGTTCAATATAATTAATACTTTAGAAA
>fcc_comp75873_c0_seq1
TTCCGATCTACATAACTAAATTTGAAATAATTTATTCCAATTTCTAACATTAATTAAGAACAATAACCCGTTAAATTCCAAATTGCCAAGATGATGTCTATAATTGACTATTTCTTTGAGTTTCATCATTTAATGTCTGTTTTTTTTATTGTTTGAACTTATTGGCAAACTAAATGAAATTATCTGATTGATAGTTCCCTTATAGTAATGCTGCACCGTTTGGAGAAATCTATCATACTAAGTATTTGAGTATAGGATTATCGAAATGAAATATTGAGAAGACCTTTCCATTCTTCAGCAACATTTGTTGTCAAGGTATGATCTCTAAAAGACGAGCATTTACATTCCAATTCTGGATGCATCTTCAAATACGTTTCTATATAAAGTTTAAATTGAAATAATCAATGAATTAATGTAGATTTCCACTTTTCTGTTCAGTAACATTTATATTATGTACCGATTTTTCAATTAAATACGATTTAACTTCTTGTAAGTGTTCACACGCTTCATTCTTTTAAACATATGCCAAAGAGAGAAGCATCTTCAAGTCAACTTTAAAGGAGGGATAATTCTTGTATTGATCTCTAAGATCACATTTCTGTAAGTTGCTCTATAAATTTTATCAAAATTTATTAGATAGCACTCAACTTTCACGAGCAGGAAATTATAAACTGCAGCAATAAACGCAGCTTCTTTAGTCGATTGCAAATAACATGCATATTAATTTCGGTAAACATAAGTTTTTAGAGTTCCTTTATTTTTTATGCCAATAGCACATAAATAAACTAAATATAATCATTCAAAAATATTCCAAACACAACGTACAGTTGTATAAATCCCTTAAGTGCGATTTTAAACAAACCATCACAGATCCAAGAATCTGAGTGAGAAAGAGATTAAAAATTACTTACAGTTGAGAAAAAATACCACCTGTTTATTTTGTTCAATATAATTAATACTTTAGAAA
>fcc_comp2206528_c0_seq1
GACATTTTTAATTTTTGTATGTGTTACTAGTTTATGGCTTTATTTTCCAAATTCAAATATATAAATGAAAAGAAAAACGTGAAATTCGCTTATTTGGAACAACCGATTAATTGGGCAGAAATTCCTATGTCCTGATGTGTTACAATGAAACGGAACCTACTTTATTAAAATTTAATAGATTTCTTTTAGTTTTTGCAAATAATTATTTTTATCGATGGAAATGTTTTTTTTTT
>fcc_comp82058_c0_seq1
GCTCTTCCGATCTGCAAAAATAATATCTTCATATTTCAGCCAAAGAATAAATAAAAATAAGATTTCTGTTTTCTTAAGTTTAACATAGAGCCTCGTAGATTTTGGAAGTTCATCGACTTTTTAGCAATGTTGGATATAATTTATGTTTTTTCGTATAAATAAAAGATCTTATACTTTCAAACGACTCTACGTTTGTGAATAATTCTTCTCTATTTTCCTTATCAGTGAGACTTCGATTCATATTCAATAAAGCTGCATCATAAACTTTCATGGCTGAATGGAAATGTAAAGTGGTAAAAAGATTTCTTATTTCATTTCTAAACTGCAAATCTATTTTAAGTTTCGATTCCAGCCATTTATATGATAGCCCTTCAACAATTTGTAAATACCACCCCCTGCATGTAAAATCGCTTTACAGAAAAGATTCAAACATAGCTAATATTTTATTTCCTTGTAGTTTCCCCTGGAATTGAATGTATAACAGCTAATCTTAGAGAATTCAGTATTCTGCTTGCTGACTATTCATTCAATAGAGGGTTGATGGATACGACGTCAATTAGCTGTTTTATTTAGGAATCCAGTGACAATAATACATAGGTTGATGATGAAGAGTCTTCATGGACTAACTCGTTCTGTCCCGTTAACTGTTCCAT
>fcc_comp2066055_c0_seq1
GCCTTGAAACTGTAATTTCAATCTCCACTTTATCTTGTTCTTTTCTCAACTGTTTAATAAGTTTTAATTCTGATGGATGAGGAAATTTTATTGTTTGTTGGGAGCTGCGATGTCATCTTTTGACTGAATTATTCTTTTGAGTCAAACCATCACAGACATCATCACTGACATCCCATTGATCGATGGCAAACAAAAGTACGTTGCTCTGTAGCTTCTTTATCTTCCTTCAATGTAGTAGTTTTCTTTCTTTAGACTACTTTTAACCCCCATTTCAAATGCATATGTGTGGTTAAAAATAAGAAAAAAGATAAAGGTATATACCATATTTGCGTGTACGCCAAAATTTTCTTCGTCG
>fcc_comp72679_c0_seq1
GCTGATTCAAATAATTAAGAATGAAATATAAGAGGGTACTACAATAATTTCCGACTGCTGGAGATCTTATAATTCAATAGAAGGAAAAGATGTAATCATTTTACTGTGAACCACACATATTATTTTGTAAGTCCTGAAAACAATGACGTTCACACAAAAAACATCGAAAAAACTTGGAGATTGTTGAAGAAAAGGTTTCCATCAATT
>fcc_comp1055180_c0_seq1
CGATATATGACAAGTAAAGAGTTAAAAACCGTTATAGATATTTTCTCTTTCTTATCGATACTTTCAACTTTAAAAAAAAATTCATTTTCTATATGCTAATTTTATAATCTTGTTTATTTCTTTGTCCATAAGTTGCAGAACTAACTTGTGCAGTTTAGTGAGTGAAACGCAAGTTCAATGTTTTTAAATTTTTACTGTATATTTGTGTAAACACTACAGTTATCTGCTACAAAATGATATTTATTTTTTACATTTTTAATTTCATATCCCACGTGATTATCAAAGATGACCAGATGTCCGTTGTCATCAAAGCATTTGGATATTTAAAATATTTGGCCGTTAATATTTTTTATTTTTAAAACACCTTATGTTTTTAGATTTTTCAATAAACACTAATTCATCTCTTTCCCCTTACAAATTGGAGCATCCAGATACAGTCAGACGTTCCTTCGATAATTTCCCACCATGAAATTTTTCCCCACTGAATTTCAGACTTTTTCGGGGAAGAGCTTTGAAAAACTATCAATTTTCATAACCATTAAAAATATCCTTTATAGAGATATATCTCTAATTGCGGCCATACATTCTCCAA
>fcc_comp13352_c0_seq2
AAAAAATTCTACTACATACAAAAATCCTATTATCATCAACTATACCCATCATTCAATAACAATGCAAAGTATCAATGGGCAGAAGCCGGTAGCCATATATCAAAATACGATTTTATTTTTCCAGTTTTTATCAGGTATTTTCTTAATTTACAAGTGATACCTCTTCGGAATATACACCTTTAAAGAATCTGCCTTTAAATTTTCGGTTCGATTTAATTTTAAC
>fcc_comp45475_c0_seq1
CCATGAGACATTGGCAAAGGTTTCGAAATATGTGGAGGGGAGCCAAAAACCCCTAATTTAAATTAAATCCTTTTTTGCTTTTTTGATATAACAATTCTTTATTGCAAATCCCATAAGATTGTATGAAATTGAGTTTATGTTTAACATTGACGAAACAATGCAATCACACGCAGTTAGATCATATCGAGGAAAGGGTCCTCGGGTTCAAACCTAGACCCTTAAGAGGGTTGAAACTGGATTTTTATTAGAAAGATGATATGCTCGGGTTTTTAAATTAAGAAACGCGGTAACTTTATTTCTAATAATTGCTGCCATAGTTAAACCTGGATCAATAATTTATACAGATAAATGGTCCGCATATC
>fcc_comp62591_c0_seq1
AGACGATAACCCAACAATATTACCAATATTCTCTCTTATTTCTTCACTTATTCTTATTAAGGGCTTGTTTAGGCAGCTGCTTACTAAATGTGTAAGCAGCTCTTTGAGAACACTTTTGTCCTTTCTGACAGATAGTTTTTTTTCTGTTATTTTTTTCATAATTTTTTCATCGTCTAAGTAACTATTCTCATATCTTCTTCTGAGTCT
>fcc_comp89025_c0_seq1
GAAAGAGGAAAAATATATTGATTGATATAATTGTAATGGATTCTCTTTACCTATTTTACTGATATATTTGCTTGATAGATATTATAATTAGATTTCAAAATAATTATGTGCAAAAATTTTTGTGACTATCGGTATATAAGGTTAATTTTTTTCTTTAGCTCATTTGTCAGATATATAGTTTCAATGATATTCATTGATTAGAAATATTTAAATTTTTCTTACGCATTTTGAAATTCAAAAAGGCATGCAAATTTAGACTAATAATAACCATTACATTCTTTTTCCCAAATTTATATCATAAAATATGCAAATTATTCCGTCCTTAATACTTGATTTTTACCATGATTTGTTCTTTAAATCAGATTTAATTTGAATTCTACCGAATTTAAATTCAAATTAATATTGTCTAAATTAAGATAATACATTTTTTGGATAAAAAATTCATAACATAAAAAAAGAGCATTAAAATAATTTAATTAGCTAATTAAAATCCGT
>fcc_comp1427103_c0_seq1
ACGCTCTTCCGATCTCGCTCTTACTCTAAGGAGGATAATTAAAGATAGAAGAGGACACTGTTGTTTTTTTCTGATATATGGGGCACATTCTTGTCCCTCTTTTGAACTGAGCCCGTATACACACATAGAACCGTCAAACACTCCTGAAACTTTGTAGATCCAGTGACTGGCGTGCACATAAACCTATTTGAAAACCTCTGGATGCGTTTAAAGATTACGCTTTTATTAAAGAATTGGCTTTCTAGAGTTCATCTCCAGTTATTTGGACGAGTTTTGTTTCTTATATAATTTCGAAGAAAACGAAAAAGGTTTAATATTTGTCGTGATCCTTAAAAA
>fcc_comp89025_c0_seq2
GAAAGAGGAAAAATATATTGATTGATATAATTGTAATGGATTCTCTTTACCTATTTTACTGATATATTTGCTTGATAGATATTATAATTAGATTTCAAAATAATTATGTGCAAAAATTTTTGTGACTATCGGTATATAAGGTTAATTTTTTTCTTTAGCTCATTTGTCAGATATATAGTTTCAATGATATTCATTGATTAGAAATATTTAAATTTTTCTTACGCATTTTGAAATTCAAAAAGGCATGCAAATTTAGACTAATAATAACCATTACATTCTTTTTCCCAAATTTATCTAGAAATGCATAAAATTACATCATAAAATATGCAAATTATTCCGTCCTTAATACTTGATTTTTACCATGATTTGTTCTTTAAATCAGATTTAATTTGAATTCTACCGAATTTAAATTCAAATTAATATTGTCTAAATTAAGATAATACATTTTTTGGATAAAAAATTCATAACATAAAAAAAGAGCATTAAAATAATTTAATTAGCTAATTAAAATCCGT
>fcc_comp2238340_c0_seq1
ATATGAGCAACTTAGATGATTATATGCTCTATATATGGACCCCCTATGCGACGCGTCTGTAGAGATTTATAAAAAATAGTTAGTTGTTGATGAAAAAGTTTATGTGCTAGGCACAAGATGACTTTTTTATTTTACTTACAGTGTATTTCACCACATTTTGTACCGTTTTCATTTAATTTCGATAAATGTGCATTTTTTTTTGTTTTCTTTGCATTTATTTTCGTTTAAACCGCCCATCTTGTAATTAGTAATAATCTACGCATAAAAATCGTAGAATGCGTTGAAAAGGGGGAGCCAGTTGCAGA
>fcc_comp101130_c1_seq38
GACTTCCATCCTTGTATATTTCCAAAGATTGACAATCGTTTATTATTCGCATCTCTCGATAGAATATTATTTTCTACTTTATTTAAAAAATTGAGATATTTTTTTGAATGTAAGAGCATCAAGTCTATTTCATCCATTACTTCTTCTTTAAAAAGCATTTTGGTAATGTCCTCGAAATCAAATATTTTTTTTCAACACTGGATTTATCATCATCTTAATGTTCGGGAAGAAGAGCCTTTCTCCGACACATATTTATCGTCTACTTTGTCCCTTCATCCCACGTATATTTACAAAAGATTATTGTTTCTTCAAGATTTATTTTTTTGTTTAAATTCTCTATATTGATGCCTTCTGAAATATCATTTACGACGACGGTAGGTTAGTGATAGTATTGAGCTTAAAAGCTTTGAATAGTTCCCGCATTATATGTCTAAAGTTTCGATGTACTGTTCTTAGGCAGTAATAACATTTTAAAATAACTAGGCGCACATATTACTTTGTGGAACAATCAATTATTTTATAAAAGTAATATTTTGTTTGAATTCTTTTTATAACGTTGGTTCAGATTAAATATATAAGTTTTTAAATCAAATTTTCTCATCGATGATTTTTCATAGTAAAAGTGATAACAAAAAAAGTTTATATCAAATCCTATGAGTGCTCTCGAATTTGCAAATTTTTTTTTCCCAGTCATTGCAGATAAAAATCACTGTTATTACATCTTAACA
>fcc_comp15797_c0_seq1
GTTAACTATTTCACATATAATTTTAGAAAATTTTTAGTCCGAAACATTAAAAATAACAGATAAGTAGAGAGCCAAAAGTAAAGTGATTACATATTTGGGTGCTTATAGTCAAGAATTAGTTAATCTATATCGCAATTTTGTCAACGCAAACGATCATTTGATTGATACTCAAAATATTGAAGATCTTTTGAGCAAGTCGAAATGTTTTGTCAGAAAAAAAAACAAGGAATGACATTAGAGAAATGTCTGAGTTAGAAATACATTTTTTTTTGAAGTATAAGATCAATAAACG
>fcc_comp2197773_c0_seq1
TTTAAAATTTTCTATTTTTAATTAATCTGCTATTTAATATACCTTTTTAGATAAAATATAACTACTTATTGACACATTAGAACGAGTAAATAGCTATCTACTTCTTCAAAATTCGATCTTCTAACTTTTTTTTAAAGAGGTGAAAATTTGATAACGATGTATACAAAGTATTCAAATGTTTTTTTTTTATTTCGCTTATCGTAGATTTTCCAACTTTCAGATTGCGTGCAATCTCCGATTGTTTGATATTGGCATATATCTTTGTACATATTTTTATTTTTATTTTGAAAATTCATATCTTGGGTTACGAACTTTTCCATTCTATATTTTTA
>fcc_comp101550_c2_seq27
TAGTTTCTTCTACTGATCAAAAAATCCTCTCTGTTTTCGGCGTCCGAATCCTCAAACAATAATCTTCCGAGATGATATTTCCTGCGTCCTCTAAACAAACTTTCATAAATATGAAAACGCCTACCTTCTCCTCTTAGTTTTTTTGATTTTTAAAGTATAATGATATTACGTTTCGCACATAGTTTGACCAGTTAACGAGTATATGTGTTTCTTTTGAAAAACAATTTATTTTTAATTGATTGTGTTTTTTATTTTCTAAATATTCAAATAAAAATTTTAATAGTCTTTCTATTGATATTTTTTGAAAACACCACTAGCTCTATTTGCTAAAAAGAATGTATTTGGAATAATAGAAGTTTCATTTTTACATTTTTGAAAGTGGTAGAGATAGCTATAGTCAAGATATTTTCTTTTTCGTAGTCTTATTGTCGTTATTTTATTACAGGCTATACAAACCTTGTTATTTGTTAATATAAAGTTATTCTCCTGTCAAAAATTTAGTAGAGAATCTGTAGCAGACAATATATTTTAAAATTCTTCTGGCGTCATGACGGTTACTATTTACAAATATTTTATATTAAAAAAATTTATTTATTTTTGTGGTGTGAAACCCAGTAATGCTCAAGAATTATTCTTTTTATTTTATCGGTTTCATACTATATAACAAACTGAGGTTTTTCCACATTCCTGTCTCGAATTTTCGTGAATGTCCATTGTAAAAATGCTTCTTTTGATGAGCGCTTTTTTGCAGTATTAGAAACCATGCTC
>fcc_comp2422496_c0_seq1
AAAAAAAAAAAAAATTTTTTCTCTTTTTAAATTTAATTATTGATCTAAAAATTAATATGTTCACTTACATGTTTAAAAATCCCAAAGTATTATTGATATTTATCTTAGGTGTAACACTTTGATGAGCAGAAATTTATTGAACAGTGCCCAAGCAATCGCGTTCATAAAATACCATATTTTATTGAATAGATTTCGAAAAAATTAAATAATTTTAGCTTTAAAAAATATACGATTAAAA
>fcc_comp61592_c0_seq1
TTGAAATATCATCAGCTCCTACTTATTAAGTAAACTATTTGTAAACTCCTAATTACTGGTTAAAAATATTTTTTTTGATTTATGAGAAAAAATGTAGATTTAAATTTATAAATGACGAAAAATATTATAATGGGGATATAATATGACTAGATATTTGAATTTTAAATAATCGAATAAACTATATTTAAAAATGCAATAATACAAAATGAAGAATCTTTGGCAATAATCTTTTATAATCCCTTTTAAATTTCTAGCGTTAATTCGATTTTCATATATCTTCTACATATTTTAAATGAAAATTTCTTCACAAATACAATAATTTTCCC
>fcc_comp87789_c0_seq6
GTATTTTACATATTTTTATGTTTCAAAATCATATAAATGTATGATGTATTTATTTAAATGGCACAATTCGTGTTAAATTGTATGAAATAAATTTAATTAGGAACTCTCAAAACGTGCAATCATTCCACGATTATTCTCTCTTGTAGTAGTTTTTACACGTTTTAGAGGACGCCCATATATACTAGCCATGTTTACCATCTCCCCATGTTTTGATTTGGAGCGTCTTAGACCTAAAAACATAAAAAAGTACCGAAATTACCAAGTCTAGGGTAGCCAGGATACAATATTTTCTGATTTATGAAAACACTTTCATTTGTGGGTTTAACTGAACTGTTGAAGGCATGATCTATTTGGGGCGGTTTAGTCTTGTTTATAATAAGTGAGATTTTTTGGGTATTATCAAATTCACTGAATATAGATTTTATATTTGATTCTGCATTATGACCTAAACTATATATGAACAAACTTGTTTCACAGATCATCATTATATATAAACATATGAATTCTCGACACAACTTCATATTTTATAGATAAGATATATTTGATTAAATCGGACATTCATTCAATGGTTCACGGCTCCTACATTGCTCCACCGCTCTCTAGTTCTTTCAAAAATGCCCAGTAAAATTTACTCGATAAAAATTTATCCATTCCAGATAATATATATTTCTTCTATTCGTCTTCTGATATTGCATTATATCTCAAAATAAGATATTTCCATTTACTAAAGACTATCAATAATATTGAACATTGACGAACAATTAAATAAGAATTTTAGTTTAATTTATTCTTGTAATAAAATTTCTCTCAAACTCTCATAATGATGAATTCTTGCATTTTCTAAAATAAAAACAGGATCGTTAATAACCAATCATTTACTTTTTGTTTAAATATTATCATATATAATTTAAAATTTACCTCAGACAGGATAATCAAATACTTTATGGTTTATTTAAACATTTTTGTAAACTGAAGCTATCACAGAAATTCTTCTTAACCTTGTAGACATGATTTTAGTATTGGATTTTTTCCAACACTTGAATAACCTTTTTTCGAACAAGAGACATCACAAAACCCAACTTCATTGACAAAAATTGGATTTATATCTTCAGTATCAAACAACAAAAGTGAAAATTCTTCGACTTAAATAGCATTATTTTCAATTTTATCAATGAATTCCGTCAAAAAGGAATTGTAACTAGTTTTTTTAACGTGATACAAATTTTTCAAGCAAACATCAAAATTATTATCATAAATAGTTAGTTCTTTTTCATTCAATAATTTATAGAAAGTATCTTTAATATAAGTGTGGATTCATTATCTATAAGTTATCGTATGTAAGATTTCATTTCTTCATCAAGTTTTATCCTGTAATAACAACCTCTTTTTTTAGTTTCAATTCGTCCTCCATTGCAAAAGAGATGAATGATACCATAGATTGATGTTCAAGGAATATTTAAATATTTTGCGATTCTAGAAAAATTAAGACCTTGACAGTGTTTAAAAATAATATTTTTCTGCTTATATTTTTAATGACGCATGTGCAAATTGTTTAAGCTCATTTGTCCATGTGAAATATGTTATAAATGTTTACAAAAAATTTACCTGAC
>fcc_comp87789_c0_seq7
GTATTTTACATATTTTTATGTTTCAAAATCATATAAATGTATGATGTATTTATTTAAATGGCACAATTCGTGTTAAATTGTATGAAATAAATTTAATTAGGAACTCTCAAAACGTGCAATCATTCCACGATTATTCTCTCTTGTAGTAGTTTTTACACGTTTTAGAGGACGCCCATATATACTAGCCATGTTTACCATCTCCCCATGTTTTGATTTGGAGCGTCGAAATTACCAAGTCTAGGGTAGCCAGGATACAATATTTTCTGATTTATGAAAACACTTTCATTTGTGGGTTTAACTGAACTGTTGAAGGCATGATCTATTTGGGGCGGTTTAGTCTTGTTTATAATAAGTGAGATTTTTTGGGTATTATCAAATTCACTGAATATAGATTTTATATTTGATTCTGCATTATGACTTGTTTCACAGATCATCATTATATATAAACATATGAATTCTCGACACAACTTCATATTTTATAGATAAGATATATTTGATTAAATCGGACATTCATTCAATGGTTCACGGCTCCTACATTGCTCCACCGCTCTCTAGTTCTTTCAAAAATGCCCAGTAAAATTTACTCGATAAAAATTTATCCATTCCAGATAATATATATTTCTTCTATTCGTCTTCTGATATTGCATTATATCTCAAAATAAGATATTTCCATTTACTAAAGACTATCAATAATATTGAACATTGACGAACAATTAAATAAGAATTTTAGTTTAATTTATTCTTGTAATAAAATTTCTCTCAAACTCTCATAATGATGAATTCTTGCATTTTCTAAAATAAAAACAGGATCGTTAATAACCAATCATTTACTTTTTGTTTAAATATTATCATATATAATTTAAAATTTACCTCAGACAGGATAATCAAATACTTTATGGTTTATTTAAACATTTTTGTAAACTGAAGCTATCACAGAAATTCTTCTTAACCTTGTAGACATGATTTTAGTATTGGATTTTTTCCAACACTTGAATAACCTTTTTTCGAACAAGAGACATCACAAAACCCAACTTCATTGACAAAAATTGGATTTATATCTTCAGTATCAAACAACAAAAGTGAAAATTCTTCGACTTAAATAGCATTATTTTCAATTTTATCAATGAATTCCGTCAAAAAGGAATTGTAACTAGTTTTTTTAACGTGATACAAATTTTTCAAGCAAACATCAAAATTATTATCATAAATAGTTAGTTCTTTTTCATTCAATAATTTATAGAAAGTATCTTTAATATAAGTGTGGATTCATTATCTATAAGTTATCGTATGTAAGATTTCATTTCTTCATCAAGTTTTATCCTGTAATAACAACCTCTTTTTTTAGTTTCAATTCGTCCTCCATTGCAAAAGAGATGAATGATACCATAGATTGATGTTCAAGGAATATTTAAATATTTTGCGATTCTAGAAAAATTAAGACCTTGACAGTGTTTAAAAATAATATTTTTCTGCTTATATTTTTAATGACGCATGTGCAAATTGTTTAAGCTCATTTGTCCATGTGAAATATGTTATAAATGTTTACAAAAAATTTACCTGAC
>fcc_comp88362_c0_seq4
AAGTTTCCATAAAATTAGTCCATAATCGTAGAAGTTGGACACTTTGAAAGGTTCTGAAATTTAGAGTGACGAATTTTAATCGAACACAGGTTGACCTAATTATCCTAATAATAAGCCATAACATTTATCTTTAATCGGTCCCTATGTTCATAAGGTTTTTAACCACAGTATATTCTTTGAGGATCCACTAACAGGTGTTAACACGAATGTAATAGAAGGTTGCAAGACTGCAGAAAAAAAAATATTTAAAATAATAAATGGAACATTCATAGTTGAG
>fcc_comp87789_c0_seq5
GTATTTTACATATTTTTATGTTTCAAAATCATATAAATGTATGATGTATTTATTTAAATGGCACAATTCGTGTTAAATTGTATGAAATAAATTTAATTAGGAACTCTCAAAACGTGCAATCATTCCACGATTATTCTCTCTTGTAGTAGTTTTTACACGTTTTAGAGGACGCCCATATATACTAGCCATGTTTACCATCTCCCCATGTTTTGATTTGGAGCGTCTTAGACCTAAAAACATAAAAAAGTACCGAAATTACCAAGTCTAGGGTAGCCAGGATACAATATTTTCTGATTTATGAAAACACTTTCATTTGTGGGTTTAACTGAACTGTTGAAGGCATGATCTATTTGGGGCGGTTTAGTCTTGTTTATAATAAGTGAGATTTTTTGGGTATTATCAAATTCACTGAATATAGATTTTATATTTGATTCTGCATTATGACTTGTTTCACAGATCATCATTATATATAAACATATGAATTCTCGACACAACTTCATATTTTATAGATAAGATATATTTGATTAAATCGGACATTCATTCAATGGTTCACGGCTCCTACATTGCTCCACCGCTCTCTAGTTCTTTCAAAAATGCCCAGTAAAATTTACTCGATAAAAATTTATCCATTCCAGATAATATATATTTCTTCTATTCGTCTTCTGATATTGCATTATATCTCAAAATAAGATATTTCCATTTACTAAAGACTATCAATAATATTGAACATTGACGAACAATTAAATAAGAATTTTAGTTTAATTTATTCTTGTAATAAAATTTCTCTCAAACTCTCATAATGATGAATTCTTGCATTTTCTAAAATAAAAACAGGATCGTTAATAACCAATCATTTACTTTTTGTTTAAATATTATCTCAGACAGGATAATCAAATACTTTATGGTTTATTTAAACATTTTTGTAAACTGAAGCTATCACAGAAATTCTTCTTAACCTTGTAGACATGATTTTAGTATTGGATTTTTTCCAACACTTGAATAACCTTTTTTCGAACAAGAGACATCACAAAACCCAACTTCATTGACAAAAATTGGATTTATATCTTCAGTATCAAACAACAAAAGTGAAAATTCTTCGACTTAAATAGCATTATTTTCAATTTTATCAATGAATTCCGTCAAAAAGGAATTGTAACTAGTTTTTTTAACGTGATACAAATTTTTCAAGCAAACATCAAAATTATTATCATAAATAGTTAGTTCTTTTTCATTCAATAATTTATAGAAAGTATCTTTAATATAAGTGTGGATTCATTATCTATAAGTTATCGTATGTAAGATTTCATTTCTTCATCAAGTTTTATCCTGTAATAACAACCTCTTTTTTTAGTTTCAATTCGTCCTCCATTGCAAAAGAGATGAATGATACCATAGATTGATGTTCAAGGAATATTTAAATATTTTGCGATTCTAGAAAAATTAAGACCTTGACAGTGTTTAAAAATAATATTTTTCTGCTTATATTTTTAATGACGCATGTGCAAATTGTTTAAGCTCATTTGTCCATGTGAAATATGTTATAAATGTTTACAAAAAATTTACCTGAC
>fcc_comp87789_c0_seq2
GTATTTTACATATTTTTATGTTTCAAAATCATATAAATGTATGATGTATTTATTTAAATGGCACAATTCGTGTTAAATTGTATGAAATAAATTTAATTAGGAACTCTCAAAACGTGCAATCATTCCACGATTATTCTCTCTTGTAGTAGTTTTTACACGTTTTAGAGGACGCCCATATATACTAGCCATGTTTACCATCTCCCCATGTTTTGATTTGGAGCGTCTTAGACCTAAAAACATAAAAAAGTACCGAAATTACCAAGTCTAGGGTAGCCAGGATACAATATTTTCTGATTTATGAAAACACTTTCATTTGTGGGTTTAACTGAACTGTTGAAGGCATGATCTATTTGGGGCGGTTTAGTCTTGTTTATAATAAGTGAGATTTTTTGGGTATTATCAAATTCACTGAATATAGATTTTATATTTGATTCTGCATTATGACTTGTTTCACAGATCATCATTATATATAAACATATGAATTCTCGACACAACTTCATATTTTATAGATAAGATATATTTGATTAAATCGGACATTCATTCAATGGTTCACGGCTCCTACATTGCTCCACCGCTCTCTAGTTCTTTCAAAAATGCCCAGTAAAATTTACTCGATAAAAATTTATCCATTCCAGATAATATATATTTCTTCTATTCGTCTTCTGATATTGCATTATATCTCAAAATAAGATATTTCCATTTACTAAAGACTATCAATAATATTGAACATTGACGAACAATTAAATAAGAATTTTAGTTTAATTTATTCTTGTAATAAAATTTCTCTCAAACTCTCATAATGATGAATTCTTGCATTTTCTAAAATAAAAACAGGATCGTTAATAACCAATCATTTACTTTTTGTTTAAATATTATCATATATAATTTAAAATTTACCTCAGACAGGATAATCAAATACTTTATGGTTTATTTAAACATTTTTGTAAACTGAAGCTATCACAGAAATTCTTCTTAACCTTGTAGACATGATTTTAGTATTGGATTTTTTCCAACACTTGAATAACCTTTTTTCGAACAAGAGACATCACAAAACCCAACTTCATTGACAAAAATTGGATTTATATCTTCAGTATCAAACAACAAAAGTGAAAATTCTTCGACTTAAATAGCATTATTTTCAATTTTATCAATGAATTCCGTCAAAAAGGAATTGTAACTAGTTTTTTTAACGTGATACAAATTTTTCAAGCAAACATCAAAATTATTATCATAAATAGTTAGTTCTTTTTCATTCAATAATTTATAGAAAGTATCTTTAATATAAGTGTGGATTCATTATCTATAAGTTATCGTATGTAAGATTTCATTTCTTCATCAAGTTTTATCCTGTAATAACAACCTCTTTTTTTAGTTTCAATTCGTCCTCCATTGCAAAAGAGATGAATGATACCATAGATTGATGTTCAAGGAATATTTAAATATTTTGCGATTCTAGAAAAATTAAGACCTTGACAGTGTTTAAAAATAATATTTTTCTGCTTATATTTTTAATGACGCATGTGCAAATTGTTTAAGCTCATTTGTCCATGTGAAATATGTTATAAATGTTTACAAAAAATTTACCTGAC
>fcc_comp87789_c0_seq3
GTATTTTACATATTTTTATGTTTCAAAATCATATAAATGTATGATGTATTTATTTAAATGGCACAATTCGTGTTAAATTGTATGAAATAAATTTAATTAGGAACTCTCAAAACGTGCAATCATTCCACGATTATTCTCTCTTGTAGTAGTTTTTACACGTTTTAGAGGACGCCCATATATACTAGCCATGTTTACCATCTCCCCATGTTTTGATTTGGAGCGTCGAAATTACCAAGTCTAGGGTAGCCAGGATACAATATTTTCTGATTTATGAAAACACTTTCATTTGTGGGTTTAACTGAACTGTTGAAGGCATGATCTATTTGGGGCGGTTTAGTCTTGTTTATAATAAGTGAGATTTTTTGGGTATTATCAAATTCACTGAATATAGATTTTATATTTGATTCTGCATTATGACCTAAACTATATATGAACAAACTTGTTTCACAGATCATCATTATATATAAACATATGAATTCTCGACACAACTTCATATTTTATAGATAAGATATATTTGATTAAATCGGACATTCATTCAATGGTTCACGGCTCCTACATTGCTCCACCGCTCTCTAGTTCTTTCAAAAATGCCCAGTAAAATTTACTCGATAAAAATTTATCCATTCCAGATAATATATATTTCTTCTATTCGTCTTCTGATATTGCATTATATCTCAAAATAAGATATTTCCATTTACTAAAGACTATCAATAATATTGAACATTGACGAACAATTAAATAAGAATTTTAGTTTAATTTATTCTTGTAATAAAATTTCTCTCAAACTCTCATAATGATGAATTCTTGCATTTTCTAAAATAAAAACAGGATCGTTAATAACCAATCATTTACTTTTTGTTTAAATATTATCATATATAATTTAAAATTTACCTCAGACAGGATAATCAAATACTTTATGGTTTATTTAAACATTTTTGTAAACTGAAGCTATCACAGAAATTCTTCTTAACCTTGTAGACATGATTTTAGTATTGGATTTTTTCCAACACTTGAATAACCTTTTTTCGAACAAGAGACATCACAAAACCCAACTTCATTGACAAAAATTGGATTTATATCTTCAGTATCAAACAACAAAAGTGAAAATTCTTCGACTTAAATAGCATTATTTTCAATTTTATCAATGAATTCCGTCAAAAAGGAATTGTAACTAGTTTTTTTAACGTGATACAAATTTTTCAAGCAAACATCAAAATTATTATCATAAATAGTTAGTTCTTTTTCATTCAATAATTTATAGAAAGTATCTTTAATATAAGTGTGGATTCATTATCTATAAGTTATCGTATGTAAGATTTCATTTCTTCATCAAGTTTTATCCTGTAATAACAACCTCTTTTTTTAGTTTCAATTCGTCCTCCATTGCAAAAGAGATGAATGATACCATAGATTGATGTTCAAGGAATATTTAAATATTTTGCGATTCTAGAAAAATTAAGACCTTGACAGTGTTTAAAAATAATATTTTTCTGCTTATATTTTTAATGACGCATGTGCAAATTGTTTAAGCTCATTTGTCCATGTGAAATATGTTATAAATGTTTACAAAAAATTTACCTGAC
>fcc_comp87789_c0_seq1
TATGTTTTTTTTTAAATTTTTTTCTCTACCATTATCGTCAATAAATGTAATTATTAATAGCCAAAGTTATATTAAATATACAAAAAAATGTTATGCATAATAAATAATTTACTCATTCAATGGTTCACGGCTCCTACATTGCTCCACCGCTCTCTAGTTCTTTCAAAAATGCCCAGTAAAATTTACTCGATAAAAATTTATCCATTCCAGATAATATATATTTCTTCTATTCGTCTTCTGATATTGCATTATATCTCAAAATAAGATATTTCCATTTACTAAAGACTATCAATAATATTGAACATTGACGAACAATTAAATAAGAATTTTAGTTTAATTTATTCTTGTAATAAAATTTCTCTCAAACTCTCATAATGATGAATTCTTGCATTTTCTAAAATAAAAACAGGATCGTTAATAACCAATCATTTACTTTTTGTTTAAATATTATCATATATAATTTAAAATTTACCTCAGACAGGATAATCAAATACTTTATGGTTTATTTAAACATTTTTGTAAACTGAAGCTATCACAGAAATTCTTCTTAACCTTGTAGACATGATTTTAGTATTGGATTTTTTCCAACACTTGAATAACCTTTTTTCGAACAAGAGACATCACAAAACCCAACTTCATTGACAAAAATTGGATTTATATCTTCAGTATCAAACAACAAAAGTGAAAATTCTTCGACTTAAATAGCATTATTTTCAATTTTATCAATGAATTCCGTCAAAAAGGAATTGTAACTAGTTTTTTTAACGTGATACAAATTTTTCAAGCAAACATCAAAATTATTATCATAAATAGTTAGTTCTTTTTCATTCAATAATTTATAGAAAGTATCTTTAATATAAGTGTGGATTCATTATCTATAAGTTATCGTATGTAAGATTTCATTTCTTCATCAAGTTTTATCCTGTAATAACAACCTCTTTTTTTAGTTTCAATTCGTCCTCCATTGCAAAAGAGATGAATGATACCATAGATTGATGTTCAAGGAATATTTAAATATTTTGCGATTCTAGAAAAATTAAGACCTTGACAGTGTTTAAAAATAATATTTTTCTGCTTATATTTTTAATGACGCATGTGCAAATTGTTTAAGCTCATTTGTCCATGTGAAATATGTTATAAATGTTTACAAAAAATTTACCTGAC
>fcc_comp100814_c0_seq12
ATAAAATTTATACATTTATTACGATTTAGTTTTGAATAGTAATTTGAACTAAAGAAAAATAGTAACTTTGATTTAATTTTTTTTATTATAATCTGTAAACTAGTTTTATATGCTCAATTAAAGTTTTAATTGATTTCCAAATCTTTGCTCCAAAGTCACCAATAAATATGAAGCGAAAATTGTTCTTGCGGTACTAGATCTTTTAAAATGATAAATTTTTGATTTCTGCTTGACACTTCCTTTTTACACCCATATGCATTGCATCGGAAGTAAAATCCTTTTTTTTTTGCCGTTGTTTCGTTTTTTTAATCCCATCAAATTTTTGCACAAGCGTTTTTGTTCAAGAAAAAACAGTCCAACCTCTATTGCAAAAGAAATGGCGTTATCCTTAGTTGAAATTTTTTCATAGAAACTCATCTATATAATTTGATTTGTTTCTGAATTTTCCATAAATTAAATAGTAACTAATATAATTAAAAACAAAAAAAAATTTATTTTTAATTAGTTTTTAATTTTTTAAAATAGGAGGATACTAGATAAGTACCATTTGAATTTT
>fcc_comp99912_c0_seq1
AAGAAAGAAAGAAAGAAAGAAAGAAAGGATGATGGGGCGACAACCTGCTCAAGTGCCTCACGAGTTAAGAGTCCTCTAAAACACAGACGTATCATTCAAGACTGACACGAAAAGCATCCGTTTGCACATAAAGCTTTAGGTCTATGTATAACGTACACATACGGTACACCTGCGGCCCACCTTTATAGCAAAACACTTCGAATTTGGCTAGATCTGATTTTGAACTCTTAACGTTTACGCGGCGACTACTACTTTCCGTCCTCTCATCTCTCTATAGAACAGATAACAACTTAAACCTGTTGTTAAGGTTTGACACCTTAAAACATCAACAGAATAGATTGAGCACATGTAGCGAGCTACGAGGATAAATCCTGGCACTTCTATCATAAACACACTGGCAGAATCGAACAGAAAACATTGTACCAATAAACAATGTGAGCAGATTTCTTTTGAAAGCACTACAATATCATTAGGAGGCCTTTCATTTATGTATTCTTATGTTGGCACTGCCATAATTCAGACATTTAGGAAGCAGCTTCACTCCTTAATCGTGATTAATAGCATCTAACATAAAAGTTTGTAAATATATATATACATACACACATTATACATTTACAAACTTTTATGTTAGATGCGATTAATTGCACTAGTTTAAATGCGTCTACGGTTTTGGAAAGCAAATATTTGGACAACCCAAACCTAAAGCATCCACACAATGCCAGTAAAAAAAAAGCATAGAGCTAGAAGAAGAAGAAAAAAAAAAGCCGTGTTAAGTCTAGTTTTCATTTCCAGAATAGATGGGGGGGGGGGTTACGACAATCTATGACTCGAATACTGCTATAGCTGCAAGTTACAGATTCAATTCGACACAAAAACAGCTTTTTCTTGATGCAATCTTCTGATTGAATAAATGTTAGAAGTCAAAAGAAGCATATTTTATATGTTTGCAGAAACATACATAGGACACCTAAAATAGCACAACTCCAAACTAAAGTGACCCTGAGGGTGTTAGTGTGGACTTGCTGTGGACTTACTGCCCCCTCTTGGTAGAATCTCATACTACAAGATCTCACTAGGAGATGTCACTATGAAAAAAAATGCAAAATAGCTTTTACCTTAAGACCACTTAAGAAGCAATGCGATACATTTCTTTTCTCTTTGTTGGGATCATTATACATATGATTTCACATGCTTCCCGTTTCTGTGGTGTGATCGAAACGACGAAAAATAAAGGTTTTAAAAAGGTGCTTCTCATTTTTCAAATACCTTTCTCTTACAACTAAACTTATAAAGGAAACAACATGACTTTCACCATGTAGACAGTCAACATTACTATAAAAGAAGACCAAAACTATCTTTTAAACAGCATCCCTTTTCACTTGGTGAGCAGGTCAGCTAGCTTCTCAGAGGATTCATCTAATATTCTCTGTCTAAGACAGCACAACACAGCTTCCAAAACACATTAGAAATCAGGCAAACAGGTATATAGATATACAGTACGTTGAAGGGCCTTTTAGAAATGTTCTTTCTTCATTTCAACACTATTCATCACGTTTCGTCAAACCGTTTGAAAGGACAGTTCACCCAAAAATGTCATAATTTTAATAAAACCCTCATGTTGTTTCAAACCTGTATGGCATTCTCTCCTCAGTGGAACACAAAAGGAGATGCCCCGAGCAATGTCCAAGCTGCTCGTCCACACAATGAAAGTTTTCAATAAATAACGACTTACATAATTCCCGTTTTTTCAGATAAATGGCTTCAGAATATAATACAGGAGTCATATGGACTAGTTTTATGATGCTTTTTCCATTTTGAAGCTTGACAGCTTTGGTCCCCATTGACTTTCATTGCATGGAAAGGAGCAGCTTCGGCATTCCTCAAAACATCACCCCTTGTCCTCCACAGAAGAAAAGTCAGTCAAACAGGTTTGAAACAACAGGAAGATTCAATCACCATTTATTCACCCTCATGTTGTTCTAAATCCACATTACTTTCTTCAGTGGAACACAAAAGATGTTTAGAGCTTTCCCATTTAATGAAAGTGAATGGTGTCCACAGCCATCAAGCTAAATTTCCAGTGAATAACACCTTACATTTCTCAAACGAATGGCTTCAAAACACTTGGAACGGAATACAGGAGTCATGTGGTCTAGTTTATTTTTTGGTCCCTATTCCCTCTCAAGGAGCAGCATGAGCATTCTTCAAAACGTCTTCATTTTGTGTTCCACAGAGGAAAAGTCAAACAGGTTTGAAACAAGATT
>fcc_comp87789_c0_seq8
GTATTTTACATATTTTTATGTTTCAAAATCATATAAATGTATGATGTATTTATTTAAATGGCACAATTCGTGTTAAATTGTATGAAATAAATTTAATTAGGAACTCTCAAAACGTGCAATCATTCCACGATTATTCTCTCTTGTAGTAGTTTTTACACGTTTTAGAGGACGCCCATATATACTAGCCATGTTTACCATCTCCCCATGTTTTGATTTGGAGCGTCGAAATTACCAAGTCTAGGGTAGCCAGGATACAATATTTTCTGATTTATGAAAACACTTTCATTTGTGGGTTTAACTGAACTGTTGAAGGCATGATCTATTTGGGGCGGTTTAGTCTTGTTTATAATAAGTGAGATTTTTTGGGTATTATCAAATTCACTGAATATAGATTTTATATTTGATTCTGCATTATGACTTGTTTCACAGATCATCATTATATATAAACATATGAATTCTCGACACAACTTCATATTTTATAGATAAGATATATTTGATTAAATCGGACATTCATTCAATGGTTCACGGCTCCTACATTGCTCCACCGCTCTCTAGTTCTTTCAAAAATGCCCAGTAAAATTTACTCGATAAAAATTTATCCATTCCAGATAATATATATTTCTTCTATTCGTCTTCTGATATTGCATTATATCTCAAAATAAGATATTTCCATTTACTAAAGACTATCAATAATATTGAACATTGACGAACAATTAAATAAGAATTTTAGTTTAATTTATTCTTGTAATAAAATTTCTCTCAAACTCTCATAATGATGAATTCTTGCATTTTCTAAAATAAAAACAGGATCGTTAATAACCAATCATTTACTTTTTGTTTAAATATTATCTCAGACAGGATAATCAAATACTTTATGGTTTATTTAAACATTTTTGTAAACTGAAGCTATCACAGAAATTCTTCTTAACCTTGTAGACATGATTTTAGTATTGGATTTTTTCCAACACTTGAATAACCTTTTTTCGAACAAGAGACATCACAAAACCCAACTTCATTGACAAAAATTGGATTTATATCTTCAGTATCAAACAACAAAAGTGAAAATTCTTCGACTTAAATAGCATTATTTTCAATTTTATCAATGAATTCCGTCAAAAAGGAATTGTAACTAGTTTTTTTAACGTGATACAAATTTTTCAAGCAAACATCAAAATTATTATCATAAATAGTTAGTTCTTTTTCATTCAATAATTTATAGAAAGTATCTTTAATATAAGTGTGGATTCATTATCTATAAGTTATCGTATGTAAGATTTCATTTCTTCATCAAGTTTTATCCTGTAATAACAACCTCTTTTTTTAGTTTCAATTCGTCCTCCATTGCAAAAGAGATGAATGATACCATAGATTGATGTTCAAGGAATATTTAAATATTTTGCGATTCTAGAAAAATTAAGACCTTGACAGTGTTTAAAAATAATATTTTTCTGCTTATATTTTTAATGACGCATGTGCAAATTGTTTAAGCTCATTTGTCCATGTGAAATATGTTATAAATGTTTACAAAAAATTTACCTGAC
>fcc_comp87789_c0_seq9
TATGTTTTTTTTTAAATTTTTTTCTCTACCATTATCGTCAATAAATGTAATTATTAATAGCCAAAGTTATATTAAATATACAAAAAAATGTTATGCATAATAAATAATTTACTCATTCAATGGTTCACGGCTCCTACATTGCTCCACCGCTCTCTAGTTCTTTCAAAAATGCCCAGTAAAATTTACTCGATAAAAATTTATCCATTCCAGATAATATATATTTCTTCTATTCGTCTTCTGATATTGCATTATATCTCAAAATAAGATATTTCCATTTACTAAAGACTATCAATAATATTGAACATTGACGAACAATTAAATAAGAATTTTAGTTTAATTTATTCTTGTAATAAAATTTCTCTCAAACTCTCATAATGATGAATTCTTGCATTTTCTAAAATAAAAACAGGATCGTTAATAACCAATCATTTACTTTTTGTTTAAATATTATCTCAGACAGGATAATCAAATACTTTATGGTTTATTTAAACATTTTTGTAAACTGAAGCTATCACAGAAATTCTTCTTAACCTTGTAGACATGATTTTAGTATTGGATTTTTTCCAACACTTGAATAACCTTTTTTCGAACAAGAGACATCACAAAACCCAACTTCATTGACAAAAATTGGATTTATATCTTCAGTATCAAACAACAAAAGTGAAAATTCTTCGACTTAAATAGCATTATTTTCAATTTTATCAATGAATTCCGTCAAAAAGGAATTGTAACTAGTTTTTTTAACGTGATACAAATTTTTCAAGCAAACATCAAAATTATTATCATAAATAGTTAGTTCTTTTTCATTCAATAATTTATAGAAAGTATCTTTAATATAAGTGTGGATTCATTATCTATAAGTTATCGTATGTAAGATTTCATTTCTTCATCAAGTTTTATCCTGTAATAACAACCTCTTTTTTTAGTTTCAATTCGTCCTCCATTGCAAAAGAGATGAATGATACCATAGATTGATGTTCAAGGAATATTTAAATATTTTGCGATTCTAGAAAAATTAAGACCTTGACAGTGTTTAAAAATAATATTTTTCTGCTTATATTTTTAATGACGCATGTGCAAATTGTTTAAGCTCATTTGTCCATGTGAAATATGTTATAAATGTTTACAAAAAATTTACCTGAC
>fcc_comp4405777_c0_seq1
TACACGACGCTCTTCTGTTCTGTCGTTTTATAGGTATCTTCCATAATTACTCAGACTGAGAATTTATTCTATGAAATGCTAACACTTACGAGATTTGGTTGAATAGACCTTCAATGGAGGGACAGAAATCACTTCATTTATAAATATATAATTATTATAAATTATTATAAATATTATACATTTATTTATAATAATGATTATAAATATCTTCATTTGTG
>fcc_comp5382542_c0_seq1
GAAAATTTTATGGCTCAGAATAATTCAGAAATTAAAACCAAAAAATGAGAAAATATGTAGGGTGTAATTAAGAAATTCCAACTAGAGCATGGATCAAATAAATCACCTTACAAATTCGAATATGTCGCCGAATTTGTTTTTGACTTGTCGGACATTGATTGTTTCCAAGACATAAAATAAAATTATAAAAAAATATAGATCCTACAGGGTTTTGCGTCTTATTTCATTTTTGT
>fcc_comp75258_c0_seq1
GTTAATCGTTCCAAAGATTTCGTCTACCCTCTCACTGGCGTCCATAAACAAACAATAGAAAGCACATAGTGGCAAATTAAAAGACCCCCACCTGATACCCATACTAGACAAGGACTGATCCATTTATATTTAGGTCATTATCAGTTTAAAAATTTAGCTTTGCTTCGTATCAAAATTTCTTTGACTTTTTGATTCAGTTTACATCTGAAATTCAATGGAAATGAAATTGTAACATTATTATATTTATTTTCTGAACTGTGTTTTTCATAGTTCTAGCAAAATATTTTCT
>fcc_comp92974_c0_seq10
ATTAGATAGATTATATTAATAAATGTGTATCACACGATTGATAATAAAATATCATTTATTTAATTAATTTAGCCAAATAAATCCTATGGAAAAAAATTTTATAAATCATAATCCTTAGGTATCTATGTTGATGGAAAAACCAAACGACCTTATTAGATGCTTAAATCGATTAGTTGAATTAGCTCCCACAATTAACAAAGACGAAGTAACTGATGCCTCGTGATATATTCGTTGAATTCTAAAGAAAATGAAAAATTAGATAAATTTAAGCAAAATCTTATCAACTCAATAGAGAAATGGTCTAAAAAAGTTAATAATAACATTAATTTAGAATACGATATCATTTAAAATTTGGTGGATGCTTGCAAAGCTTCAGATAAACAAAAACATACCCTTTGGCATAGTATAATTTAATATAATAGGTGCTTGAAAGTTTTGAGTGTTCGATCAGAGAATTGATTTACAACAATAAAGAAAGCATCAAGAGTCCTCATCAACTAGAGCAAGCATTCAAATTATTTGAAGATCTTTACAAATGTACATTAAGACTCATTTTTAGATTTGAATGAAAATAATGATAAGACAAATGATATTCGTCATTTGGAATTTAAGAACTCGACTACAAAGACTATTGATAATCTAATCCAACGACTTAACGTAAACAATAAAAACAATAGAATTATTTAATCGAAATCGA
>fcc_comp92974_c0_seq11
ATTAGATAGATTATATTAATAAATGTGTATCACACGATTGATAATAAAATATCATTTATTTAATTAATTTAGCCAAATAAATCCTATGGAAAAAAATTTTATAAATCATAATCCTTAGGTATCTATGTTGATGGAAAAACCAAACGACCTTATTAGATGCTTAAATCGATTAGTTGAATTAGCTCCCACAATTAACAAAGACGAAGTAACTGATGCCTCGTGATATATTCGTTGAATTCTAAAGAAAATGAAAAATTAGATAAATTTAAGCAAAATCTTATCAACTCAATAGAGAAATGGTCTAAAAAAGTTAATAATAACATTAATTTAGAATACGATATCATTTAAAATTTGGTGGATGCTTGCAAAGCCTTTGGCATAGTATAATTTAATATAATAGGTGCTTGAAAGTTTTGAGTGTTCGATCAGAGAATTGATTTACAACAATAAAGAAAGCATCAAGAGTCCTCATCAACTAGAGCAAGCATTCAAATTATTTGAAGATCTTTACAAATATTTGAATGAAAATAATGATAAGACAAATGATATTCGTCATTTGGAATTTAAGAACTCGACTACAAAGACTATTGATAATCTAATCCAACGACTTAACGTAAACAATAAAAACAATAGAATTATTTAATCGAAATCGA
>fcc_comp92974_c0_seq12
ATTAGATAGATTATATTAATAAATGTGTATCACACGATTGATAATAAAATATCATTTATTTAATTAATTTAGCCAAATAAATCCTATGGAAAAAAATTTTATAAATCATAATCCTTAGGTATCTATGTTGATGGAAAAACCAAACGACCTTATTAGATGCTTAAATCGATTAGTTGAATTAGCTCCCACAATTAACAAAGACGAAGTAACTGATGCCTTATAAAGATTGTTGAATACCTCGTGATATATTCGTTGAATTCTAAAGAAAATGAAAAATTAGATAAATTTAAGCAAAATCTTATCAACTCAATAGAGAAATGGTCTAAAAAAGTTAATAATAACATTAATTTAGAATACGATATCATTTAAAATTTGGTGGATGCTTGCAAAGCCTTTGGCATAGTATAATTTAATATAATAGGTGCTTGAAAGTTTTGAGTGTTCGATCAGAGAATTGATTTACAACAATAAAGAAAGCATCAAGAGTCCTCATCAACTAGAGCAAGCATTCAAATTATTTGAAGATCTTTACAAATATTTGAATGAAAATAATGATAAGACAAATGATATTCGTCATTTGGAATTTAAGAACTCGACTACAAAGACTATTGATAATCTAATCCAACGACTTAACGTAAACAATAAAAACAATAGAATTATTTAATCGAAATCGA
>fcc_comp733639_c0_seq1
GGAGTTTTCTTGAATTTTTCGAGTCCCGGTTCCGTTATATATATTCGAGGTGGCCAATTCGTGGCTATTTGAAAAATTATTTATGGCTCATGAAAAATTTACGGAATTTTCGTTTAACTTTGTTGCTATATTATTTAAAAAAATAAGTATCTTTGTGAGTATGTTTCAAAATTACTTTTGAATTACTGACAATATATATGAAAGAAATGTGTATATTTGTAAAAAATTTCATTTCGTCCAAGTTAACCACTTGCCTGACGGATTTTCGTGTGAAAGAGTCTCTAAATATCGTCAGAATGTTTTTTTTATTTTAACAGATAAAATATAAATTTAATTAACATACATTT
>fcc_comp4096547_c0_seq1
ATTTTTTATTGTGCTTTTGTTAGTCAGAAAACAAAATGGACAAACCTGTGGAACATACTGTAGTCATGTGAATGATGTGTTTATTTTATGTTACGTCCTGCCAGTGGTTGATTAAAATTACAAAGAAATCAAATACAATTTTCATTCTTGTTAAATATGCAGAACCCCTGATGTCTGCGCTACATTGGGGGAAAGTAAAGGGCAAAGGTCAGGGAGAGTGACTGACAGGGAGACTAATTGACTTACTGGAATTCAAGCCAAACACAGATTCTTAAATCCAGACATGAACCCATGAAATTCAATAAATCGGGCCACATATGTAAATTATTGAAAAACATAAAAACTCCTATATTTGTGGAAA
>fcc_comp74536_c0_seq1
CAGGTTTGTCATTTGCATTATGTATTTTTGCATAAAAGTCCATGCATTTACCTCTCCCCAAGTAATCCCAAAAGTACATTGATTATTTTATTTTTAAAAGACGCTTTTTTTTCTGTTGACTGCACGGTACATCTATATTGTATATTTTCTGTGATTGCGTGTGATTTGCTACAGTGTTAAATGTTTACAAATGTGATATTTACTTGACACATGTATTTACTCCAGATTAATCACATTTGAAGCTGAATTTATGAAAAATATGGGTTTTGTGAAAATAAAGCATCTTTATATAATAGCTGGTATATTAATTGAAATTCTGCTATTTAAATTTGCTTGCTCTGGTTGAGAGAAAAAAATAAAGTAAAAGTGCATTTTTTTCACTATTTGCATCTTAATACATTTGTCAAAAAGTCAGATGGTAAACTCAATTGCTGCTACTAACAGATACAGGGTGTTTAAAACACACCAACAATCATAGTTTGGGGAAAGGCAAAAAAAACAAAAAACAGTTGCTACATATATTGTATGTCATCATAAATGATATCATACTCTGCATCAGATATATTTAAAGAAGCTTTGGGTGAAAACCTTTTTTTCTTACATATTTTCAATAAGCTTACATTGTTTTCTCAGATAGTTTCCCATGCAAGGCATGCAAATGCAAGTGAGGTTTTTCCATTCAACAG
>fcc_comp76703_c0_seq1
TTTTAATCTGAATGTCTGAAATAAAGAGAAAAAAAAATTACACATTAAATACTTCAGAAGATCTTACGAAGGAGGGAAAACAATAGGTCAATCTCTGAAATCGGACAAGTGTTGAAGCTTGCTCCCTCTTTAATATATAATCTTTTACGGAGGTACGATTCCCATTTTGAAAATGAAAATAATCTGCCTTTTTACAAACCACCTGG
>fcc_comp427087_c0_seq1
GCTCTTCCGATCTGTCAAAATTAATAAATGCAAAAACACAAAAGAGTATATAAAAAATAGCGGCGACATTTTTGAGTGCAATTTAAAGGCCGTGGAATTCAAATTTACTGCAAAGAAACCATATATGTGATCTTTGTAATACAAATATAAATTAAAATCCACAAATGTATCTTCGTATGTTTTTGATATAAGTGTAAGGGGAGAAAATTATGAATCTCATAGTTGGTATTCGTTAAAATTCATTTTTTTATATTTTAGATTAAATGTTATAAATTTTTTTAAAATTGCTTTTGTCACAAAACTTTTAAGAAAATCGTTATAACATAGTTT
>fcc_comp98082_c5_seq37
AAAATTTTTAGTTCTGAGAAAGACCTCTTATACAATCAATTCCCAATTTTCATCTCGAATGATACATTCAATAGAAATAAGACCAAAGTTTATTGAAATTCTCTCTGCGCTGTCTATGTAGCGACGTCTTGATGGTGGGGGAAGTGGACCATAAATATATTGTTCGAATTTCATTTGATGAATGCTCACATTTCTTTTAAGATAATCAACGAAATTCCATGTGGAATTATGTTCAGAACCAACTAATTGAAGAAAACTTAGTTGCCATGCTTCA
>fcc_comp100899_c2_seq39
ATTTTTTTTTTTTTTTTTAAAACTTTTTTAAAATTAAAATATTAATTACGATAGTATTTTTTCAGTAATATCTCTTTTTTATGAATTAATTTCTTTATGATAATTGAATATTCTCTTTCGATTTGTGAATCGATTTCACGATTACATGTTTTTTTGTATCTTTACCTTTTTTGTCAAAAATATTATTAACATATTTGGATCTGGTGTTACATTTAAACATTTTAGAATCGATACTACTTTTATTTTTATTCTTAAAAACATTTATATCTTATAAATACATTTTAAACTGACACTTTATTTCAGGGTTAAAATATTTACAATCTTTTTTATAACATTTTGGTCCGAATTGACATTTTTTTGGTTTTGATTTTCGTAACTAATACGATTTTATAAAATACAGTTTATCGACATCTATCAATGATGGAATTTTTTTTCCATAAAATGAAAATTTCGAAGCATCTTCAAGATAAATACTATTCATATCATGTTTAATAACAAAAGTTTTATCTTTTTCGTAATTATTACAAATATATTTTGAACTTTTATTTGTTGATGCAATCGATAATATTTTCATTATACCATTTTGAGCATTTAATAAAATTTTAAGCCACGAAAAAAAACTGAAGCATTCATCACCAAGGATCAAATTTAGGTGTCGTTCCATGTATGAAAAGTCTTTATTTTTATTGATCATATTTATTATATATTCTTTAATTCCAT
>fcc_comp101090_c0_seq14
TTATGTTCGGCTTTTTGAATAAATTTTAATAATTTATGAAAAAAATATTCTCACTTGTCTGATTTATATTTTTAAATATATTTTTTAAGTCACTTAAATTAAGTTTAAGTTAAATCACATTCTATAATTTCCATATTCTTCTTTTCTAAATATACTTCTCAATAGGCTTGAGAAATGATAAATAAGAACGGTAATATGGTGATTGATAAACTAAAACTTGATACTTTCAAAAAAATCATCTTTATTTACAGATTCTCGCATTATCAAATTTCACAAAAAAAAATCCTTTAAAACAAGACTTTTAAATATTCATCGTGCCGTCAATTTTGTAAAAATTGCCATATATATTCATGGTCTATATAGCTATAACAGAAACGTAGGCCGATTCGCCTAGGAAAATTCTTTCAATGCCGTGTCTCTTTATAACACAAAAAAGTGTTTATCGTCATTTTAAATATAAAATTCGAAATTTCTCATTTAATATGATATCGGTTGTTCAATGGTTTTAGTATTATTTCATTTTTCTGATACTAATGCAACACGCTTAAATATGCTGCATAATAGGTTATTAATTATGAATGCGACGTTTATCTCAACCCACTCTATTAGATCAACTAAAGTTAAAGTAAAATATTGGTCAATATATTAAAAAACCTTTTATTTATATCTAAGGTTAACTTTGAACGTTTATCCTACCTCTGTTCTCAGAAAAAACAAAACGTGTTTTTAAGTATTTTCTGACAATATTATTAACCATTTGATTAATAATATCAAGACAATCGCTAAAACCAATAGTTCTTTAGAAGTCTTTTGTTTATTTCTATTTTGATTATAAAAAATAATTATCTTAAAAATATTTTGCAATTCTTTTGAAGTCTCAAAAACAAATAATCTAGATTCACTGTTGGCATTTAGAGACATTAAGATTTAATTCCTAAATTATATTTTAACTTATTATGAACTGATATCTGTAAAATTTAATAAAAATATGGTTTGTATCATTTGAGAGTTCACTTATAAGAGTATTTTTTCTGTTCCGTTTTTGATAAATCTTTAAATAATATGCTCATCTGTATATAAAAGAAATCCGTTCTGGATTTAGAGACAATTTTATTCATTTTTATAATTAAACAAAAAAAATATTCATGAATCAAAAAATAATTTTATCTAGACAAATCCTTCGATCG
>fcc_comp95516_c0_seq5
TATCACTTTTTATTTGATTTTTATGATACACATAGACTTAAAACGCTGGAAAACGTATCCGCACTCCTATTTGCAATTATAGTCACGAAGTATTTTTTTCGCTCTCCATCACGCATCTTTTGTTCAGTCAATTCTTCAACTGCCCAAGAATCCATTCTATATTATCATCGTTATTATCATCCGGCATATGACTAAGATTTCGTATAAATTTTTCTCTCTTAAAAGCCATTTCGTTTATCTGTATAATTTACCAATACCACCAATCTTAACGTAATTATCATTGTATACCGCTTCAAACTTTTTCAGTATGCGTTATTTAAATTAAATTTATGTTTCTTTCTTATAATCAATTAAATTGTAAAAACTATTTAAGCGTGTGTCAATTAATATGCTACATATTATAAACAGAATATTAAACAATTAAATGATACTGTTTCTTAAAATTGTAAGAGACAATAAACTTACTCTTTTCCGACATGATCTAA
>fcc_comp102438_c1_seq4
GGCGAAGTAGACATATTTCTGTTGTTGCGGCTATGAATAAATATTGTATGATTTAACATAATATTCATGAAAGAGCTGTAAATGGCGAAGATTTCAAACAATGCTTGCGTGAAATCAACGAGTCCTGTCAAGGCATTGGTAATAACTCTCCTGTTTTTGTCATGGATAATGCAAGAATCCATCAAGACAGAGGGTTGGAAGACGATGAGGAGGTTTCTTCACTT
>fcc_comp99372_c2_seq12
GTGTAATATCGTTTCATGTTCACTTAAAAAATATAATAGTCTTTTTAATATCTATTGTTGCAAAAAAATTGATAGAACATTTTCCTATATCGAAATCAACATATTTCTCTTAATAACTATTTATTAGATCCTGTCTAAAATGATCTTATTATGCTAACATCAGTTGGCGAGTAAAACCCTGTATTATTTCGAGGAAAAAATATTATTTTGACGTTTGAAAATTTATGAGGGAATTTATTACAAGGTTCACTATCTATAAGTATAATAAAGTTTCTATTTTGTTTCTTTTAAAGATTATTCAAGTTACATAACCAATTTATAAAATATGCGTAGGTTAGCCATGCTTTTTTAGAATTTATATTATTGCAAAATAAATCTTTATCAAATCCCTTAAATAATCGATTTTTACGGGGTTTTCCCTATTATTATTAATTGTAATTTTTCACTTACATCTCAGATTGCACAACACATAATTTTAATAAGATCTTAGATTTTCTTGATTCCTTTTTTAGTTTTTGTTCGAGGCTTCTTTATCGGAAAATACCTTTAGTTAAGATACATTTAATATAGAATATAAATATTTTTAGAATCATATTCTTTAATTAAATTCCTTTGATCTTGGTATCGACTAATATCAATTTTGTATTTTTCTCCAGACAACATTAAATCTTATATTGTTACGCATTTTAAATCGCTATATTCACCCATTACTCGCAAAAATATCATAGAAATTGGAGTTTTTGGTCATCTGCACAAATTTTACTTTTAAAACATATTCATAGATAATTAAATATCTATCTAACGTATTCTCAAGCCGTTCTACCATCTTAGCATTTAAATCTTTGTATTTGGCTTTCTTAATTATAAAAACGTTTTCAGTTGTTGCGAAATCCTTGATAACTTTGTTCTTGTTGCTTAAAATATCTCCGATGATTCGCCTAGCTATCTTAACTTTGTCTTCTTTTCATAAATATTCAACTATTACTTCGTGTGTTAATTTTTATGTACGATTGAATAATCGATAATTTTTCTTTTATGATAACTTTTGATAAATTATCTTTTTATGACACCTTTGTCGAATATTTTCTTGTCGTTACTGGATGATGAAGTTAAAACCACGTAATGATATAATTTTAAAAATAA
>fcc_comp604577_c0_seq1
CTCCACGATATTCTTTTTTAGATTATATTTTAAAATATTTTGCTTATTTCATCATTCCCAAAGATATATATATCTAGTTTCTTCTTTAGAATTGACTTATTTTTAATAAATTAAAGAATCAAATTAAACCAAATTCTCAATTATAAATTTATGTGATATAAGCTTCAATTTTTTGAATATTTCAACAGATATTTTCCCAGAATTTAATATTTTATTTTATCTTTATATTTTAAAATATATCCTTCCATAAATTTATATTTGAATTATATTTTTTAAAACAGACTTACTATTCCATGACGAAAAATCATCAA
>fcc_comp1944991_c0_seq1
GTAACCTCATAAAATTTAATTTTCCAAAGAGTTAGGATAAAAGTGATTTAAACTATAATTATTTATATTTAAATGTATTAAAAATATGAAAAAGTATATAAGGCCGGTAAATTTATTTAAAATTAATACAATAGTTAAGTATAAACACTTATTTTGAAGTATTAAGTTTACTTTTAATACCTTGAATTGCGTTGATTATTGATAAGATATAAATATTAAGCCCATTTAATCTATGCCAAACGGAAAGAACTATTTTGATAGGATCAATCTAGCTAATTATTTCCGAAAGAAATATTTAAAGGTATTTTCATGATTTAACACATCAAAATATTTTCAATAAATATTATGCACATAAAAAAATTTGAGTCCCGCTTTATCGCCATTATATTTTATTTTTTAATGTTGAAATAAAG
>fcc_comp101090_c0_seq18
TTATGTTCGGCTTTTTGAATAAATTTTAATAATTTATGAAAAAAATATTCTCACTTGTCTGATTTATATTTTTAAATATATTTTTTAAGTCACTTAAATTAAGTTTAAGTTAAATCACATTCTATAATTTCCATATTCTTCTTTTCTAAATATACTTCTCAATAGGCTTGAGAAATGATAAATAAGAACGGTAATATGGTGATTGATAAACTAAAACTTGATACTTTCAAAAAAATCATCTTTATTTACAGATTCTCGCATTATCAAATTTCACAAAAAAAAATCCTTTAAAACAAGACTTTTAAATATTCATCGTGCCGTCAATTTTGTAAAAATTGCCATATATATTCATGGTCTATATAGCTATAACAGAAACGTAGGCCGATTCGCCTAGGAAAATTCTTTCAATGCCGTGTCTCTTTATAACACAAAAAAGTGTTTATCGTCATTTTAAATATAAAATTCGAAATTTCTCATTTAATATGATATCGGTTGTTCAATGGTTTTAGTATTATTTCATTTTTCTGATACTAATGCAACACGCTTAAATATGCTGCATAATAGGTTATTAATTCTGAGAAACGTACAAATCTATACATGAATGCGACGTTTATCTCAACCCACTCTATTAGATCAACTAAAGTTAAAGTAAAATATTGGTCAATATATTAAAAAACCTTTTATTTATATCTAAGGTTAACTTTGAACGTTTATCCTACCTCTGTTCTCAGAAAAAACAAAACGTGTTTTTAAGTATTTTCTGACAATATTATTAACCATTTGATTAATAATATCAAGACAATCGCTAAAACCAATAGTTCTTTAGAAGTCTTTTGTTTATTTCTATTTTGATTATAAAAAATAATTATCTTAAAAATATTTTGCAATTCTTTTGAAGTCTCAAAAACAAATAATCTAGATTCACTGTTGGCATTTAGAGACATTAAGATTTAATTCCTAAATTATATTTTAACTTATTATGAACTGATATCTGTAAAATTTAATAAAAATATGGTTTGTATCATTTGAGAGTTCACTTATAAGAGTATTTTTTCTGTTCCGTTTTTGATAAATCTTTAAATAATATGCTCATCTGTATATAAAAGAAATCCGTTCTGGATTTAGAGACAATTTTATTCATTTTTATAATTAAACAAAAAAAATATTCATGAATCAAAAAATAATTTTATCTAGACAAATCCTTCGATCG
>fcc_comp34517_c0_seq1
TCTTCCGATCTCTTTTATTCAATATCTATTCTCTCTATTCCAATTATTAGCTCCTTTGACTTATTCCATTTTATTCAGTGGTTCTAATCTTTCACGTAAGTAATATAACTCTTCTTGAAGGAAAAATGTTTATCAAAGTATCCTGCCTTAAATGCTCTTGAGATGCAGCTGTTCTATATCTTTCCTCAGTAATTTCCCCCCCAAGGCACTAATTCTTGAAGACTAGGCTTGGAAAAT
>fcc_comp29019_c0_seq1
CGCTCTTCCGATCTCATTAATATTATTAAATGTCTTTTCTAAATTTTATAGGCAGTTTCTAATCTCAAAACTCAAATGTACTTACCTACTCGTTAAGTAATCACAAATTAATTTCTCTTGCACACAGAGATATATGGTAAATATAAGCAACTCCATGAAAAAACTTTATAAATAGTTATGGTTTGCAAAATTTAAAAAAGTTTGATCGAAAGTAAAAGTTTTAATCCTTACAAAGTATCTTATAAAAGCCTATATAAGACGTATATTTTTGTTTTTATATGGTATTAAAATTATTTTCGTAAATAATAATAAAATATTTTTGAA
>fcc_comp19997_c0_seq1
TTAAAATATAAAAATATTTTGGCTTAGTTTTTAGTTTTAAACTAAAAATTACTTTTTTGTTCCATGAATAAATATCTTGAATAGTATAAAGTATTTGTAGGTAGCGTTTGGTAATGGAAAAAATGCTTCAAATTTCATAAATAGATTTTTTTTTCAATAAATGTAATTGCAAATGATAATATTCATCATCCAAATTAGTTGCTTATCTAACGAGTAATCTGAATGCCCAGGAAAGATAAAGAACAAGAAAATATTTATTTTGTTTTTTCGATAGCGTTTGAAGATTTCGATAATATGCTTGTAGTTGCATATTTTAATGCTGTAATACCGCATTTTACCTTGTAAAACAAAGACAAGAGCGTTATTAGAGTAATACAAGGACAGGAAAATTACAAATGAGAATGACTATAGGATAAAAACTGTCAGATTTAAAAAAAAATATAAATAATATTGAATAAATCGTTTTCTAAAGGTATCAGATATTTAAAGAAACCACTGATATTTACGACAGGTAAATATTGCATATTTTAGTTGGAATCGAACGGAATTGAGGCTGTATTAGATCGGAAGAGCA
>fcc_comp60223_c0_seq1
AGTTCTCATTTAGTTAAATAAAAACAATTTTGCTAACTCTTACAGAAAGAGATATAATTTTTGATAAATTAAAACGAGTTGCGATTTAACAAAGGAAACATTATGATTTGACCGGATGGTTTAGAATTATCAGGCTGAATTGGGCACTTGCAATGCAAAGATGTAGGTTTTAATAAAATTGTTTGTTGTGAGCTTTTTTCAATAAATAGTCTTAATTATTTTATAGAAAAAATAATTCATTCTGAAAATGCTATAGACAAATAGATGCAAAAATGCTGAATTATGCGCGCAATAGCCTCAGAGGTCGTAACCAGGGAATAAAACTTAGACATTGTACATTTTTGATTTAAGAAATGGAATTTCACATGCGATTTCTCAGATGATAAAAGTTAAAAAAAATCACAATAATTATTTTAAAAATAAGGGAGAATCTTATTGAAAATAGTCTTACACATACAAA
>fcc_comp3492141_c0_seq1
CCAAGTGTAATTTTAAAAATTAAATTTTTGTTTCTTTTCATTATCTTAAAATAAGAAGTTTTACGTGACTTCATTCCCATTCAATACATTTTGTATTGGCACTTTTCAATGAATCAATGAAATTCTCTTCATATACAGCCACTTCGTAAGTAAATCAAAAGTAATCAATGTCATGGTACGCCGCACAACCGTCTGATACACTGGTAGTTCCTTCAGCTACATTCGCAAGCATAATTAGTCAAAAGTTTTCTTTTTTTCTGGAATTGACAATGAACATCCTCATTTGGTCTGTTC
>fcc_comp85241_c1_seq2
GCTCTTCCGATCTCATCTATTGATGATCATAAGGTATTTATGCACCATAAATTGTAATATTTTTCGCTATATACATAAATATCCACTTAAATCTTCAGTTGTCACTGTCGACACACTACTATAAATTAAATTCGACAAATTATCACCTTCACCTGAAGCTAATCATGATACTTACACAAAATTTTATTTTTGAAAATGCATTTTCAATGATTACATATATAGGAATATGGGGCTAAAAATCTGAATGTGTATCCGCATGAAGAAGTAATTAGAATAATTTAAGCTACTTGTTGGATTTAAGAT
>fcc_comp62661_c0_seq1
ATCCAATTAAAAGAATTCGCTTAAAATATGTTATTTAATATTTGTTTTGTCAAATATTTATCGATGCATGCATAATTTTCAAAATAAATTAAAACTGGTTTTTAAAATGATTCGGAAAGAAACTTCCAAACAACTTTTGAAAAAAATTTTTTATTGTCGACTATGTTTGTTTTTGTGTCAACGCGCACAAAAAAGCAAGTCGTTAATAGGAACTTTAGTTTGTGACAACTCATTCTAAGAAGCAGAAATATATCAATAATTGTATCAAAGAAAAAGTATTAAATGATTAATTATTTTATTAATCATAGGTCTGTAATAGGAGTGGACCTTAATAATATGTTTAATTTAAAAGAATTATTCATTAACACTGGAACATTAGAGTCTATTTTTATTATGATTTACAAAGCAATAATTTACCATTTTACTGTTTTAGAATTTGTAGATTCCGGGGAAACCGTTTTCGAATATTTGCCAACTTATAACTTATATTCCATTTTAAATCTTTTATAAAACTGCTTCTCAAAGTGGAAGAATTCTGCAATTAATAAGAGTAAATTAAATGGATCATGATAATTGAGAGATATAAATAGTGGTTTTGATGAAATAAAAAATTAGTGTTTATTTTATAAAAATAATTAAATATTATATGATATTATTATATTAAAATTATTTAATATAATAGTATTTTTAGAGCGATCAATACAAGCAGTTTATATAATGTTTTTAAACAAA
>fcc_comp1313797_c0_seq1
TTTTTTTTAAAAAAGTCAAAAAAAAATATGTTTTAAATCCTATCCTTGTTATCATAATAAATAAATATATTTTCGATTTCCCTTTAATGCTGAACATGCATCGCTAATTTATACCCGTAAGAGACGAAACACATCAAATAAAATATCCTAAAGTTAAAAAAAAAGAAAAATTCATACATAAATAAAATATTCCCGAACAATTCAATATCGTTGAGATTAAAATTACACATATAATAATGAATTTATTTCCGAATATTAATCTTTATTTTTCATAAATTACTTATATAAC
>fcc_comp85241_c1_seq1
GCTCTTCCGATCTCATCTATTGATGATCATAAGGTATTTATGCACCATAAATTGTAATATTTTTCGCTATATACATAAATATCCACTTAAATCTTCAGTTGTCACTGTCGACACACTACTATAAATTAAATTCGACAAATTATCACCTTCACACAAAATTTTATTTTTGAAAATGCATTTTCAATGATTACATATATAGGAATATGGGGCTAAAAATCTGAATGTGTATCCGCATGAAGAAGTAATTAGAATAATTTAAGCTACTTGTTGGATTTAAGAT
>fcc_comp82651_c0_seq1
CTCTTCCGTTCTTTTTTTTTTTACGAAAACTGAAAAATATAAAATTAAACATATATTTCTTTTAATTAATATCCTCAAGTCTTTCCAGATAAATTTCTCGCTCTAGAATTTTATTCCATAGATGATCAGCTGTTGTAGTATAGATAGGAGGAATGAATGCATTTACGTTATATTTTTTCAATTGATCATAAATCTCTGTTTGAGAGATCGGAAGAGCACA
>fcc_comp1465551_c0_seq1
GTCCAATGATAATCTTGCCAAAAAATTATTTTTTATTTTTTCAATTATTATTCCATGATTATTTTATATCAGTCTTTGATTGCGATTCTAAATTTCTAACATTATCTTCTTGTTTGACAGATCACGCGTAGTATTAATTTAAATCATGCCATTTGTTCTAAACGTTTTGAAATAACATTGAATGTCGTGAGTTTTAATCTTAGATATTTTGTCCCACTAAAAATTGATTATCCTCAATTTTCAACTCTTCCAATAAAAAGGCGTCGAATCTCG
>fcc_comp72815_c0_seq2
GTCAATGGTCTAATTCGATCAAGTGTTTTCTCAATTTGATTGAGATCGGGTGAGTTAGTAGGCTATATTAATACCTGGACACTTAAGCTAATTATAAACACATAATTTCTTCACCCCTGTGAAATAGGATCATTTTGGAAGATGTCTTAATAAAAGAATTCTTCTAAAAATAAAATAAATATTTCCTTTGTACATAAACAATCAAAAAGGTCCAAATGCTCTTTTCCATTCAAGGAAATCATTTATTAAAATGAGAAGTTTTTCCCAAGGGACCATTGTTGATAGATGAATGTATCCTGCCAAACTAAAGAGTATTCATAATTGGTAGAGGT
>fcc_comp53357_c0_seq1
AAAATTTATTGTCGCGCCAATGACTTTTGCAAATAAAATCTCTCGTGTGCAAAATAATTCCTACAATTTTCCGATGGTATTCTATCAAACCCTGTATTGAATATATTAAACAAAATCGCTTCATTTCCTATTTGCTCTTCAATACAATTTTCTTTCAACTTCGAAAACACTTCCTCAAAAGGATTTATAAAAAAAATAAGGTGGAATAAAATGGGAAACAGGTTCCCGTTGGTCGAAAATTCATTTTTTATTCTCGATGACTTATGAATACTAAAGTTATTCATTTTAATAATATACCCTGAAACATTATTCTCGCTGAGATTCACCGATAATCGGCTTAAATATCTTAAAAACAAATATAGTTGTATGAGCCATGTTAAATATGATAATTCATCAATTTTTAACTTTAACTGGTGAAAAAAAGACTTATATTTCTTGAATCAAGTTGTCTATCTCTTAATAGCTCATATACCAACCAAAGACAGTCCCGTCTTTCTGCGTTTTGTTATTTTAAATCCTGATTCATAAAAAAAATGATCTTTTTAATATTAAACACCTTCATCAATAAATAATCATCATATCTATATTGAATATTATCCTCTCCTTTTCTTCTTTCACAGATGTATTTAATTCGTTTTAAAATATAAAATATCTGAAATCTAACTTAAATTATTTAGTATAGAAGCATAAGTTATTTTGTTGACCTCTAAATATTTGTTATTTCTTTAAGTGTGATAGCAGAATCATTGTCG
>fcc_comp1368583_c0_seq1
TTTTGAGATAAAACTTTCAGCCTTGAAAGACAAGAATTATACTTGATTTATGTTTAAATTTTTAGACTTAATACATGTAATTGGGTTTTGACAACTCAAAAAGTTAAAAAAAATATTTTCATTTTTTAGTTTTATATAAGTTTGTTATCATTAAATATATTTCATTTAAAAATATTGTTTGAAGTATAAATGTGCGTATTTTAGGAATTATTTTATTCCTTGTCTTTTGAATAAATTTTTAATTGGTGTCTTAATTATTACCATGGTAGAATTAGTTTTAAATTTGAAATATTTCAGGTTTTTCTTGCATGTGGAAAATTCATAAATTGAAACATTTGATGAATTAGGCATTTAATTTCATATATCATATCTTTATTTATAATTATTAGATGTTCTATATTTTTCAAAAATATATAATCTTATTTTAATTTAAAAGGATTTTTTAAAAAACAATAATATTTTTTTGTGTCTATTTATTAATTTTCCACATGCG
>fcc_comp2768788_c0_seq1
CTTCAGCAGTCTTTCTTAGGCTATTTCAATGGATATTAAATAGAACATTTTCAATTATTTAATTCAACAAAAGTTTACAAGAAGTTACTAAACTATCGCAAAATTCTATCGTACTTATATGCGAGTTTGTTTGGTATGAAAATTGTAATGGAGAATTATTTTATACTGTGTTTAATTTGGCAAATATCTCGTTAATGCCATGGTGCGCCCTAACCGCTTTTGTAAG
>fcc_comp78558_c0_seq1
GCTCTTCCGATCTATATAGATTTGATTGAAAAGAAATTGAGAATAAACGATTTATGAGCCCGATTTACGCTAGCTCGTTTTACGCTGATTCTCTATGACACACTTTTTTAGCTAGGAGTTACGCTGATGGTTTTTATAATGTGCGATGCTAGCTGCAGTCGGTGGGTACGTTCTAGAGCATCTCCGGCTCTCTATACAATCATATGCTTGCATGGCTTGCATTTTCACTTAAAAAGGTGTAGTTTTCTAAATATTAGGGTATTTTGGTGATTTGTGGAATATTTTCCCTCTTCATTGTCTTGCAAGAGAATATAAATTTTTTTTGTTTCATAAATGAAGAGGGATTCTTCTAATAATAGAAAAGCTATTTCATTATATGTCAAACTCGAAGTGATACGTCGATTCAAGAGTGGACAGCAACAAGTTGACATCGCCAGTTTCTTAAAACTAGCCTATTCAAGTTTAAGAACAATTTTTCAAAATTCAGAAAAAATTAAATCTTCTCCCCCAAGATCATATAATATGTGAGCAAAAAATTGAATCAAAGCATAAACTAGGTTTTGAAGAGTTGGAAAGACGACATAGAATTTGGATCGATCACAAAAAAAACATGAAATTCCGTAAATTCAAGCCATAATCATGGAAAAGGAAAAAATAATTTTCAATTAGGATAAGAAGTAAGGGAAAACACAACCCCTTCTTTTGTGTCTAGTCGAGGACGATTTGACCGATTCAAAAAAAGAAATAAAATTTACAATTTAAGGATAACTGGCGAGGCAGCTCGTGCTGGCAATAAAGCTGGAAAACAATTTTAAGAGATTTTAATAATAATTATCACTGATGTAAACTTTTGACCTCAAGTTTTATTCAACGTGGATGAAAAAGGATAAAAATAGAATTAATGTATATGACGCAGGAGCCACCCCATCCGGGATTTTCTTCAAATCGCTTTGGTGCTCAAGGAAACCTTTTCCAATCCCAACTTCCGTATTCCAATAGGTATAGAATGTATAAAAAATTTTTGATAAGGACAGGATATGACGAAAGATTTCGATAATAAATAATCCTCGGACTAGGTTGAGACGGTAAGGATCCTCCAACTTGCTTGCTCTCGTAGACATATGTGCAGCAGGAACAGGCAGATTTCGGAGAAGGCAGTATCACTTTCGTATTAAAGGGATATAGGATCCTTGTTCCATAGCCATTTGTTTTTCTAATCAGATTACAAGTATTTTCCTGACCTTACATGCCAGAGCTTTAGTACCTAATTTAGGGATAGTCCCTATCTATGCAACCACTTGTTTAATAGAAA
>fcc_comp31223_c0_seq1
AAAAACTCTAAAAAAATAAAATAAAATTCAAGATTTATTCAATCAATAAAAATTTGTAAATAAACTTTTCTAATATTGTTCTTCCATATCCATTCAATTAGTTGTTAAAGCAAAGCTGCCTTAAAAATCAAATCCATTATTTTTTAAATCTTCGTTTTAATATATTCCATAACGATCAATAGTTTGAATATTCACACTAGATTCTGGGTTGACATAATTTAAATTGTAGTTGATAGTATCATGATAAAATACAAAGTTAGTTAAAGAGTGATAAGAACGCCATTCATCACTCAAAAAAAAGTCCTAGATCTGCATACCTGATAAACATAAGGCAGTAAAAATTTGATGTGCTGTTTTTACTAACGTTTTAAAATACTTAGCTTGAAAACTTGACGTTTATGCTATGCCAAAACCCATATTTGTTGTTGACATATTCTTCCGGTGTGGTATTTTTGTTTATACCCAAACATTGACTCATTAATTTCACAGATTTGGTCATTTCTACCTTGTCGTAAAGAGGCTAAAAAAATAACTTAATGCAATCCTTTTGTTAAAATACC
>fcc_comp78558_c0_seq4
GCTCTTCCGATCTATATAGATTTGATTGAAAAGAAATTGAGAATAAACGATTTATGAGCCCGATTTACGCTAGCTCGTTTTACGCTGATTCTCTATGACACAGCTGATGGTTTTTATAATGTGCGATGCTAGCTGCAGTCGGTGGGTACGTTCTAGAGCATCTCCGGCTCTCTATACAATCATATGCTTGCATGGCTTGCATTTTCACTTAAAAAGGTGTAGTTTTCTAAATATTAGGGTATTTTGGTGATTTGTGGAATATTTTCCCTCTTCATTGTCTTGCAAGAGAATATAAATTTTTTTTGTTTCATAAATGAAGAGGGATTCTTCTAATAATAGAAAAGCTATTTCATTATATGTCAAACTCGAAGTGATACGTCGATTCAAGAGTGGACAGCAACAAGTTGACATCGCCAGTTTCTTAAAACTAGCCTATTCAAGTTTAAGAACAATTTTTCAAAATTCAGAAAAAATTAAATCTTCTCCCCCAAGATCATATAATATGTGAGCAAAAAATTGAATCAAAGCATAAACTAGGTTTTGAAGAGTTGGAAAGACGACATAGAATTTGGATCGATCACAAAAAAAACATGAAATTCCGTAAATTCAAGCCATAATCATGGAAAAGGAAAAAATAATTTTCAATTAGGATAAGAAGTAAGGGAAAACACAACCCCTTCTTTTGTGTCTAGTCGAGGACGATTTGACCGATTCAAAAAAAGAAATAAAATTTACAATTTAAGGATAACTGGCGAGGCAGCTCGTGCTGGCAATAAAGCTGGAAAACAATTTTAAGAGATTTTAATAATAATTATCACTGATGTAAACTTTTGACCTCAAGTTTTATTCAACGTGGATGAAAAAGGATAAAAATAGAATTAATGTATATGACGCAGGAGCCACCCCATCCGGGATTTTCTTCAAATCGCTTTGGTGCTCAAGGAAACCTTTTCCAATCCCAACTTCCGTATTCCAATAGGTATAGAATGTATAAAAAATTTTTGATAAGGACAGGATATGACGAAAGATTTCGATAATAAATAATCCTCGGACTAGGTTGAGACGGTAAGGATCCTCCAACTTGCTTGCTCTCGTAGACATATGTGCAGCAGGAACAGGCAGATTTCGGAGAAGGCAGTATCACTTTCGTATTAAAGGGATATAGGATCCTTGTTCCATAGCCATTTGTTTTTCTAATCAGATTACAAGTATTTTCCTGACCTTACATGCCAGAGCTTTAGTACCTAATTTAGGGATAGTCCCTATCTATGCAACCACTTGTTTAATAGAAA
>fcc_comp1741800_c0_seq1
CTATTTTTTAAATCTTTTAATTAAAAGTTTTAATTATTTAGTAAAATAATGAGTTATCGAAAAAATAAAATATTAATTTTATTATAGAGGATTGCAGGATTCACAAAGTCTATGAGGTTAGTCAAACATTACACCTCGTGGATATACATTACTTTTTATACCTTCTATATTACATTTCTCAATCCAATTGAAGAAGTGTTTTCAAAGTGGAAAAATCATATAAGATCCAAAAACTGAGATTCTAAATCTTATTTGCTAACCTATATCAATTAAGAATTATATTATATATCAC
>fcc_comp100428_c2_seq22
CAGTTGATGACTAAAATTATAAGAACTTTATAGATTTATTTTAGTCATTTTATAATGCTGAGAAAATTGCTAATATTTTTATGCTTTTATTCTATTCACTAATTTTCAAAATTTTATGTTTTCAAATTCCAATATACAGTAAACTCTTGATTTAACTGACATTACAGGACTATATTTTTTTCATTTTTGTCCGTTATGATCAATGTCCGTTAAATCTAATGAAAAAATAATAAATTATATATTTAAATAATCAAGAATACTTTTTTGAACTTGAGAATTTCTTTGTTTTTTTTAAATTAAATTTCTAAAATTCCATAAAACCTCAAAATAAACATGAAATTCCGGATCACAGCTTTTATCCATTGCTTCTAGCAAAGCTTCAATGTTTTTTATAATGACAGATAATAGAATTTTTTTTATAATATTCATTTTTATTCATCTCATTAAACTTTATATTTTCGACTTCATCAGCCTCTTTAGCTTCAAGTATCATATCCGTACATATATCTGCTTTGTCTGAAATGTTCAAGTTTTGATAAGCCGGGTCATATTCATCCATTTCGAGTCATTCTAATATTTCGTTATGCTCAATTTCTTTTTCCTTATTTTTTCTTATCAAATTTTGAAATTCCGACACGATAACTCCATCAAAATCTGCAACAT
>fcc_comp100063_c3_seq5
TCGCCAATGCACAATTCCTCCTGAACAACCTATACCAACCTTCACAATCGCTTTTTGTTATCTGCGAAATCGCAGTCCGTATTAAATCACCCAGATCAACAAAGAACCACCAATATCGTTTTAAAAGAAAACTTGATTTGATGAAGTATATAGGAATACGGTGATATAAATTTGATTCTACGCGTCAGTATATTCATCACTAATTGTGCAGTTGAAGACCTTTGAGGACTAGCAATGTCAATGAAAATACAATCATATGTAATATTAAATGGATTACATAAAATTTCATCTAATTCTTTTAAAAGTTCTGAAAATTTCTTTTCATTACAACCGCCCTTAAAAATATTAAAATGCACTATTA
>fcc_comp77930_c0_seq1
GAAATGTTCCGGATAATAATGTAACAAGTCTAAAATATCAATTCGTAAAAATTCTTTTTTTTTTATAATTCTAAATTGTCTTTGCAAACTATGGCTTAGATAATGTACGACTGGGTGCGTAATGTATCTCTTTTGGATGTTTTTTTTTGAATATGAGATAATTGAACACACTGCTATTGACTGGTTTAGATTTTCAAGAGATGTTTGTATCGAGAAGATGATTTTATTT
>fcc_comp73511_c0_seq1
CATAAAACAATTTACTCTGTGTCATTCCAATAAAATATATCTTCGCTTAATTTATAATTGTATTAATTGAAAAAATAGACGGAAATATTTTCTTTGTTTAAATTTATGTCTTTGGCTGGTATTATTTTTAACATAAAGAACCCTCTTTCAACAGAAATCGATGTTGGGAACAATTTACTTTAGATGCGTACATGTTGGGGATATGTAACAGTCTTTGTACTTCACGGCAGTACTAATATCATTATATCATACCCTGGAATTAATATTTTCTCTTATATCCACAGGATCATTTTCGAATGTTAGAGACTTAAAAATTTTAAAACCTGTACGAATGCTATAATTGGAAGATTCGAATACATCAAAAATATATATCAACTTTTTATAGTTTATCTTCATAATAAATAGATTTTTAGCAAAGTGGGGATTTGAAATTTCTTCTTTAATCTTATTAAATCAAACACCATTGTAATTCCATTTATCTTTTATAGAAATGATTGTTGGAAGATTAATATAAAAATAAATAACAGCTTACAGCCAACTAGACCACATAATGATGATAACAGATGGGATTTTTCCTAAAATTTAAAATTTTCTTGAATTTTTTTGTTCTTTTGAAAGAATATATCGAAGACTCCTGTGAGTTAATCAACATTAGAATAAAATTATCTTAATTTCATTGAAATATTTTTTTATAAATGAGAAAAAGGCATTTCATGTGCAAAACTGAAACCCAAATATTTTTCAAATCTTTAATTGCCTTTACCATGACGAATTCAGCATCAGAAACAACAATCTTAAAA
>fcc_comp73511_c0_seq2
CATAAAACAATTTACTCTGTGTCATTCCAATAAAATATATCTTCGCTTAATTTATAATTGTATTAATTGAAAAAATAGACGGAAATATTTTCTTTGTTTAAATTTATGTCTTTGGCTGGTATTATTTTTAACATAAAGAACCCTCTTTCAACAGAAATCGATGTTGGGAACAATTTACTTTAGATGCGTACATGTTGGGGATATGTAACAGTCTTTGTACTTCACGGCAGTACCTGGAATTAATATTTTCTCTTATATCCACAGGATCATTTTCGAATGTTAGAGACTTAAAAATTTTAAAACCTGTACGAATGCTATAATTGGAAGATTCGAATACATCAAAAATATATATCAACTTTTTATAGTTTATCTTCATAATAAATAGATTTTTAGCAAAGTGGGGATTTGAAATTTCTTCTTTAATCTTATTAAATCAAACACCATTGTAATTCCATTTATCTTTTATAGAAATGATTGTTGGAAGATTAATATAAAAATAAATAACAGCTTACAGCCAACTAGACCACATAATGATGATAACAGATGGGATTTTTCCTAAAATTTAAAATTTTCTTGAATTTTTTTGTTCTTTTGAAAGAATATATCGAAGACTCCTGTGAGTTAATCAACATTAGAATAAAATTATCTTAATTTCATTGAAATATTTTTTTATAAATGAGAAAAAGGCATTTCATGTGCAAAACTGAAACCCAAATATTTTTCAAATCTTTAATTGCCTTTACCATGACGAATTCAGCATCAGAAACAACAATCTTAAAA
>fcc_comp34916_c0_seq1
CGCTCTTCCGATCTTGAGAACTTATCTTTTTATCAAAAGAACATATAGTTCATCAAAAAAACCATCTAAAACAAATTTTAAAAAAATCACAGTTCAAGAAGAAAGCTCTATCCCAAAGCTTGAAGTTAAATATTTTCCATTAACTAAAGAACAGTCAACATTTCTTGCTCAAAATCGTTCAGATGGTCGCCGACGAGTTCCTACTCTGCCAGATTATAAATATTAAAAAAGTGGTTGGTTTCTTTTTCGCCCACCATATCCATCTGAGGATAATAC
>fcc_comp86201_c0_seq1
TGCATTTAGTACTTATATTAATTTAGTGAAAATACTCAAATTGTATAAACAATCATTTATCATTATATAGCATAGGTGTATTTTTTAGAAGTATGTTCATAAATTTGCTTAACGAGTTTTTTCAGCTTAAATATTAAAGGCACAAGTATTTCCTATGTAACCTAACTTTTTTAAATTTTTTGCGTACGAATTACGAACAAAAAGAAGAACAAATAATTTTATTCGATGAGCTTGAACTAGTCTATTAACTTATATATAATGGATTGATAAGACGATCCATGAGGTGTGCTGGAACTTGTGGACTATTATTGAAGTTTGAACGATGTAAAAACTATAGTGACCGTTTTTCATGCCGTTGTTATTAACTAATGTTTTAAGTTTCAGCACAGGGTTTGTATTAGGAATGAGTCTTATTTTGAAGACTGGCAATAATTTGAAAATAATTTGAAAAGTTTTGCTGCGTTGGCGTGGAGGCACACAACTACATGTCATTCTGAATAGTTTTAAATTAATTGACCTTGAGTTCGCTAGTTGTTAAAATACTTCACGAATTGATGAATACTAACAACGAAAAGGAAAATAAACTAAGTGTGCAAGGTTCAATTGTTCAGGTTGACGAAACTATGATGAATTACGAAGTAAAATGTAATCATGGAAGGGCTTCTGGGAAAAAAACGGATGCATAAGTTATTTTGGTATGTCGGTCAAATATAACAAAAATTTGAAACAATTATTCCTATAATTGTTAACAATGTACTTCTCAATACTAATATACATATCGATGAACATCTAACGTATCAATTTCTTTCTATTTTCGGATTTTATCATGATTCGGCTATGCCAAAAACATGAATTTGTGGCGAGAGAAAGTGGATTAAATACCTAAGGAATCGAGTCATTAAATAGTGAATTAAAAAAGGAAATTAAAAAACGAAAAGGTGTAAGAACATGTGATCGGCCAAAATTTTTAGCTGAATTTGTCTGGCAGTGGAATAATAATTGTGATTTGTGGAAGAATCTGTGGTTTTTATTAATTTATTAATTAGTTTTTTATTTTTTGAATTTTTATATTTTTGCGGCATTTTTTTCTATGAACCAAATTTGAGACTACATTTAA
>fcc_comp86075_c0_seq1
TCCGATCTTTTTTTTTTAAATGATGGAAAAAATATTTAGTATTTGACCAATTCGTTTATATTCCATTTACGCATGTAAAAACGATACTCTAGCAAACGACTATAAGACTTTTTGTCAAATGTATATTCGAAAAAATGTTTTATTTGAAATCTCCATGATAATAATTCATATATCATAATTACTAACAGTCCATCAACTTTCATAAATTCAGGTTTATAAATATTTTGTCCTTTTATACGAATACTATTTAGTTTACGTCCATAGGAATTTAAATACTTCACATAATCGCTCTTATTTTTTAAAATTACCTAAACGCTTCAGAAAATAATATGTATTTATCATCTGGTATATAAACTCGAGAAATCCAATTTGTATGAATAGTTCTTATAGCTACAATCCACAAAATATCATAGCCTTTAAATATATCGTGAATTAAATATATATCAGGAATTACATTAAATGATATATCTTTAAAATTCTTTTGATATATGTATAATGTATCTTGATACTTTAAAAACGTTACAATACGATACATTTTTATTTTAGATATAAGCATTATTACATTGAATATTGAAAATACAGATATGTCTTTCATAAAATTTCCTTTACATTCTATATGAATTTTCACATCATCGGGACAATCGAAATATATTTTTAGCTTTTTTTCCGATTGACAAGATCGGAAGA
>fcc_comp98826_c0_seq10
TTTTTTTTTAAAATTTTTAAAAATATTCAAAAGCATTTAATATTGTTACTAAATTGAATAAATTCATTTATTCTCCTTTTCTTTTTTTAATTGCATTTACAAGTTATCAGAAACTACGATAATACTCCTCACACGATTTCATACCTTCTATACTATTTAAAATATTGTAATTCAGCATCTCCCTATACTCAGTTCTTGGGCTTATTCGATCCAGTCTCGATTTAAAATACCAAAATGTATTCTCAATCGGATTGAGATGGAGGGAGTTAGTAAGCAAAATATTTACCTGGGCTCCTCTGGCTAATATGAAACACCTAATTTATTCACCACATTAAAATCTAACATTTCCCATAGTCAATACAGGATTATTTTGGAAGATCTCTTAATGAAAGCATTCTTCTTGGTACATGCACCATCAACAAGGTCGAAAAGCTCTTTCCATTCATGGAAAGCGTTGAGAAAAGTTAGATGTTTTTCCCCGTGAACTTGGTTGATAGATGAATTCATCCTGTTAAATTGAAGAGTATAAATAATTTGTAGATATATGTAGATTAAATCTAGATTCATATAGAAATAGAATCTGTCTAGATCTTATACCGAGAGTTATTGAGCAAAAGCCTAGTGTTCTTCTGTAAGAACAATGCTCGTTTGCTTATTAGGTCTTTTTCTTGAACGACTAGCTTCTTTTCCTGCTCCATATATTGTTGTCAATGACATAAAGCTGTTTTGCAGAAGCTATCTGCACTTCAACAACGAAGAACAGATCTCGGTATAGAGAATATCACAATTCCCCTTATCTCTTCCAGCAAGTTTTTGAAGTTCTTTGAATTTTGGGTTCTCGTTTTAACAAAACTTAATCTTGCGAATGCGGCATTGAGAGCAGCCTTTTTAAATCAAGTGATCTCCAGCATTTATTCCTGAGATATAATCTTTAAAAGTCCTTTTATTTGGTCGAATATACTTGAAGTTATCTTTAACCTTCTTTTTGTTGAAAGATTATTGTCAGGCATAGTAAAATTTATACATTTTTTAGATCGGAAGAG
>fcc_comp4552779_c0_seq1
CCATTTTCTTCGTTTGTAATTGTTTTTTAGTATTCTAATTTTTATATCCTATATTAATTTGGATTTAATAAATCCTTCATCTATCGGTATATCTTGTAAAAACCCGGTATTTATCACATTATTTCAACATTAATCGGTTTTATAATTTGTTTAAATTAGTTAATATCTATGAAAGATAATTTAGTGAGGAATGATACACCTGATTAGGAGAGTCGCTTTTTGAGGGTATTTTAATTTTTATAGTTCCTAAAACCTCGATATTCTGATTCGGTTCATTTTTTTTTTGAAACTATGAATATTATTAATTGCATATTCGGGTCGGGAATCGTTGCTCTCCCTTATTCTTCACAAAAGTCTGGATTAGGGTTGTCTTTACTCCTTCTACCATTGGCTGGTGCTCTTTCAGGTATTGATAAAAAATTTTAGCCTATACATGTATTTTAATTGTGACCGTGTGCAATAAGACTGATTCGCGTTCA
>fcc_comp75239_c0_seq5
ATCAGGATTTAGTGGTTTCGTTAAATGATTCACATCAGCTTATGTGGAAAGACAGAAACAATGTTTTGTTGAACTCAGTGTAAACACATAAAAAACGGGACAAAATATGTTACGAATTTTTTTTTTTCTTTGCCTGTGTATTGATTATTTGTTGTGTCTGTTCACATTTAGACAATGACTTTGTGTCGTTTTGGTTGCAGATTCATGCATTATGATCTGACCATATAAATGTGTCTAATGGCAGCTTTTTACTGCGTAATATAACAGAAACATTGTCCTGTGTTTCTCTGCCTTCAGACAGACTCCAGCAAGTGTTTGGAGAATCATGTATGGGGAACTGGC
>fcc_comp1432176_c0_seq1
GATCTCGCGTTTATTAGGTAAATTGTATTATTTCAGGCATTTTCAGAGTAAAAGAGGTTTCTTTTATGTAAAGTGCTTTATGAAACAAACTATTAAAAATTGTTGATATCAAGCAACTTCTTGCCTTTTACTAGAATGATAACGGATTAACGGAGAGCTTTATGTCATTTGAGTGATTTTGAATTTATACATGAAACAGTAAATCATAGTGTCAATTTTGTTGAAAGGATTGATAATAAATTGCATACTAACACTATATAGAGGCTATAGAGAGATCGGATAGAGAAAATTCCATATAATGTTATGCAAAACCATTTACTATCTCACATTAAAAATTATATGTGAGATCGGAAGAGCA
>fcc_comp90665_c0_seq1
TTTTTTTTTAACTTATAAAGAGATAAATTAATTTATATTTTTATTATGAATATATGAAGTATTCAATCAGATATTTTTGAAAAAAAATTCAGATTTGTTTTATACTATATTACCGCCAAGGATACCAGCACGCAGTTTTTATTTCGTTATATATTTTAAGCTTTTTCAGAATATATTAGTTTATAAAAAATGGCTAAGAATATTTATTTGAAAAAGCTCACAAAAAAATTTTATCCAAGCCAACATCGTCTTATAAGTCTAAACCATCCAGCAGAATCATCAGACGTCAATTGGGAAATTGTAGCTCGTATTATTTTATCCAAATTTATTTCTCTTTCGGTTGATTTATTTCGCCTAATTATTTTTATTTCCTAAACGAAAAATTAATAAGGTTCAGAATGTATGATTATGAGAACATATACTTAATGCTGTTTCTTAAAGTTCTAATTTCATTGCGCAATGCCGAGGATCTTTGTGTCTTGCATTTTGTATGAAAAAAGTATAATCAACTATTCCCATAAGTTAACCATTATTTCATCCAATTCTTTTAACATATTCCATTAAAACTTTTAAAATGAAGAACTTTATTTCTATTTATGCCATGAAAGTTGTAACATTTCTCGCCCTATAACTGCTAGCTACAACATTT
>fcc_comp79106_c0_seq1
ATATTAAAATTAATTAAATATATAATAAGGTTGAATTGTTAATTTTTATCCTTCTTCAATTTGGGTCTCCTTAAAGCGATTTGGAATATAGCGGAGCATATTTCTTAAACAATAAGCACATTATTTCCTAGATATCCATAAAGAACCGTGTAAGATAAGATCAAGTAATATTTTATGAAAATCAGGATCTTTTATTCTTATCGACTGTTACTATTTAGAGAACATATTATTTTGGATTTATAAAGGAAGAATACGGTGATAGATTTAAATATTTACATACTTCCGTTAAATTTTCTTTTTTATTTCATCTTTTTAAAGAAATTTTGTCGAAAATTAAAATTATAACTAACATGATCTCTGCTTAAATCCGTGAGAAATTGATGTATAAATCTAAAATTTGAAATTTTGTTGAATTATTCAGTTTTTATATTGTATATAGCATGGATGGCAAACCTTTTTGGGTCGCTGGTAAAATTTTAATAAATAAAAAATTGTAGTGGGTCACAGATATTTAATAAGATCCTTGATGCTGTTTTTGGTTAGACAGACGATCTTTACGTGGTTTATAGCTAGTGGT
>fcc_comp57908_c0_seq1
AAAATATTTGTTGTCCTCTGTAAACAAATAATCTTTTAAAAGAAATAAGGAAGTGGCATATTCATTAAAAAAATCTTTTATTATTATATTTTTCAATTAAAAGTAGCATAAGTTTTTCACATCCATCAAAATTAGCGCAAAATAGAACAGTAATCCTATCTATATTCAATTTAGCAACAATAAACTTTTCCAATATAAAATGGAAAGTTTTTCGAGTAAACTTTTCAAATCGACTCGGTTTTATCAGCGTTAAAAATGTAATTATATAGATATTAGTTATAAACCTATTTTAAAACATAAATTCTCCATTTTTCACAATCTCATATCTTAACCTCATTTTCTTAATCATTAAATTTTTTACTTACTCGTTCATCTTGTGTTTTAAAAATTTCGAACCAATAAGGGCTAAATTTTATTGTCTTGGCTTTGATC
>fcc_comp620534_c0_seq1
CGTATTTTATACTATATTTATATATTCCATGTTTTAAATCAGCATTCTAAGATAAACTGAGAATCGGTTCCTTCTTGTCATTTCATTCCATTTAATCCAAATTTTATTGCACAACAAATTTTTACTTTTAAAAATACAGTTAAATAAATTTACTGAGGCAAAATATATTTGGTCATGTATCTGTTCATTTTTGTGTAGGTATTTTGAAAAATATTTATTCCAGATTTTGTTATAAAGAAATCTATCTCGACGAAACATTCAGTTATTATTGATTTTTAATAAATAAAGCCATATTTTCTGTGAATTTTCCATTAATAGAAGTTTATTTTTGCATTATTCTTTGAAAGTAGAATCATTAAGCAAATATTTATCAAAAATATCCCTTTTCTTTTAAATTTT
>fcc_comp14761_c0_seq1
TACCTAATTTCTATTCAAACACACTTAAATCTGACACCTGACAAATAACAGAAGTGACATAAAACAGCAAATATTATTTTATTTTTTATTTTTTAGCAGTTAACAGACAGTATCGATCAAATCAATACCAAAATGGGATGTCCTCATTCAACTAAACACAAATTCACATACAACTCATGAACACAGTGATAAGTGAATTAAGAACACA
>fcc_comp837413_c0_seq1
CAATAGTCAGCAGGTATTTTTTTCATTTTTAGATACGTAAAGGCCCAATTATATCGACTTTCACGTGGGCGAATCTCTTTCATGGAACATTAATGGCTTCTAATTGTGCTTTTAAATTAGTTTGTACTTTTGATTTTTGGTAATGCTCACAGTAACGAGCCCTCGTCGATATTTCTTTCTGCATTTCTTTTCACACGAATTTGCTAGAGATATTATTACGTGAAGATCTATCTCATTGGATTTGATAATCCGTGTAGATTATCGAAAATAATTTT
>fcc_comp11618_c0_seq1
TAAAAGAGAAGCAATTAATAAAAGGAAATTTTATAAAACGCGGTTTTTTAATGGTTTTAATGTTAATGAACTCGTAGGCAATAAAGATTATTCGAAATCATGAATAAACTATCCGATATTTATATCTTGGTTTTTTGAGTGGGATATGGAACTTTAAGGGCATAAAATTTTTTTTCTAGTAGTTGATAATTGCGCAGCTCATAAAACAATAGTAGATTTGAAAA
>fcc_comp11453_c0_seq1
TATGGTTTCCGGTCTCATTAATTTTATCGTTATTTACAAATATTCATAAATAATGCGCAAAAGAAAGATAAATAGTTTAACTTTAATCTAGAAGAAGAAAATTGAGAAATTTGAAATTAAAAAAGATGATGTTTCCATGAAAAAATAGCCTGGCATATTTCTATTAGGTATTTCACAAATATCATAAGACGAAATATAAGTGGTATCAGAGACTTTCAAAATAATGACTAGAGAGTTAAAAAGGAACAAATATAAGACAAATTAAGCGCTCAAA
>fcc_comp3290063_c0_seq1
CAACAATTATCTTATCTTTATTTTTCTGTGTATAAATTATTCAAAATATATTTTTTATATAAGAATTATTTAGTCGTTTTTTTATGAATCAATATTCCTGAGAAATAAAATTTTAAAACCTTTACAAATTCTTAATTTTAATTTATTTTCAAAAGAAATAATATATGGTAATTATTTTAGATATAAATTATTTAAGAAACACTATAGATGACGGGAGAACTAATTTTATCAAAAATCAGAGCTTAATTGCCAATTATTAATTTTAAAAAATACATATTTT
>fcc_comp2975114_c0_seq1
CCGAACTGTCATTTACATAAATATAGGATTTCCGTTCATCTGAAAGATAAAAGTGTTTTTGGTTTTGTTTTCTTAATAAAAATTTTGCCGAATTCAAAAAAGAAATCCCGGTTTTTTCTAAAAATTAAACTAAAACCGGAACCGGGAAAAGCTTCAAATTTCCCGGTTCCGAAACCCTATTCCGAATAATATGTTTTATATACATTTTATCTTCATAATTTACTATTTTCTTACGGCAGCATATTCCTTTCAATGATTCGTAACTTCCTGACAACTTGCATTTTCC
>fcc_comp97085_c0_seq7
TTGTGGATTTTCAGGATCTACAAAATTCAAAGAATCGTTTACCGATTCATTTTGAATGTTTCCCAATTCATTTACTGCAGTTGAGTAAGCTCTCCATTTATCAGCGATAAGTTTGGTTCCAGATAAAACATTTTTTCTCAAAACATTAACAATTGTTTGCAGATTCTTATTATTAACAGGCTTTATAAAACACCTCAAATTTACCAAGTTCTATTAATAATCCCTCTACGATTGTATTTTCTCTTGAATAAGAAACTTTCATCAACTTCAACGGCCAATAGAGAACTATCAAACGCGATTCAATCGATTGGTTCTTAGTTTGAACCATACACTCAATTATAGCTTCTCTCGCAAGTAAACACTAATCACTTGCTTTTTGCCTTCATACTCCAAGTTCAAATTCAATATCCTTAAACTCATAATCCTTCAGATATTTGTACTAAATTTAAAAACTTACTTAATTTCAAGCTTTGTTTCAGA
>fcc_comp88617_c0_seq3
TTTTTTTTTCAACGGAGAAAAATTAAATCAATTTTTAAAATAAATTAAAACATCTTGAATTTTTCTTGTAATTTTGAATATAATTTTTATTTTGAACAATTCACGTATTTATCTTTATCACGAGTTATCATAAAATGAAGAATTTTGTCCATTCAGTGATTTTTAACCCCATCGAAAATGTATTCTCTGTTTAGGATAATCCTGTATTGAATGGTAGTTTCTAAAATGAAAGTGAATTGCAATGTTTGAGATGTGAAAAGTAACGAGATGAAACTATCTATCATTGTTGTAATTTCTAAAGGAAAATGTTTGGGATTCTATAAATATTTGAGTTTAATAGAGAAATTTTGGAATAAATAAATATTTTATAATCAAATTATGTTTTATTTAGAATATTGATTGCAAAGATTAGTGATATTGAACGAAAAACCCTATATTTCAATTATTTCTAAATAAATATAACTTTTCCATTTACAATCACGAAAATTTTCTCCATTTACTCAAATAAATTTTTATTATTTGAATATAATTTACGATGGCACACTTTTTTTCTCGTTAAGTTTCGTCTTAAAATTAATGATCTCGACATTGTTTCTTATTTTCTTTTATGTCAATTATTTTTAAATTATTAAAACTATTTTCGAATATATAAAGTGTTTTAATAAAAT
>fcc_comp88617_c0_seq2
GGCCGTGACGGAAGGGTATTCTATAAATATTTGAGTTTAATAGAGAAATTTTGGAATAAATAAATATTTTATAATCAAATTATGTTTTATTTAGAATATTGATTGCAAAGATTAGTGATATTGAACGAAAAACCCTATATTTCAATTATTTCTAAATAAATATAACTTTTCCATTTACAATCACGAAAATTTTCTCCATTTACTCAAATAAATTTTTATTATTTGAATATAATTTACGATGGCACACTTTTTTTCTCGTTAAGTTTCGTCTTAAAATTAATGATCTCGACATTGTTTCTTATTTTCTTTTATGTCAATTATTTTTAAATTATTAAAACTATTTTCGAATATATAAAGTGTTTTAATAAAAT
>fcc_comp88617_c0_seq1
ATCATAAAATGAAGAATTTTGTCTAAATTGAATAAAAATTTTACCCATTCAGTGATTTTTAACCCCATCGAAAATGTATTCTCTGTTTAGGATAATCCTGTATTGAATGGTAGTTTCTAAAATGAAAGTGAATTGCAATGTTTGAGATGTGAAAAGTAACGAGATGAAACTATCTATCATTGTTGTAATTTCTAAAGGAAAATGTTTGGGATTCTATAAATATTTGAGTTTAATAGAGAAATTTTGGAATAAATAAATATTTTATAATCAAATTATGTTTTATTTAGAATATTGATTGCAAAGATTAGTGATATTGAACGAAAAACCCTATATTTCAATTATTTCTAAATAAATATAACTTTTCCATTTACAATCACGAAAATTTTCTCCATTTACTCAAATAAATTTTTATTATTTGAATATAATTTACGATGGCACACTTTTTTTCTCGTTAAGTTTCGTCTTAAAATTAATGATCTCGACATTGTTTCTTATTTTCTTTTATGTCAATTATTTTTAAATTATTAAAACTATTTTCGAATATATAAAGTGTTTTAATAAAAT
>fcc_comp2761489_c0_seq1
GCCCGTTCTAATATTCTATGCCCCAAAATATTCTATTTTATATTTTACGAATTTTTACATGGGTGATTTTCATGTTTTATACTCCATAATTGTTTTAATTAGGCTAATTAAACATTGGTTTATGAAGAATACTCACATTTATCATTCAACAATACATTATTACAATGGTTAAACTTTTGAAACAGTCAAAAAAATTGTAGTAAATCATATTGGTTTTGAACAAGCATAAAAATAAAAACCATAAATGAACGAACAGTCGACACTATATAG
>fcc_comp16447_c0_seq1
CTTCCGATCTTTTTTTTAAAACTTGTAAAATATGAATTTAATAAAAAATAAACCAAGTCTAATCCATAATACTCCATGTCTTTCTCTCCAGAAATCTTTAATGTGACCCCAAAACTCTTCAATTCCATTAGTTTGAGACCAATTTTAATTAACAAAGCCAACGCAGTGATTTACCCATTCGTGCATGAAATTCAATTCATGCTTTTCATTACAAATTCTTATTGCGGCAGGATATGATCGATGACCATCACTTTTTATATGCTTTTTAGGATACATGTATTTATTTAAAACGTATCCGCACTCCTATTTTTGATTATAGTCACGAATAATTTTTGTCACTCTATATCATGCATCTCTTGTTTAGTCAATTCTTCAACTCCACTCAGAATTCATACTATATTATCATCCGGCATATGAGTTGGATTTCGTATTAATTATCCTATTTAATAAGCCATTTTGTTTATCTGTATGATTCTATCAAAACCACCAATCTTAACGTAAATATCATTGTATACCGCTTCAAACT
>fcc_comp74835_c0_seq4
TTTTTTTTTATTAAGAATAAAATAAGCCCTATATTTTAATTTAATTGAAATAATTGCAGTGTTTTCATAAAAAATTATTCTGTTTTATCGTTCAACCAATTAAATTCAATAAGTAAGTTTTATCTTTGTCTATCTTTAATTCCTCTCATCATCTTTATTTTCAGCTTGATTTTTAAAAATTTTGACGTTTTGAGTATGAACGTTATTATCATAATAAATAAACTTGTAAACAAATGTGGAATCATCTTTTAATCTATTATATATTTTGGCCTCTTCTGTATGAATTATTCAAACTTCTCAAAGATGTTTTTTATTTAAGAAATAATTACCTTCGCCGATCAATTTTCAACCAAGCACACAAATCCCTTTGCTGACATATAGGAAAAATATACATTTCTTAAAGCCCAAACCTTCTTTTTTTGACATCGTCCCCTATGTACTTTTCCTTTATGTTTCAGCATAATTTCATCTACCTGAAAATTTTTTAAGGCCTCCTAAGCAGTATTGGATTTATATTATAAAAAATTTTGATTTTTTTTAAAGTAATTGTTTTATTTTCAAGAATCCGGAACCCCTAATCCCACCATATATTATTATGTCGATTGCTTGCTTGCAATCAGA
>fcc_comp60729_c0_seq2
ATTCTTAATAAATATTTTCATAAAAACCTACTTTTAACACAAGCTGGTGTGGCTATAGACCATGATTCAGCTATCCACTCACATAAATAAGTGAAAATTGTTCTCCTTACTTAATTTATTTTTGTAAAAGTATAAAAAAATTTCAATTTTAACTTTTCTAACCTTATTCGAACATGTGCTTTGAAACTGTTATTTACAGATATATCAAAATGTTTTAGTTTCTTGGCAAGTTCATCTGGTATCACAGGAATCTATGAATATATTTGCCCAATTTTTATATCGATTTTGGAGTTAAGTGTGAAGTTGTCTAATCAATTATAAGAAGAGATTTTGGTTTAAAAATGTATCCTTGTCTTTTTCTTCATATCTCGTCAAGCCAACTATTGAAATAATCTTCGTTAGAACAGCCTTTTTATTAAGTCTTAACAACAATATTCGACCGAAACATCTCTTGAGGATATTTTTCCCTTTAAATATTAACATATGTTAAATATTTTATTCTTAAGCAGCTTCAGAAATAATGACTGTTAAACTGCATTTTTCTGCACCCGTTCTAGTTATTTTTACATCTTTGGAACCTATTAATTTAACTGTAAAATTGCTTGGCATATCAAAAAACATTAAATACTTCATCACTATTCTTAAAGTGCTTTTCATAGACACCATCTTAAATTATTCATCTTTTCCATCCAATCTGAAGGAAATATCTGTCCGACAGATGTGACCGATTTGATGCATAAGCTACCTCTATGAATAAATCTGTTTCTCCAGAGATCATTTTCCTTTAAATTAATGATATAAAGATTATCTGAAATTAGAGGAAAATGATCTCTGGAGAAACAGATTTATTCATAGAGGTAGCA
>fcc_comp60729_c0_seq1
ATTCTTAATAAATATTTTCATAAAAACCTACTTTTAACACAAGCTGGTGTGGCTATAGACCATGATTCAGCTATCCACTCACATAAATAAGTGAAAATTGTTCTCCTTACTTAATTTATTTTTGTAAAAGTATAAAAAAATTTCAATTTTAACTTTTCTAACCTTATTCGAACATGTGCTTTGAAACTGTTATTTACAGATATATCAAAATGTTTTAGTTTCTTGGCAAGTTCATCTGGTATCACAGGAATCTATGAATATATTTGCCCAATTTTTATATCGATTTTGGAGTTAAGTGTGAAGTTGTCTAATCAATTATAAGAAGAGATTTTGGTTTAAAAATGTATCCTTGTCTTTTTCTTCATATCTCGTCAAGCCAACTATTGAAATAATCTTCGTTAGAACAGCCTTTTTATTAAGTCTTAACAACAATATTCGACCGAAACATCTCTTGAGGATATTTTTCCCTTTAAATATTAACATATGTTAAATATTTTATTCTTAAGCAGCTTCAGAAATAATGACTGTTAAACTGCATTTTTCTGCACCCGTTCTAGTTATTTTTACATCTTTGGAACCTATTAATTTAACTGTAAAATTGCTTGGCATATCAAAAAACATTAAATACTTCATCACTATTCTTAAAGTGCTTTTCATAGACACCATCTTTTCTTTTACTAACAAAATACCTTAAATTATTCATCTTTTCCATCCAATCTGAAGGAAATATCTGTCCGACAGATGTGACCGATTTGATGCATAAGCTACCTCTATGAATAAATCTGTTTCTCCAGAGATCATTTTCCTTTAAATTAATGATATAAAGATTATCTGAAATTAGAGGAAAATGATCTCTGGAGAAACAGATTTATTCATAGAGGTAGCA
>fcc_comp74835_c0_seq1
TTTTTTTTTATTAAGAATAAAATAAGCCCTATATTTTAATTTAATTGAAATAATTGCAGTGTTTTCATAAAAAATTATTCTGTTTTATCGTTCAACCAATTAAATTCAATAAGTAAGTTTTATCTTTGTCTATCTTTAATTCCTCTCATCATCTTTATTTTCAGCTTGATTTTTAAAAATTTTGACGTTTTGAGTATGAACGTTATTATCATAATAAATAAACTTGTAAACAAATGTGGAATCATCTTTTAATCTATTATATATTTTGGCCTCTTCTGTATGAATTATTCAAACTTCTCAAAGATGTTTTTTATTTAAGAAATAATTACCTTCGCCGATCAATTTTCAACCAAGCACACAAATCCCTTTGATTTCTTAAAGCCCAAACCTTCTTTTTTTGACATCGTCCCCTATGTACTTTTCCTTTATGTTTCAGCATAATTTCATCTACCTGAAAATTTTTTAAGGCCTCCTAAGCAGTATTGGATTTATATTATAAAAAATTTTGATTTTTTTTAAAGTAATTGTTTTATTTTCAAGAATCCGGAACCCCTAATCCCACCATATATTATTATGTCGATTGCTTGCTTGCAATCAGA
>fcc_comp2302087_c0_seq1
ACGCTCTTCCGATCTGTTACACCCATAATTCAAGAAATATGTTATCAAAGAAAAAAGAACGTCCTCAAACCTCTGTACCATCTAAACCTGAAATAAACCCAGAAGATTATTATAAATATAAGTTACAAGGTCAAATCTATGAAATATGCAAGGCAAATCTTGAGGAAGAACCGTTAAAGAATTATATATCTCAACTTATGAACTGGGTTCAGAC
>fcc_comp73489_c0_seq1
ATTCAGTTTAAAAGGAAAAAAAAATCATCGGAAAATCTGATGTACCACACGGCTTCAAAAGCATATATTTTGATCTTTGGGTTTAACATGAAAATAAAAAATATTTTGTATGATTAATTCAATTTTCTTTATATGGATTAAATATTTTATAAAAAATGAAAAAAATACATAAATATTCATTTCTGCTTGATAATGCTCCTTTAACGTAAAATAATAATCTGTTTCAAGCATAAAGATTTATTTTTTCATTCCGGCAACTCCCGAGAATATACATCTTTTACATCATGATTATCTAAATTCTTTCTGATAAGAATTTTTCTGTAAAAAGATATTCACAGATGTTTCACTTCAATTCCATCTGAAGAAATAAGAAT
>fcc_comp96036_c0_seq21
CTCTACTTTAATTTTAAATGATTTTTGAGTGATTAGAATGGCTGATTTCCTTAATCATCAAATATTTCTAAAATTTAGGATCGAAAAGCTTTTTATATTTGCAATTTAAAGGTAAAATATTTATCATGGAAGTTATTATAATTTATAATATGCACCTATAAATTAGCCTTTAATTATTTATTATCAATTTATCAAAGTATCTGTATAAAAAGCTCTAAATATCTTCTTCACGCATTTTACCAGAATATATTCTCTTAAATTTTCCCAAATACCGTGATTGACTTTTGATCTTATTACTATTCCTCCCTGTACCATAATTCGTTCATTTTACATAATTTTTATAAACTCTAAATAATAAACAGTTGTATGTTCATAGAATGCCCATATTGTCTTTAAAAAATTAAATTCTTTCCATAAGAGTGAAAATATTTCCTGGCTTTACATGCTGAAATACTTTAGTTCAAAAAGCTGAGAGGTAAATCTGTTTTTTTAACTGTTATTTGAAAATTTTCTTATATTAATTGTGCTCTCGACGTTAGCTAAAATTCACAGGCCTTCGACTACAAGCTCTTAATTTTATTTACTTCTGATTACCTTTTTCTCGTCTATTTTAACAATGATGCATTCTTCAAAGATTATCCTCTCTTAAAATTCCAGCTTTGAGAAAAAAAGTTGTTTGAAATACGCCAATTAGCAAACAACCGTTCTTGAATATGTCGTGAAAGTTTATTTTCTCTCGATATGGTCACATCTTTAAAACTTAAGCTCCCAGGCATGATAACTTACTTAGCTTTGACTTTTGTTTTGGAATTTAATTAACCGCAATTTTAACTTATTTCTAGATGATATTTTCTTCTGCTAAATTTAAATTTCCATCCCTATCAATCCTTTATAATTCATTACTCACAGTTCAAACATAAAATGATTTCACTTTCAAAATTTTTCTTGATAAATAAATTTTTTAGGATCCTTTTCATTTAAAACCACGTTCAGTGAATAAAACGTAGTCATTACTTAGCTCCTCATGCTACAAATACTTAAATATCAATAACATAATAACTTAAATATTTTTGATATAATTAATCATATCTTTAATAACTGGAAAGCTTTGAATGAAATTTAACATTCTGCGTGATATG
>fcc_comp39375_c0_seq1
ATTAGGATCGGATAACTCCAGTTGCTGACTTTGACGTCAGAGAATCTGAATAAAACTTGAACAAGCAGTTAAATACGGAAGCACCAATGAAGTGTAATTTTGAAACATAATTTGGAGATAGTTTAAAATAGTGAGAAGCTGAAAGCGGTTAATTACTGTACACCCTCTTAGATATCATTACAAATTTTATTTTATAAGTGTCGAAAGATATAGATTGAAGAAAATAGAATCACAGTCTGACTAGTCTTCTAAACACTACAGAGAAGGTAAAGTAAATTTTCAAATAACATGGACGAGTCCTATAAAAATTCCCATCACATACCCAAATGTTAGATTCCCGTAAATACGGTAAATTCCCTACATTTCAATAATCATCATTCTTTTT
>fcc_comp2857442_c0_seq1
GTGAAGATAATATTATCTATTTTTATTTATTGGATTTAGAAATAGATATAAGAATTAGTTAATATTTGAAGTAATATAGCGTGACTCGAATTAAAATCATATAATGGTCATTTTATGCTGCAATCTTAATTGTTATTTCATTCATAAAATCTTGAAAAGTCAGATCTTAATATAAATTTAACAGTTTTATCCATCACTTGATATAGATCTACTTTTGTGTAACTATAAAAATCAAGTTTTTATAGAAACTAAACTTCATATATAAATCCTTTATATTTGTTGATAAATAGAGTAATATATATTTTTTTAAACTACAAGTCAGTTGTGCAAACAAACATATAATTGAGCTAATTACGATAATTCATTGTAATTTACACTACTTAAGTAATGT
>fcc_comp4598964_c0_seq1
ATTTTCTCTTCAGTACTGAAATTTTTTGTTTTCATTTTTTTAATTGATGCATCAATAAACACATGTTTAATGATAGTCATAATTTCAAGTTAAAATTCTTTTTTGTTCCAAAATGATGTTAATTTCTTTCAGACCGGATATTTCAGCTTAATTTGAACCTTTTAAACTCTTTTATTTTGTTAAAATTTTCTCAAATCAACTATAGAAATTCAATTGATGTCCCGAATCTAGTTATTACCTGAA
>fcc_comp826793_c0_seq1
GCTCTTCCGATCTAGATTTTAAATTCAATATGTCCAGAAAGAGGAATTGAGGCTATAATATGTATTTTTATAATTCTAAAATTCACCATTATACTACTTTGATCGAATCGAATAATGAATTAAATATTAATATGAGGTATCTGCCACCATATTAGGCATTTTAGAATCCAACAGAAAATCGCTTTTATAAATGGAAGAATTTTCATCGTGGAGGGGTCAAAAATGAATATAAACTGTAAAGTTTAATAAACATTAAATTTTCTGTTATATCAGAAGGTGATTGCAATGGATATTTTAGGAGGATGCTGCGATACATGGAAAAATCAATAAATAAAATAATATTAGTAAGTAAATTAAATTTTTTGGCATAACTGATTGGGAAATTTTATATTTTAAAAATT
>fcc_comp96621_c0_seq6
CTGCCGATCTGAAGAAAATATTTGGACTAGAGATGCACCGATTACAATTTTCTAGGCCGATTCCGATTTCCGATTTTCATTGAGTTTGACCTGCCGATACCGATTTTAGCCGATACCGATTTTATTTTTCGAACCACTTTTTTTAATTTTCAATAACACAAATATTTATTTTCTATATATATATTTTTTTAAAACACCATATACTTTTACTCAAACTTAATAATAAAAACGGTTAAATGGGTACATTTTCT
>fcc_comp101992_c1_seq23
ATATAAGAAAACGAACTTTCGAATGTTCTCGATCATAAAACTCTTTCTATTTTCAATTAGAATGTTCTTGTGTCCACTTAAAGTTCGTTCTACGTCTGCTGATGTTAGCAGGATATACCCCAGGATCAGATCTTAAGAACGAAATGTCAAAATATAAAACTATTAAACCATGAAAAATCCTGATTCAACAAAATAATATTTCCTAAGCGATTATAATATGTTTCCCAACCAACTAATTTTCTTTTCACGGTTTCCCTAATCTTTTTCTGATCTTTTGTAGAAAGCAAGTCAGATTCCAATGATTTTATTGCATATGGTATTAATTCCAAATGAATAATATCGCGTAATTCCTTTTCA
>fcc_comp50306_c0_seq1
ATTGAAAATTGCACAATTCATCCAAACCCTACTAGAGGACTCAAATTCAATAAAATTACTTTGGATTAAAATTAAAATGAGGATTTCTATATTTTTCTTTTACAAGCGGTTTCTTTTTCACGTTTCTTGTAATATTGGCACATAAAAGAATTAAAATTCTTTCTTTGAACAATTTAAATAATTTCCGTTTATTTTTACATACACTTCTACATGGAATTAATTTT
>fcc_comp99681_c0_seq22
TTTTTTTTATCATTTTATAAAATAGTAGTTAATTAAATGTATAATATTATTGAGAATAAATATTTTGTTTTTGAAATTGAGTTTATGACATATACTGGATACTAATAGAGTAATTATTGACCGAAAACAAAATATTTAAAAACTTTGACTTACGTTCGCGAATAATTGATGATGATTCTGTGTATTGTTTAAATACTGATTTGGTACCACAGCTATAACGAATTGTGAGTATTTAGAACTTTCATGGACCCAAGGGAT
>fcc_comp76510_c0_seq1
CGAGGAGAAAATTATGGGCATTTAAATATAATATTAAAACAAAGTGTTTAAATTAAAAAGAATATGAATCGAAAAAGGCAAACCTTATTTCCCATAATAAAACAACGTGTGATTCATAATTCAGCAATTATTTTCGATATATTTTCAGTTTCAACAGGTGGACTAAAGTATGATGCATATTTAACGTCTCCACTCTAATTGCTTAGACATTATCATCACCATGTCGTAAATCATTCTTTGCATTTTCGAGATACAGTTACAGGTGTACGCTTTAAATCCATTGAAGCATGTTGGAATACCGCAAAAAATTCAAGAATTGAATGGAACAAGGAAGACACATCTACAAAGTTATATTGAAGAATATAGTTGGAGAAAAATATTTGTGCAAAAAATTCTATATTTAATAGAATTTTTAGCTTACTTACAATGAATTAGATTTTATATTTTAATTAGATTTATTTTTTTTTATAT
>fcc_comp61655_c0_seq1
GGAGCATATCTAAAAAGAAATTAAATTTTCAGCTTTAAAAAAACAAGCTAGCAACATGCTTATAAACTAAAAAACAGGCCATGATTTTATTTACTTATATAATTTTCAAATGAATTAAATGTTATATATTAAGTAATAATTCGAACAATCCTAAACCCTTGGTATACACAAAGAATTTTGAGATTTTGTGCTGGCTGTGCGCATCAATATCAGTAGTTGCGTATTTATTCGTTAAGAGCAGTTTGACGAATTTAGATGCGGCGAGTTTTTTCGTGTATAGCAGTTAATAGTCTTTTTTTAGATTGAAGAATAACAGGTCGACTCATCAATTTTTCTATCTTCCTCTGAGGATGTATCATCAAAATATTCCTCTTCGCTTTAATTTTTTTATTAATATTTCCTCCTAATCCGCATCAGTAAGACTCTTTTTTTACCCAATATAGAATAAAAAATTCAAATTTTAAATATTTAATTAATTATATTTATTTATAATACTTTAAGTAAAAAACCCACTCCATAAAATATAGAAATATAATGTAAATATTCTCTTATAAAAAGTATTTCGTCACTCACTTCACAGAATGCGAGAGGAAACTATTTTTATGTGTCTAACCAAGTCAAACCTGAAGTTTGGAACACGCTTACATATGTTTAAACGTCAATAATACTCAGTGAATATATTTTTGTGAAGTAATAAACGATATATATACAAGACGCAAAAATACTCGTTCATAGTGTATCGGGAAAAATATTTTGGACCAACATATACGTCCAGATCAGTAAAAG
>fcc_comp191338_c0_seq1
CTTCCGATCTTTTTTTTATTATTTAAACACTACATAAATATACAACTACTCGTCACTTTCTATGTGAAAAACGTAAGAGGATTTTTCCATTGATTCTCTTTTTATGTCTTTTTGGTTCATTATTCAAAAAGATATCCAATGATGATTTTTTTTGTATTTTTTTAGAATCCTCCTAAAATACTGCATCACATTGTCGTTAAATAAGTTAAGCCTCCTATTTGCCACAGCTGTGTGAGGATGCCATTTGTGAACAATGTGTTCTATATTTTCCCAAAGGTGACAAATTTATTTAATTTATTTTTTTAAAATTTTTTCCTCTTCCTCTGAAGACACATCTTCAATCAATTCCTGCTGTTCTCTCTGTAGTTTTTGAAGTTTTTCATTTGTCAACTCATTTCGGTGATCTT
>fcc_comp3838164_c0_seq1
AGATTGAAAAAAAGCCAGCAGCTGTGATTTTTTTGCTGTCTTTGCTTTTTTCAATTTGAAATACTCACAATTTTTATGCCTTTCTTAAAAAATGATATTTTATCTCCTCATGAATATCTGCAAACATATCGCCAATTCTACGTAAAATTTTTTGGTCTAAAAGTGGGATTCTTATAAATTTTTCTGGTTCTTCAGATTCAATTATGATATTAGCGGCTATTGTTAAAGTAGGAATAATGATAATTCATTCTGCATCAAGATGTGATTTCTTCTTTTTAAAGAGCAAATTTGCTATTTGATAACTTGTCGTTTGAGATTTATCGAGTAAAT
>fcc_comp1921662_c0_seq1
GGAGAATCTGATATAGAAGAAAGAAATAGACAAATTTTAATCAAAATAGTGGATTTAGAAAAAACAAACTCCACAACCGTGATTCAAAAAATAATGGAATTGTGCAATAGGGATTTAAGTATAAAAATTTATCATTATTACTTTCTTATAGTGCACAGAGGGCTATAAAAGTAGGACAGATGCTGAAATATATTTTTTCCAAACATGAAACATGATAGTTGTTTAGTTCATATGATTAATCGATCATGCGAACGTATCAGAGATTCAATGGCATAATGTAGTTAAAATATTAGCTTTAATGAAAAGAAAATAAATAAAGAAAAAGATAAATCAGCACCATTTTTAAGAATCTACAGATATAAAGCTCAAAAATTTTCCACTTACATTCAGGTGGAGGACTTAGCTTCTTTAACAGTTAAAATACATAACAACTATAATGATATTAAAT
>fcc_comp73206_c0_seq2
CGCGATTAGATAATGCGAAATATTTAAAAAATAATTTTTATGTTTCAGATTCAAATTGTCGGTTGCGTCGATGAAATAAAAATAATGATCGATATTTATTTGAAGAACTTTTCTCGTTGAGAGCAATTAAATATTCTTAGGTCTCAGCTCACTGACAACAATTATTTTTTTCAAGGAAGAAAATTTCAATATCGTTTTACAGTTGAAATAAATCAAAATATATTATCATTGATCTTGCTATTTGAGAATTTATAAAACATCGGAAGTTGATTATTCATTTTTAAATTTAACCGTTCAGTGTTGATATTGACAACTACATGAGGTACTTCAGCAAAAAATTGACCCTTTTTTCGACTAAAATTGCACTCAGTACATTCTTTTTTTCTTTTTAATATACTTAGATTCTCAATACTTTAAAATTTATCTTTGGCGGAATTTTACACTGCAAGTTATAACGACATAATTAATTTATCAATAGAAAGCTTTTTAAGGTAATATTGGGCTTTCAATTAAATTTAGAGTTTG
>fcc_comp73206_c0_seq1
CGCGATTAGATAATGCGAAATATTTAAAAAATAATTTTTATGTTTCAGATTCAAATCTTAAAGATATTTAATTTTACTGTCGGTTGCGTCGATGAAATAAAAATAATGATCGATATTTATTTGAAGAACTTTTCTCGTTGAGAGCAATTAAATATTCTTAGGTCTCAGCTCACTGACAACAATTATTTTTTTCAAGGAAGAAAATTTCAATATCGTTTTACAGTTGAAATAAATCAAAATATATTATCATTGATCTTGCTATTTGAGAATTTATAAAACATCGGAAGTTGATTATTCATTTTTAAATTTAACCGTTCAGTGTTGATATTGACAACTACATGAGGTACTTCAGCAAAAAATTGACCCTTTTTTCGACTAAAATTGCACTCAGTACATTCTTTTTTTCTTTTTAATATACTTAGATTCTCAATACTTTAAAATTTATCTTTGGCGGAATTTTACACTGCAAGTTATAACGACATAATTAATTTATCAATAGAAAGCTTTTTAAGGTAATATTGGGCTTTCAATTAAATTTAGAGTTTG
>fcc_comp1102212_c0_seq1
GCTTTCTATCATTCTTTTACGGGTATTTTCACGTTGGTCGAAAGTATCTTTGCTTTTGTATTTTTTGGACTGTAAAGTTCTAAAAATATTATCTTGGTTTTTCGTTACAGCTGGATTTTTAGCTCCAAATTTTATCAGGACGAGCACCTCGTTTGATAAAGCTGTGTTACAGTTCTAGCAGAACGACAACTGAGAGTCTTTAAATTCCAGCACGATATAACCCGACTGAATATATTTTACTTTTCATTTTTTTACATGCTTAAATATGAATTTCTCCATAACTAAATGATAAAATTAATATATAATCTCTCAAAATACGCAAAGGAAATTTAACGTGATAAACATACTTTTATTGTAAAAATAGCATTAATATCTGCTAAAAAATAATGCTCACTCTTTTTGAAGAGATTTT
>fcc_comp95864_c1_seq1
TATCAAATCAATTTATAGATATAAATAATAGAATTGTAGTTTATATTTGAAAAATACATGATAAAATATGAAGATTTTCATTTTAAGAACCGACTTATAACTGCAAATTTTCTTTATTCTCTGTATTTTTAAAAATAAAATTTCGATATAACTCCAAGACTGGAATATTTTTCCCTATAAATATATCTAATAATTAATATCAACCTTAAATATTATTCTTCTGAAACTTCTAAATTTTATGCCATCTTATATTCTATAATATGATGAAGTCTGTCTTCGTCTACTTCGACTTTTATTTTTGGGTTGATGAAAAAAATTTTATTTTAAAAATATTTTGAAAATATAAAGTAATATATCTTTACTTTATTAGATGACAATATGACATATTTTTGTCATAAATTAAAGTAGATTGATGTTTTTGTATAACCTCTATTCCTCCTATTCTCATTCAATAAAGTAATATAATTCTTCCTGGACATATCATTCACATGAATAAAAATATTAAAATAATATTTTAAAAAGATAAGTGTAGAGTAAGCTATAAATTCCGATTATAATTTATCATAAACCCATCTAAAAAATGCCTTTTTTATATTCCTAACCCATTTATTTTTCAATAAAATTACAAATAAAATATTTTTAACATTAAAA
>fcc_comp854553_c0_seq1
GTTTTTTAATTAAGAGAATCATTTTGATGGGAAATTTCAAAAAAAATGTAATTTTCTAATCATCCCTTTCTTCATTTTCAAAATAAATTTCTTCTCTTGGAATTCAATCAATGTCAGTGTGAGTTTCATTATCAGAAAATATTTCCATCTCTTGTAAAAATAACTAATTTTCCATGATTAAATTATTATAATCCTTTTCTATCCATATTAAGACACTCACATATTTTCACTTTTTTTCAGTGCATCTATATATTTCCCGTCTTCATCTACAGACAACATATAATAAATTATTTCATTATGAATTATATTTTGACATAATTCTCTTTTTAATTCCAATACCTTAAGGCTGAATGAAGGAAGAGCAATTGAGAAGAAGTAATAAATATTCCTTTTCATTT
>fcc_comp2441946_c0_seq1
ACGTTGCTCTTCCTTTCTTGATTTTTTTTACAGGCCCTGATGACACTACGCAACTTCTCCTCCATGAACTGAATGTCCTCCTTCACAGAGCTCAAGTGAAGCTGGAACCGTAAAAGCTGAGCCTGATTGTTCTCCAGCTCTGACTCCACTAGACGTATTTCTGCTTCTGGGTCACCACCAAGATATTTGACCAGTACTTCCTTG
>fcc_comp99821_c0_seq15
AGAAAAAACTTTAAAATAGTATATATTTTTAAATTAAATCGCTAAATGGAATATTTTGCACTATTGTAGAATTTCTGAGGCATTTTTCATATTGATTATTCGTTAGAGGAGATAAGAAAGAAATTTTAGAATTTTGAACCGTTTTCCACGATAAAGAATCTCTTCGTGTCAATACAGATTTAGATTCTGATTCTAACAAAAAACTATCCTAGTTAATATTTATTCTACTGCATCATTTAAAATACATTTCCTATATTTTCGTTTAGATTTTCGGATGACCAAATCATAGCGGCTATCAAATAGATCTTTGAAAGTTGCTTCTAAAACAGCGGATGGAATGATATTAACTAATTCAAAATTACTCGAATCTTCCATCAAATCAAATGACCCATCAGAAAGTTGTCGATAATGAGCCGTAGATATCTCTGCATCATCCTGATCATAGAGACCAATTTTTAAAAAGAAATTCGATTTGTCGAAAAATATTTTTCTATATATTCCAAGACTGTCGTGATCGTAACAGCGAGAATTTTGAGCAAGACCAATATAAACCGTGTTCCTACGATTAAAGTGAAAATTTTTTGAGTAAAAAAATTTAAGGATGAATATTTTATCAATTGGAAGTTCAATATGATTTGAAAATGTCGCATTCATAATAAATTTTTGGTTTTTGAGCATCATTTCGAAACAAGTAGTGTTGGCGGCAACAAATTTTCGTGGGATTCTTGCTTTCAAAATTGAAAATTTATCCATAATCGTGCTTTTTCTATTTTTCTTATATAAAAATTATAACTTTATATATAACAAAATCTATTTGAAGAATAGCTATTCCATAAAGACCAGGGAGATAAATTATCTTTTCCGCCGTTTCTCCATTATTTTCAACCACAAATCTATCGAAAACATGATTAATAACTCCGACATGAAAATCAATCACGAATTTCTGGTAAAAATAATGTACTTTAGGATAAATCGAATTAGGAATCTCAAGTGAATGTTTACAAACTTCTCTTGTTCGTATCAGTTCAAGCAAATTTTTATAATTTTCAGTTCTCTCATATATGGTTAAATTCATGGAATTTAATATAAAACGAGACTTTTTATTGAAAAATATTTTCACACATTCTCCCGTATCCGTACTATAGTTTATTAAAATTCTATCTTCAAATGATAAATAGTTAGTCTGAAGAAAACAAACAAATGGAGCCATGAAAATATTTA
>fcc_comp37031_c0_seq1
ATTAAATCTCATAGACGAGGTTTCCAGTAAATGGAAATCCTATATTTGCCTGAATAATCCTAATAATATTAAAGAGTTATATCCTTATTTTGGTTATTCTTAAAATATTATTAATAGCGAAGAGTGTCAAGGAGTTTCCCAAACGTGAAAAATTTGCCTTTAAAAGCATTCAACTATAAAAATTTAAAATATTTTTTATTTCTAACATTATTTTTCTATATTAAATTTACACATTCATGTTGTATAATTTTTATTCACATTTAAATTATTTCAACATTAAGCTAAAGTTAAAATCGTTATACTAAGCTATATATTCTTTATTTGAGATATTGATGCATGAAAAAATGATG
>fcc_comp99301_c0_seq16
TCCAGTTGACAGATTTTTAAAATTTATTTTACATATCTCAGATTCTGTATAATTAGCATTCCCGACTTCACCTGATAATTTCTTAAAAGTTATGTCGTTTTGGGTCTTAAAATTCTGCAGCCAGCCATGTTAGGTTTTGAAGTCAGCAATATTAAACCTTTAACGTAGTTGAAAATCGGTAAAAATTTCTGTTTCTTCATTCATGTTTTGTTTCCCTTTTACGAAAATATAGAGTTAAACGTATGGAAAAAAAAAATTTTCAATTGTTTTTCACTTATTATTTAAGTTATAAAGCATTAAAAATCTTTAAAAAATCCATGTTTCCGATCTTTTTCGAATAATTTTTAAGTAAACATGAACTTATTCAAGCTAAAAATCAACTTATTATCTAATCCGGAACAAACCATGTGATTTTGTATCGATCAAGAAGTGTTTAAAAAATCATTTAGTTTTCATGCGTTCCGGACTTAAATGAATCGAAGAAATTTTAACGCACGAGTTAATATTCCTTTTTTCTTGAGGTTCAAAAATGTAAATTGTTCTAAATTTAGCAATAAATTTTATGGTAGAAGAAGCACATAGTTTTCA
>fcc_comp2497488_c0_seq1
TCTTCCGATCTGGAACAGTGATCCAGTGGTTTAACCTGTTTCACAACTAGATTCACACCTTAGGCCAGTGGCACATTAAGACATCAACTGCAAACTCCCTATTACATTGGCCTGACCAACTTCTGACAATCCCACTTAATGCTATCAAGGGCCCAAATAAACTCTCTCTCACACATACAATATTCAACACAAGTGTCAGCGAACACAGAA
>fcc_comp89113_c0_seq3
AAGTGTGAGCGTTTAACTGTGATCTGTTTAAATGTAGTAACTCCACAAGTAAGATATTCTTCAATTTTTCTTGAAATTAGTGATGAGCAGTACAGTTATCAATCAAAAAAAGAATTTTAATTCTTAAGATTTTCAATTCAGAATTCTAATAAATAATCATATTTTTCTAAATATCTCAGGAAATCCAAGCATTTTATAATTGAAATACTTTACCGGAAATTTTTTGTGCATCTGAAGCATCTTGGCTCTCTCGACTTCAAAATAACGACTAAATATTTTTTTCTCTGACACAATTAGAACATACCCATATCGTAAGATTTTTTGAAAAATTATCTTGGCATTTATCTCCTAATTTTTATTTATTTCTTTGAAGTTCTTAAAAACAGCCCAGTTTCGTCAACATTAAAATAAAGTTCATTTGAGATTTTTTTAATTGGTGGGCATAAACTTTTCAAAAAATATTTTAATTTTATTTTATCAATATCCTCTAAATCTCCTAATAAATAACCCAACACGATTTTATCCGTCTTTGGGAATCTTTGAATCCAACTCCTATAACAAGATAGGCTATTTATTCCCAATGATTTGGCAAATTCTTCGGCCTTAGCACATATTATTTATGAATTCAATTGTATATTTTCAATTCATTTCGCGCAAATCTATGAATACAAAACATAATTGACCTCTTTATACGTAGTTTCTTATTTTCTTCATCTTAGATAAATATTTCTTTTTGACATCAAAATTTTTATAGGTCTTTTTATACAGTGCTTATTGATTAGTTTCAGAAACATTATTTCTTTGATCCTTCAGTTTTTGGGGCTCCATTTTTATTTTTCTCAAATTTTATTGTTGATATCATGTATTTAATTTGAAGGAATTTATTTTTTTAAGATAAGATCACACGATAACCGAAACCTTATCAAGTTTTTATTAATATATATTTTTTAATTATGAAATAGTTATCGAAATAAGAGACTGTTATCTTCTATTTATTTATTTATTAATTATT
>fcc_comp79073_c0_seq2
GCTCTTCCGATCTAAGTCTTTTAAAATGAATTATAACAAACATTATTCAAAACAACTCTTTCATTATAACTTTCATCTTCATACCGCGAGACTTTTGCTAATTCCAATCCGACTCAAGTTTTTGAGAATGTGTTTTGGATATTGGATGTACGAAATTAAGCTATTGGTTGACATTTTTCGATACTTCTATATGCACACCACTGATGAGAATGTATTTTTGTTCCAGAAAGGCATGCTCTTTCAATAATTGGAAGAATTGTTTCAGCTGATCTGTTTTCAACAATGGTAATAAAATCTTCAGCGCGTTTTAAATTTGTCTATCTGTTCATTAGAAATTCTTCCTC
>fcc_comp72657_c0_seq1
TTTTTTTTATACTGAAAGAAACTATTCTAAATTATATTAAATAATATCATTGATTTGTTCAAATTCATGATTTTGCAATGCTAATGTGCAATTTCTTCTGATAAAACGATACCGTCTTTAACAATCCTCATTTGAAACATCAGAAATAGCAGCTCGTATTAATTTAGATAATTCTGGTTATGAAATACTAATATTTTCTCTGAAGTTTATCTTACTTAGGGAAAGTTCTTGGGGGTTCAATATGAACGAATAAGGAGACATAAATTTACTGCCATTTACTAATGATGTTAGATTTGATAAAAATATTACTGATCGATAGGATTCTTTTTGTCCATAAAAAGACAAGCATCGTGGAAATTATACTCTTTTTTTAAAATAGAGTCAACTTCTCTCATAAAATTCGAAAATATTTCCTAATTATATCCTCCATAAAATATTTAAAAATTAATTATGCGTTCGCTTTTTATTGCGTTCAGTAAAGTGAGATTCCTTCCTCGAACGATTGGAATAACTAATGAAACACGTGAACCTCGTCTACTTTGTCCATAATTGAGATTCATGTGTGAATAAAAACATCTTTCTTCCACAAAAAAATTTTTTCCGATCATCTAATGAGGCATTCGTAAAAAAATCGGCTCAAAAAAAGCATCGTAATTCAAGCCTGGTATCATCATTCACAAGATCCAAAATCAAAATTGTCCTCTTTAAAGAGATTATCAGATTGAGTAAATAATTACGGACCGTAGAAATTAATAAATTACAACCCCATTCATTAAAAGAATCATTTTTATTGTTTCGAGTGATATTCAATGATTAGTTTCAATGAATCTTCCAAATCGATTCCCAATTTCTAGCGTTATCTTCTTATTTAGTCAACCATGCTTAGGACTGATTTCAATCCTGCTATTATTTATAAACGTGTTTAAAATAACATTAACTATGATGTGTTTTAATCTCAGATCCATTTCCACATTACAAATTGATTGTCCGAAATTTTCAACCCTTTCAAAAATAAGAAGTCGAATTTATTTTGTTATTCTTGTTTCTAGAATAACGATCTCGTAAGTGTTCGAGTCCATAGAAAATATTTCAAAATGTTTTAAAAATTATTAAAAAGACATTTAATTTTATATTAAGACATTTTTATCATAAAAATGCTTTATAATCTTGATTTTAACGTCATTTTTTTATTTTTGCGTCCTTTAATAGGCTATAAGACCGATTTATCAATAAATGAAATTTTTTCTTTGTAAATTATTCGATACCTTTGGTCCACGATAATTAACTGATTCGAATTTGATATTGTCTTTTAATAATTCCTATTTTGAATCGATATAATTT
>fcc_comp1288505_c0_seq1
GCGACATATCTAAAGCTGATCCGTTTATGTCTCAATTTTTTATGTTAAATAGAAGTTAGAGCAGTCTTTTACAATATATTAATAATTCCTTAATTATTATTTATATTATGATTAATTTATTGACGATTTTAGATGTCTAATTGCGTTATACCCTGTATGATTAAAAATTATGTTAATTTAAAAAAAATAGATGAATTTGCTATTTTTTACAAATAATTCATGAAAAAAAATAGAATTTTTTTAAATATCTTAAATATAATAAAATAAGAATTTTT
>fcc_comp102061_c0_seq10
AAACGATCAAATATCAGTAATGTAGTTAAGAGGAAATAAAAAAAGATCGAAAGAGGTGATATAAAAGTTTTTATTGATCTTGTATATGTTGATGGTCACACTATTCGTCAGGCGGCCAAAATTTGCCGCATAAATGAGAGCACTGATAGAACTATCATAGAAATGGTTCGAAGAAATGGACGTTTTATTGAAAAAAACGAGGTGGTAACAGATCGGAAGAGCA
>fcc_comp102061_c0_seq11
GTCGATGATAGTACTTGTAATAGTTAAAAATATGGTGTTTTTTTGCGAGAATTAATTTTGATACTACAGGAAGATAAAAGTTATGACGATTCTTGGCTGATAATGGATAATACTCAAATTCATAAGACTGAATTAATACGTGGCATTGTTTTGGGCACAACATATACAATCAAATTTCTCTCACCATTTTCTTACATGTTTT
>fcc_comp1668500_c0_seq1
TGTATTTATAAAAATAATATTTATGCCAATGCCTGGATATTAATTCGAAAATACATGATAATCAGTACAGACAACGAGTTGCAATGATGAAGTTGTTGTTTTTGCATCCGATCTGGATTACTTCACGAATACGAACTCTGCGTGTGTTGTACTGGCCTAATGATAATGGTAAATTATATTCGTTCGAGATATGGTTAGGCATCTTATCTAGTTTATAAGCATAATATTTTTAAAATTGCATTATTATTATTCTGTGGGAAAATTTTTGAAATATTCAATATTTCTTTTCCAAAAATCGTTAATATTATTTACAAGTGGT
>fcc_comp94569_c0_seq2
GCTTAATATGGTTGGTTTACAAATTTTTCAAAAGACATGGTGTTTAATTAAAAGAAATTTCGAGGCAGTACCGTTCAGCTGATCTTACGAATATTAATATTTTATAACAGATTTTTAAAAAAATCTTCTCCAACACAAATCATGCGATATATTTAATACTGATGAATCTGCAATAGACTATAAAATCGCTCCAATCCGAAGTTTTGTTACAGAAGGAGATGATTGTAAGGGCAAAAAAGCGAATAAAGAACATTTGACCATAATATTTACAGTTAGTATGGATGGGAAATAAAGAAATCATTAATCTAAGTTCATTAAAATATATTTCTGTTAT
>fcc_comp94569_c0_seq3
GCTTAATATGGTTGGTTTACAAATTTTTCAAAAGACATGGTGTTTAATTAAAAGAAATTTCGAGGCAGTACCGTTCAGCTGATCTTACGAATATTAATATTTTATAACAGATTTTTAAAAAAATCTTCTCCAACACAAATCATGCGATATATTTAATACTGATGAATCTGCCCTTGACGATAAAAATGATCCAACCTGAAATTTTTTTGCAGAATAAGATGATTGTAGGTGTAAAAAAGGGAACAAAGAACTTTTAACCATATTATTTACAGTTAGTATAGAGAGTGATAAAAGAAATCCTTTGATTATAGGAAAATACAATAATCCAAGGTTATTTAAAATTTTTTTTTGAAC
>fcc_comp94569_c0_seq4
CATTAATCTAAGTTCATTAAAATATATTTCTGTTATGGATATTAATATAGAATATACTTTTTCTAAAAATTTGTGGATGATATTGTCAATTTTTCCCTCTCAACTAGAAATACTAAATGAAGAAATGATATTTCTATTAGACAATGCACCATTTTATCCACCTTGCGAATTAAGTAATGTTGAATTGTTATTTTAACCTAAAAATATAACCTTACTTCTTCAGCCATGAGATATGGAAATTATAAAGACTTTTAAAAATCATTATTACAATACTAATTTAACAACTTCGATTTTTGACACAGAGAACAGTAATTTCGATCTTAACAAATTAATATTAACGATGCAATGGTATTGACCTCAATCGATATTGTAAATTTTTT
>fcc_comp98397_c1_seq3
AATTTATTTGGCGTAAAAACCTTTAAAAAACCGTGGGTTTAGAGATTTTCCGATAATAAATGGTTTCAGATTTTGGCTTTCATCTTTATTGACAAAATAAAATCGTTAATATATTTTTATTTTTTCGTACCATTTCTAGTCTTATTTATTGTAAAATAGTGATTTTTCATCACAATTAAAGATGTCTTTAGGTTCTTATTTTTCAAAAAGAATTTTCATTTCAGATAAATGCAAATAATAGTCGTTCTTTCAGTATTGGAAACTTTCCCCGATATCGTTTTTTTTTGATATTCCGTTTCTTATTTTAAGTTTTTATAACCATCCATTCTAGCTT
>fcc_comp2340495_c0_seq1
ATTTTCTTTCTATCAAAATTCTCATATTGCAAAATCAGAACCTAAAATCCACGTCAACCCTCCAAATAACAAAATTAATCTTTTCTATTAATTAAGTTATATTTAAAGGCTCTGACCTTAAGAAGGAATGCGTTAATTTCAAAAAACTAGGGTATTCTTCTATAGACTTTAACTTTTGTGAATGTCGGGGAATAAATTTCTATAAACTTCCCAGTGTGTTCAACAACTTAATAACATCTTTTCTGTGGTAAAAAGCACAGTTATGCA
>fcc_comp3344_c1_seq1
CTGCTGTCATCCAAGCTCTTGATGAATTTACATACTCTATATTTGAAATTCCTTAAAACCAAGTGGGTTTTGTAAAAATTCCAATGACTAATTCCTTAGGATTTTTTTCCCGTCATATTTGTGCATAACAGAACCGATAGCATATCTTTTAAGATCTTATATCAATTTCTAATTTTTTTGCATAAGGCTTTCGAAGGAATAAGTTTATAGAATATTCCAATTTCATCGGTATTGTATGTGTTATCGGGCCCATATATATTTATTTTTTCTTTTAAAACTTTCAAAAAATCGTTATTATTTCTGGGAGTAATTATAA
>fcc_comp100520_c0_seq5
TTATTTTCAAGGATAATTATTTTCTCTAGATACGAACGACTTATGTCCACGTTTTTCAATATTTCAAAAGTATGAGATCCACTAGACCAAAAATAAATTGCTTTCAAAGCTTTTCTTAAATAAATAGTCAAATCGTGAAAGAATGAATTATATCATACTGAGATCCAAACAAGATTTTTACAACATATCGTATTAGAGCATAACCACGAGAGATTATCCTTGCTTAGGAAGATTTTGGTTAAAGTTAATTGCTTTAAACAACTTTGACAAGATTTAGATTCTTCGAATATCTTTTTTTCAAAAAGATTATGGATTTTTTACATCTCTGTTCGTCTGATAATTATCCAAAGTAACATATGATATAAAAACAAATATGGCCCCCATTGTTTTTGAAAATATTTTTTAAGGATAGAATGATTTAAATATTTATTTCATTGATTTTAAAATTTTTCTTTGACATAAATAGCAGCATAATCTTTACATCTCTCTAGTTCTAAGCAGATTATATAAATAAAAAAATCATGTGTCTAACGGGTTGTCGTGAAATTACCAATGTGGCGATTTTGCGAAAAATGATCGAAATATAAAAACAAACCTAAAAATAATTCTTTCTTATTTAAGATTAGAACATTGACAAAAAACGTGTAAATATTTCCTCAGAGACATTAAATGGTAAATTCTTGCAATTTGCAAAATCTGTGGCTTTTTTAAATTTTCCCGTGACTCAAACTGTCCATATTTTAATCCAACCAAAAAATTCTTCTTCTTCTTTAGATAGAAATTCTTTCAATAATTGTGCTGCTTGGTTGTGTGATTTATTCCGTAAATTCATTGACGTGGCAAGAATCTGCAGCTTTTATAGTGTGGGTTACATAGTTTTTGGTTCTATCAAATAAATTCCAAAATTTCAATTCATATCTCGCAGTTTTTAAAATTTCCTCATTAGGTCTAGAAGCAATAATGTACTTTTCCTCAATATAATCAATGAGTGTTTATAAGTTTACAACTTTATACTGCAATTAAACTTTATAAACTTCTTCCAAAGGAAAAAAAATTCACACGATATTATCGCTTTTCCTCCATTTTGAAATTAAAAATTTATTTAGTAAAGATTTGAATGCTCCATGATTTATAATCGCTTCCAAACAGATCGGGTAAAATAAAAAAAACGCAGCAGAGATTTGTATTTTGAAAGCAACTACCTCTGGAATTTATCAATCCCGTTTCAAAATCACATATGACATATTCTGGCATTATATTTAATTTAACACATTTTTCAATTGCTTTTAAAAATGAAATTTGGTGTTTTTCAGATAGAATCACGTAAAAGATAGAAAAAAATCAAACAAAAATTTCACTTTTAAAAATCAAAGTTTGAAAAAACCCAATCTGTGTTGATTTTAACGAACCATCAATCAAAAACACACGGGAACTTGGAATATACTTTCGTTTTGCATAATAAGAAAAAACTAAAAATCTATTTTCTCTTTTTATTCATTCATCGTTAAGCAAAAACAGGTTTCCTTTGGCATCATGCCTTATCGAATCTGGAAAATTAACAAGTACACTGGGCGTTATTTTTTATTATTCCATTCCTTTAACACGCCATCACACATAGTTTTTAGTTTAGTCATAAGGCCTCTTAATTCATCATTATCAATCTTTCTCAAAGCATTCGCAATATTTGCCAAAGAATCTTCACAAGTTTCAATGCTCCGGGTTTTAATAGAATGCAATAACTTAAGTTTTCCAATTTTAACTGTGTATTTTCCTTAATTGTGTATTCATACAAAAAGTATTTTGTCACTTGTATTTATAAGTATTAATCAGTGAAAAATTCTTTATTGACATCTCCAGCATGTGATTTGATCGGATTTTTGCCGCATGTATTAATAAATTATTGGTAAAATTATAAAATTCCGTTTCTCTGTGTTGAAAGAAATTAAAAATTGGCGTGCATGGTCTTTTTTAAAAATAAAATATATAAATTCGGCGAGTTTACGGACATCAAATCTCTCATATTAGAGGAAAAAATATGATAGTTCTCTTCTAAGCAGATTATAAAAATAAAAAATCATTTTATCAAAATAATACCTTTTAATGAATTTCCTTAAAAATCCACTTTAATCTGTCGAATATTTTTTATTAAAATATGGGACTTAGCATTCTCCTCAATCTATAACAATAAAATTACACAACCATCACCCAAAATGGCAAATGCTAAATATTTATAAAAAAACTTCTCAATTAATCCATAGCTCTTTGAAAATTTCACTATTTGTAATTTATCAGCACGAAGCTCTAATTTTAATGAAATAATAAGACCAATTATCGG
>fcc_comp3690344_c0_seq1
GGATCCTGTAACTTTAAAAAAAACTAACCGTGTGGAAAAAAGTTGACAGAAATTAAAGTAGAAGCATATAGAGATATATTTATCGCATATATCAGTGTTGGAAAGCCATTTATATTAGTTTATGTGACGGCAAAGTTTTTGAAAATTTTTGAGTGCTTTATTTTATCACGTGAATTTAGTTTATAATGATTATTAGATTGCTTAATTTTAATTATTTATGGATAAATAATAAAATTATTTTTTAAAAGGAATA
>fcc_comp87295_c0_seq2
AAAAAAAAAAAATATAAAAAATTTTTTTTTTTTTTAATTAAAAAACAAAAACTATTTTTATCTATTAATTTTATGTCATTTTTAAATTAAAGGCCTATATTGCATGAACAAACGGTTTGATTTTTTTAAAATACAGATATACCCAGTATAACGTCGCATCGAGCAACGTTGATTCGCTTTAACATCGGCAATATTTACGAACCATACTTTACATGGACATCGGTAACATTTACAAACCATACTTCAGTGTAACGTTGTTTCAAACATATTTTCAATTAAAATAATGGTTGATAAATATTCTTGATAAAAACTATTTAAAAATTAATTTTCTTTGATTTTAGGTAATTTTTTGTTGATAATTTAAATAAAT
>fcc_comp101536_c2_seq3
ATTTTATTACCTTCACTTGTTTTGATTCATTTGAATTATATTCAATTTTTATGTTTAATTCAAAATAATTTAAAATATAATTGACTCGTCTGTTTATTTGGACAGATATAATTTCTCCATAAGCATTCTCATAACATTTAAGTATTTTATCATCTTTTGATATAAAAGTTGAAGGAATAATATCAGATTGTAAAAAAAGGAAGTATGAATGAAAAATAAGGATTTTTATAGATGGATACATCTTTTAATAGCCTAAGATGCAGTTTATTAAACCATATATTTTTCATTATCCAAATATAGAAGCATCTGAGTTAAATCAGTGATACAATGTCTCTAAGATTATGAGTTTTTGAGCATTATAATTTCTATTAGTTTGCATTTATTTTGAATATTCAGTATAGATTTGATATCTAAAACAATTAAAACATGCCTGAACATAGCATTGGTTGTTTTATAAAAAAATAAAATAAAATTTCTATTAACTCATTTCTTTCTTTATAGTATTAAGCCCCATTGTAATTTATGTGTCAAAAATCCTTTTTCTGTGATGGCTTTCATTATGAAATGTTTTTTATGTATACTTTAGCATCAAAAACATTTTTTTATGGATTTTCTGTTTTATGAAAGTGAATAATATTCTCAAAATATG
>fcc_comp76750_c0_seq1
TAATACTCTAAGAATTTTAATTTTTGTAATATCAGTATTTATTTGCATTCAACGAGCATACATTGACAAAATGCTATTATTTAAAACATTTTTTTTAATCTACAAGTGTTTTTGAAATTTTCTTCGGCTTAAAATTGATATATCGGTAATGGCGGCTCACAGTGGCTCCCTAGTTCTAGAAACCATCAAAGATTACATAGTTATCGGTTTCTGAGCCACCTATAAAATTTTGTTCCTACAGCTGGTCGGGAAGTGGTCGAAACCGAGTTATAAGATTTTCACTGGAACGACACCAAAACAAGCTTATAAAAACATGTTTATTAAAAATAGCTGTAATTCAA
>fcc_comp37664_c0_seq1
ATCTCAATAACATCTGCCCACTCTGTCTCCCGACATATAGGCTATCGGCTTTTTGACAGCTTCGGCTGTTGTCCTTGTCTTAATTCAAGTCGCCAAAGGCAATACAAATTTGAAAAAAGTGTGTCTATAATGTGATTGGCTAAACTGATTTTATTTCGGGTGCGGGTCGGGTCTCGGTTCTATTTTAAGCGGGTCGGGTCGGGTTGCGGATTTTAATTAGTGCTGCTGTCAGAAAACGGGTCGGATGCGGTTTTAAGCACTGCGGGTACGGGCGGGTGCGGATTTACAAAATCGGACCCGTGCAGCTCTCTGGCGGCGAATACAGAAACCTGGCTATGTCTGGCAGGTTTGTGTATTCGCCGCCATTCTCCGCATCAGCAAAGACGACTCGAGCGACAAAACTTTAGTCAACTTTCGACAAAAGTAGAAGATGGATTCAAAGAGACTGGCTTGTAGTTCATCCAAATGCAGTTTCGCTTGTCGCCAGAGG
>fcc_comp2729017_c0_seq1
ATTTTTAACAATCGGAACTTCGCAAATCTATATTATAATATCAATGCTCTTATAAAGAGGATTTCCCTAAATGACGACATGTCCCGTGAAAAAGAAACTCTTTTCATTTTTCCGAGATTTTTCTGATGAGTTCTAATATAAACTATCTCAGTAAACACAAGACATGGCATATGGATTTAGATATTTTCTTTTCAGTGATTGTAACCGAAGTGGAGTGTTTCTGCAACGGTTTTATCATGTTTTGATATGGAAAGCGGAAATTATGAGTCTGAACTTGTGATATTGGGAAGTTAAATTGATGTAAAGGTAACTAAAACTGCTGAGAAGTTCAAGACCTATAAAAAAAAGCAATTAATTCGAATATATGAATGGAATTGACGAGGAATATAGATGAAAGAATCTTAGAATTGTTTGTAAAAAAAAGTTGCTC
>fcc_comp19559_c0_seq1
AGAGTTATTTTCATGTCTTCATCATCTTTACTTATAACATGAATGCAATCTATTTCATCGTATTCAGCAAAAGAATATCCAGTGTTGGTTTTTTTTACAAATCCATCTAATGTGGTTTGAACAGTTTGAGCTTTCATTTCGCGGTAAATTTCATGATAACAATCCAAAATTTCTAAAATTTGCCTATTCACTTTTGAGAATCTTTCTTCTTTTTCATCCATTTGTTCTAATTTTAGCATTCTTTGATTAATTTGTCGAAAAGCAGAATTCATTTTTTTGTAGAAAAATTCTTTTGACTTTTTTTCCATCTAGTTTGTTCTTATCTGCATCTTTTGCAACATATTGTAATTCAAATTTAAATTAATCTTCATTTTGTAGATTATCAATTGGTATGTAATTAGTTGGCTGAGATCGGAAGAGCACA
>fcc_comp941029_c0_seq1
TTTCAAGCTCTAAATTGATTTTATTATTATGTTTTTTTATTGTATGCTAAATTGAAAGAATTTATAATCCAATGATCTAGGTGCTGTAATTTTGTAGCTGTATTTGGCGGAAAAGAAAACCTTTCTATGTTGCTATATTCAACGTCAACTACATAGATTTATGCATTTTCTAAATTTAATAAATTTTTTCTATTTCCTTACAAAATTATTTAATTTAGTTCATCCAAC
>fcc_comp44383_c0_seq1
ACAATAATTCTTTGAGATGATGAAGGGTAATTATAGCTCAAATCATATTCAACCAAATAAAAGAACTTTATAAGATAAAGTCTAAGGAAGACAGGGTGGAGATTATTCATTGAGTAAGACTGCACTCAATGCCGCCATTCGCAAAATGGAGCCTTTTAAAAATGAGAAACCAACATTTAAAGCACTTTTCAGACATGCTTGCCGAATTAATTGGAATCGAGATAGTTTTCACGCGGATATCCTTTCTGTATTGGGCAATGACAATTGGTTACTCAGTTTAAGTGCAGAGAGCTTCTACAAAACAGCTCTATGTCATTGGCAGAAATATGTTGAGCAGTGAGAGAAGAGATCGGAAGA
>fcc_comp96077_c0_seq4
TTCTGTTTTATTTTATTTCTTTACATCTAAAATATCTTCATTATGATTCTTTTTATTTAAATATTTACCATTTCTTTCTCTTTGTATTTTTTTCATTATCATGTTTATTTTTGGAGTAAATAATTGAAATTCTAATGATTAAATAATTCTTAATCACCAACTATTTTGAATAAAAACTGATGAACAAAAAAGTAATATAATAAGAAACACAGATAAATGAAGAAACAAAAATATTTTTGCAATTATTAAATAAAATATTTTCTACATAGTTTTA
>fcc_comp81603_c0_seq5
ATATATTTTCATCTTCCTCAACAAATGGGATAAAAAATAAAGCTTTTAAATAAAGAAATAGTTTTCTAAGGCATTTTTATGACATTTCAAGAATATTTTTTTAAAAAATAGTTCAATTTATCAATGATAAAAAAGAGGCTAATATATTTCAATTGTTATGGCAATATCATGAAACTTTTTCGACTAATCTGAATCTTGTTCTATTTTAATTTCCTGAAAATATTTTTTCGGTGTTTAGGATTTATCTATTTATTATAATTTTGTAAATTCTTTTAAATTTGATGAAAAATTATAAAAATAAGATGTAAAACGCATTTTAAATTTTAGTAAAGCGGGAGCTGCGTCAAAAATATATCTTAAAATTCCCGCATATGCTAAAAATATCCTGATATATCAGATGATGTGATTGCCTCAATAGTTTTTTTTTGAAGCATTAAAAAATAGATTTTCCCTTCTTGAATTTTTCATTTTTGTATATTTTTTAATTTGAGAAAACCTCCTCAATAGGATTTAACTGTGGACTATAAGATGGTTTAAGACTGAATCTTTTTATTGTGTCAATTTCAGAGAAAGCCACATATCCTGGAATAGTTTCTGCATTAATGATGTTTTTTTCAGTCATTTTTGAAAAAAAGATTAGTTAAAAATTGCATGTATGCATGTTGCCATTAAATTCACCTTCTTTTATTTGAAATTAAAACATTCCTTCAGCTGATATTGCTTTACATATATTGCAACAGTTTTTCTTGGCATCGTTTCTATCTCTAATCAGCCATAAGCACCTCACATCACTGCTGATAATCCCATATCATAAATATAAAAACTTTGTAAAATGTTATATAAATTCAAAGGAAAAAGCATTATTTTCTAGATCGGAAG
>fcc_comp44383_c0_seq2
ACAATAATTCTTTGAGATGATGAAGGGTAATTATAGCTCAAATCATATTCAACCAAATAAAAGAACTTTATAAGATAAAGTCTAAGGAAGACAGGGTGGAGATTATTCATTGAGTAAGACTGCACTCAATGCCGCCATTCGCAAAATGGAGCATTTAAAGCACTTTTCAGACATGCTTGCCGAATTAATTGGAATCGAGATAGTTTTCACGCGGATATCCTTTCTGTATTGGGCAATGACAATTGGTTACTCAGTTTAAGTGCAGAGAGCTTCTACAAAACAGCTCTATGTCATTGGCAGAAATATGTTGAGCAGTGAGAGAAGAGATCGGAAGA
>fcc_comp104913_c0_seq1
TCCGATCTTTTTTTTTTTCAAAATTTAAAATTCATAATATTTTAAATATCAGTTTCTTATCATAATAAATGTGGCGGTTTAACGATGAAGCGTCCGACTTCACCAGAGTCTGTCATACTGCCTTTCTTCATAGGCATAAATTTCAGAATTGAAAATGAAAATATTTTCATTAAAACTAGAAATGTTCCAAAAATAATCGGCGTCGAATAATTTATCATAATTTCTTTCACTTTTTCAGTCATATCACTTAAAGATTCTGTTCCTCTAGGATCTAAAAAGTCACCCGGCTTCTTCTTCTCAACATTTTTCATCATATTATTTGATAAATCGAGTATATCCTCAGCACTCTGAGTAATGTGTATGGTTTCAAAGACCACGAAAAACAGAAGAAACTTTCCAACAATCATCTCTCAATGACTTGATATTTGTGTCAGATATTAAAAACTTTAATTTTAATCTGATTATATTTTTGACTACA
>fcc_comp95944_c1_seq4
TCGAAAAATGTTGATGATTAGTGTAAAAAAACTTAAAAAATTATTTTATTAAAACAACGATGTAGAATTTTATATTTTACAGGTATATTATAAAGATTTTATGAAAATATATTCTTTCAATATCTATTGGACTAAAATCAAACTAAATGAAGTTATCGTAAAATTATTTTACTATTTAATATTTCTGAATTCAAAATTTAATTTTTTTATCTTATTGATCTTTTTTTTGCCTCAATGAAACAGTCATCCCTTTATGTCAACATCTAAGTATGCTCTGGAAAATAATTTAATCTCTACAACTTCAATATCACAATAAATCATGTATGATGAAAACTGCGAAACTTTATTATGTAATTTTTAAATGCAATTTGTTTTATTTTCATTTATATTTAATATTCAGACACTATAAACCACCAAAATTATTTACTGATATCTGAGTATATATTTTGTGCATAATTTAGCTAATTTCATAAGCGAAATAATAAATGTCTCATAAGAGCTTATTTTTAAATACTTTACAAGTCAATAATCTAATTACTTCTATAAAATAGCCATTTTACATTCATTTGAAAATCTTTATAATAACATGGCCCATTTTGATAAAACCGTGCACCTCTGATAGTATTAATGACACTCTGAAGTATTCAAAGAGATTCTTTTTCCTTCGATGGTAGTTTACAATTCGTTTCAAGTTATAGGATCCTGTAGAATATCCCATAACTGCTGTATCGACGCCAGATAAAAATTTTCTTGCAATCTTTCGAGAATGATAAAAACTTGATACATCTGTAATTATGACTGATTTTCTTATTTGAAAATGAACTTCTATCAATTTCATGACATGTCTATGATTTTGGCATTTTTTTAACTGGTATTCTTAACCATTAACAAGTTTCACCATGTAAACAGATTCATAGTGAATAGGTTTCAGTTACTTAAACTTTCTTCTTGTGAATTTTTCGTCTAATATGAGAAAATCGACTATTTTTTCGATTTTATTATTCTTATGGAAATCTTATTTTTTCGGTTATTA
>fcc_comp81603_c0_seq1
ATATATTTTCATCTTCCTCAACAAATGGGATAAAAAATAAAGCTTTTAAATAAAGAAATAGTTTTCTAAGGCATTTTTATGACATTTCAAGAATATTTTTTTAAAAAATAGTTCAATTTATCAATGATAAAAAAGAGGCTAATATATTTCAATTGTTATGGCAATATCATGAAACTTTTTCGACTAATCTGAATCTTGTTCTATTTTAATTTCCTGAAAATATTTTTTCGGTGTTTAGGATTTATCTATTTATTATAATTTTGTAAATTCTTTTAAATTTGATGAAAAATTATAAAAATAAGATGTAAAACGCATTTTAAATTTTAGTAAAGCGGGAGCTGCGTCAAAAATATATCTTAAAATTCCCGCATATGCTAAAAATATCCTGATATATCAGATGATGTGATTGCCTCAATAGTTTTTTTTTGAAGCATTAAAAAATAGATTTTCCCTTCTTGAATTTTTCATTTTTGTATATTTTTTAATTTGAGAAAACCTCCTCAATAGGATTTAACTGTGGACTATAAGATGGTTTAAGACATAAATGATGGTTATATAAGATACTGAATCTTTTTATTGTGTCAATTTCAGAGAAAGCCACATATCCTGGAATAGTTTCTGCATTAATGATGTTTTTTTCAGTCATTTTTGAAAAAAAGATTAGTTAAAAATTGCATGTATGCATGTTGCCATTAAATTCACCTTCTTTTATTTGAAATTAAAACATTCCTTCAGCTGATATTGCTTTACATATATTGCAACAGTTTTTCTTGGCATCGTTTCTATCTCTAATCAGCCATAAGCACCTCACATCACTGCTGATAATCCCATATCATAAATATAAAAACTTTGTAAAATGTTATATAAATTCAAAGGAAAAAGCATTATTTTCTAGATCGGAAG
>fcc_comp4958390_c0_seq1
CCTTTTATATCAAATTCTGAAGCGAAATATTTTGCCTTGGCTTTAATATTCTTGCAAAAGTAAATACCACCTTTTGTCTCACCTATTTAATTCAATATAAAACACGGTCCTTGAATATTTTAAATTTATTTTCTCGAACATAGTTTTTTAGATTTAACATTTGTAGCACAAGATTCTTTAATTTTTTATTTTTATTAATGTAATTTGTTATTGATCTTACTGATATATATTT
>fcc_comp17086_c0_seq1
TTTTTGATACCCATTCTGAACTCTTTTGTGTTTTCGTTAAAAACTATATTTTTTATTGTAAAATTTGAACAATGGATTTTAAAATTCTTCTCGATTAAATATCTTGATAGATATAAATATTTTCCTCCATCAATCGTGAATTTTTTATAAATTCATCATTTAGCACCTTACTTTAGATCAGTGGCTCCAAACCTTGGTTCAATCCAGCTCCAGGGATTCGGCTAATGTCATGTGAATTATGGTGATGTCAGATTTTTTTAACGTTTGTTCTTTGGAAATCTTTCAACATCAGTTTATAATTTTTTTGTATCATGT
>fcc_comp1435291_c0_seq1
GTTGTCAGGCTTGCAAATTTAGATAGAGGTCGTTAATTTTTCGGTATCAAAGCGTAAATACATTCATGAAAATTCTTCCCTGTTGTTTTTCCACTCAAACTTTATAAAGATAACATTTCCTCACTGATTTTAAATTTATCATAAATTCGGAGTATAAATATCATTACTTGAGTAGTATTAACTACGTCAGTACTTTCATCAAT
>fcc_comp101735_c0_seq3
GTCTATTTGAATAACATAGCTATATAAACAATCAATAAGCTAGTACATATTTTTATCTTAGCACAACTTAACTCATTTTGGGTAATTTCTCCACATTTGCGGCCTTGATATGTGGATTTTGCTAACCAAAATATTAGCTTCCGTGAACCGGATGTAGTTCCTACTCCGAACGGTCCTACGAGAAACCAGTCCGTTCAAAAGGTTCCTAGGTATGTATCGAATGTGCAGAAACAGGCATTGGGGGAATACACACGCTATCTCGCCTGCAGTCGGAATGGAAGGGGTTTGATGCGAATTCGCGACAGTCGGCGTTAAGGGGTTAAGAGGGTTCAACTCTGAGTCTTTCAGAGGTATTTATGACTACGGCGGTCGGTTTTACGTCCCTTGGGATCAAACAACCTTTGCCATCCTGTGCCATCTCTGAACCAATCAGTCTTTTCCAAACTATCTAACTTTGACACGTTCTTCCTCTATTTAGGCTCATCTCTTTGAAGCTTGCATGGTCATACAGTACTTAGCTGGGGGTTTCGTTAGTTAGGTCACCTGGTGTACTCGTTACATCTTAAGAATAATGGCGTCTATGCTAATATTAGTCTCTCTGTTTATCCCGAGGTTTACCGCGAACCGCCGGATCCAGGCCATATCCAGATCTGAGGAAGGACCATCACATGGACACGACGACAACGCATCCCTGATGAGCCAGCCCATCAACACTGTGAAGGCCCATGAACACCTCAACACACTCATCTCCTCACCGGCCGGATGACCCAACCCAACCAGATGAACTGGATAAATATCGTGAAAGTTCTGATCACATCTGACTCCTGACATTATGCTGCCTAACTCATAATCATACACTGTTCGTTCGTTGGCCAAAGGAGGACTGGCCCCCTGACTGAGCCTGGGTTCTCCCAAGG
>fcc_comp101735_c0_seq2
TCTCTGTTTATTCCGAGGTTTACCGCAGTCCGCCGGATCAAGGCCGTATCCAGATCTGATGAAGGACCTGCGCCTGGACGCAACAACAATGCAGTCCTGAAGTGTCAACTAGTCTCTCCCCTGTTAAGCCTCCCTTCTCCTTCCCTTTACCTCTGTACAGATAAAACGTTGTCAAAATAGTTCTGGTGCACATAGCTTCTCGGAAGCGATAAATAATTCTGTATTATAATTTTTTTTAAGGCCAGACAAGTAATTTGTTTAGGACAATTTATAAAGAAAGACTACACGCCTGCGCACATATTCAAATACCTATAGACTAAACGCGTAATACACGTGAGCATGTCGTCAGCGTTTTCACAGGTTTGCGTTTTTAAAACTTGCGCAGAGATAAAAGAAAAATATATTTTTTTTTTGAGATGCATTTTTCACCACACATATAAAAGCCAACGTGTCAACATTAAGTGTACAAGGCTTTATTTCTATTTGTGTTACGAATGAAAAACAGAACTGACTAGCTTCAAACAGATAAAAAAAAGCTGCATGTATGTGATTTGTATATTTATTGAAACCAAGATTATTGGCTCAAGATAACTTGTGTAAAAATTTTGACTCATGAGTATCAAAAAATTTGTAATTTATCTCTTTTTGAGGCAGACTAAATTTCAGAATTTTTTTTTGAATTTATATTTTTATTTTATTAAAAACAAAAAACTCCATTTTTTAAGATTAGCGAACTATTAATTTTTCGTTCTCTGAAATAAAAATGTATAAACCTACAGACTATTCCATATCTTTCAACATTTTTATTAGAAGGAAAAATATTATCAAACAAATATGAATTACCATTTCGACCTTTTCAACAAGTATATATGATTTTTAAACCGAGCTTTTTAAATCTTTCCACAGCCTCCTAATATTGTTTGTCTGCACTGAACGATCTTCTGGGAAAATAAAATTGTACTTTTGGTTAACTTTAGCATGTAAAGACCCATTAGCTGAAACATCACAATAATCACTCCAGAATCCCTCATCATTTTACTTCATTCAACAATTTTTTCACTTAATATACGATTAAATTAAATTTTTTTTATTATAATGGCAATTTTTAAAAAAACCTCCTGAGTCTCTCTACATCGTCCATAAATCCCCCAAGCAGTCTCTGACATCAACACTCTCCCCACTTTATACTTTCGGTTATAAATATGCGTTTTATATATTTCAACTGCTAATCCGATATCTATAATTTTTGCATAACTTAATTTTGAAACATCGAGAATACAAATTCTCCTCAACAGCATATCCCAACAACAAACCATTCGTTTTTTTTTCCAAACTAAAATGAAACTTCACAAGTCCCATTTTTAAAGACCACATAAAAATAGCTGAATAATTATCGAAAGCGAAAGATGCACACCATTAAATACGATAAAGGCCCACAGAGATTCCATCTTTCGACACGATCTTGAAACACACCTCCATCTACTATCTATTCAGTGCCTCTTTATTCCCATTTCTCTTCTTATTTCACACCCGCATGATAATTTCGTAAATTCAAATCAATTAGATGAAGTTTTT
>fcc_comp79884_c0_seq5
TTTTTTTTTTCAGAAATCACAAAAAATCTTTCCTAATATAAAATTTAAATTTATAATATTGTCTATGTGGTTTAATGCGTAGCCAGAAAGATAATTATCAATGAATCGAATAAACTTTTCATTATCATAAGCTCGACTGCTATCTGAATATTCTGTAACTTCATCATAATTTGAAACCTTTATTAATTTTCCCAGTTGAATTAACTTTTGTGTTTTAAAGCGAATATCCGTAGGTATATGAAACATAAATATTTACTAAATTTTAAAAAGAAATAAAGCATATATAAAAAACATTATTTATTTTATTCCCATTTTTTCTTCTCATTATATAGAGTTTTGGTGTATTTCTCTCCCCTGAAACAAAAGATAATCTTTTTTTATCAGACAAATCTCCACTCAAAT
>fcc_comp91401_c0_seq5
GGCCAAATATACATAAAAAATTCACGATTAATACTTAATTATTCTTTCTTCAACATAAAATAAATTTTTTTCTAATGTGATAGAATTTGATCTTCGTCCAAATTTTAATTTTCCTAACAAAGTCTATTTTTATCTTAAATTTCAGTCGTAGGCATTTTTAGGGACTTTATTTTATTCTTTTAGACATCTGTTATAAAATATGGTTCTATATAACATTACCTCAGTTCTTTTATTACAATTACGTTACATTAGAGTTTATTTTTGATACGAGTACAAAAAATATGATTTACTCTTATATAAAATATTCGATTTAAAATTAAGTCAATATAGCTTCATAAGATTCTGTTTATTAAAATATATTTTTTCATCATCATTCGATATGAACTTAATTTCTGGTTCATCTGTTGTAAACGGAATCATTCTACTATATCTTGATTTAACAAAAGAAAAAAATTATCCAA
>fcc_comp2411090_c0_seq1
AATGATTCTTAAACGATTAGATAATTCATGTGTCCAGTGGTTGAATTGTGGATGTTGTATTATTAAGTAAAAACATAAGTTACACATTTCTTCGTTGTATTTCGGAGTGTGAAGGTGTATTGTCTAAAATCAAAAGGGGTTTTCTTCCTTCTGTGATAATTTTATTACTTTTCGTTGCATATTCAGTCAAAAGTTTACTCGTCATTCTAAACAATTTAGAAAAAGAATAATATTCTCCAATATCTTGAGAACAAGTATTTTTCATCGCTTTAGGATTTTTAAACATTCCAATAACTCAGGGTTATATTTTTTCATTATTCATACTAACTGTGAACATAATAGAT
>fcc_comp67201_c0_seq1
AATTTTTTTCACTCCCACAGATATTTTATATTTTCTTACGAAGTGATCTGACATGTATTCTTAAAATATTTTCCCATTTGAGAATTTAATCGGATTATCTAATAATATAAAGTGTTATTTAGTGATTTTTAATACATTATCGATGATAATTTTCAAAAGATTCTTAGAATTTGAATTATTTTTGAGATAATTGGTATTCAGTCGTCACACCTAATTTTTGATTTAAACATAACATTTTTCTTATTTCACTCGCACTGATAATTACAAAAATGGAAATTATTTTTTAATTTAAGCCAATTTAAAGATCTAATCTCTATATTTTACGTATATTTTCGCATATTTATCGATTTATAACATATTTAAATTCCATATTTTGATCTTACAATATTTATATATCACATTAGG
>fcc_comp42403_c0_seq1
TTTAATATCAATGTTATAGCGCACATCTGCTATCCATTATACTCAAAAAATATTTATAAAAAGAACTATCTCTAAAATCATAAGAAATTATAGCTTACTAATATAATAGATTAAGCGCCTCGCTCTAGTCAGTTTAAATATTTCAGAAGGAATATATAAACTCCTAAATTGGTGTTTCTTCGATTGAATATGTTTCCTAGCTAGCTATCGCGACCTGAATGAAGCAGCGATCGCAATCTCAAAAACGAGGTTTCAGGTTAGAGTGAAGAAGGCAGAATGACTAAGCTCGAGATAAATTGCGAAAAGTACTTTGAGAGATGAAAAAACTCATGCATACAGTATCGATAACATGTAAGCATATTTAATTAAACCAAGGCACTCGCACTCAAAAAATTAAAACTAAAGATAGATAAAAATGATAAGCATTTTTTTATTAAAATTTATGAAAAATCCTGTCTAGGTCAAATTGTGACTGGCAAGAGGTTAGGAATCTCTGGTTAAGTATCCTAAAAATTTCGATGAGATAAAAAAACTTTGAAACTATAATTGGATAAAAAATGAAACATATTTTTAAAATATATCATCATATGAGAAAATGTTTAGGAAACACTTTTTGAGAGAATATTTATTTGATTACAT
>fcc_comp81440_c0_seq5
CGAAGATATTTTATTAAAAAAATCTATCTTATGTAACTTTTATATCTTTTTGACACCTTTACTAGAATATAATACCTTAAGTTTCTTTGAAAGGCTTTTTTTTTCAATAGCATATGAAAATTTTATCCTCGAAAGATTCATGATCTACAATATAGATAAATTCATGAATGATTATATATTTAGTGAGGATGTATCACTCTAGATTACTGAAATTAATTGATAAAAATATAACGACATCATAATTTAGGATAATAGTTTTGACGGAAATATTTATTATTCTTCATATTTGTTAGATTTTAACATAAATTTCTTTCTTGAAAGTTTCCAGTAAAAAATAACTTATTTAATCCTTATTTAATTGTGATAATATTAATTTTTAAAATATATTTAGCCAATTATAAATTTTGGATTTTAAATTGTATTTTGGAATATTTTTAATGATACTTAACCTCTTTTTTCAAATACTCAATCATATTAATATTCCTAAGTCTCCAAAACCTATTTTTGAGACCATAATATTATGCTATTATTAATTTATTTGATATTGAGGAAATCATATTACAGAACAGATACATATTTTTTACTTGATTGTTAAACTGAAAAAATATCCATTTGTGGAAAGTAGTGGCCGTTATCTATATTTAATGGTGCTTTTACTTAGATTTTTACTATTTTTAATGATAAATTTCAGGAAATTTTAAGATTTAATAAAAAAAAATTAAAAGATAAATCTCATTCATTTTTCTATTGATAATATGTAAATAGTAGTATATAATTATTTTATTTAACAATATACATTTTTTTCTTTGTCGAAACACTCATACTTAATTTATTACGTCCACTAACATTCTGAAAGAAATGCTAAAATTCATTACTTGATTTTCTTACCCGCAAATATTTGAGATTTGTTAAGCATAGTCTGTTAATTATCATATAATGCATTCCTATGAATGTCCGTTATGCTGGAGTTGTATTTAATAAATTTTATAAATATCCTGTTATTTTAAAAAGTCATTTGACATAATCTTTTAAATCTCAACACATTCTGCATTTTCAATTAAAGATTATTCAACCATTTTAATATTTTTTACTATATTTTTTTCATTAAACGACTCAGTCATCATATATGACTGAAAAATTTCTTTTCATAATTTTATAAATATTCTCTCAGAAAAGCCAGAAAATTTAACGCATCTCACAGGTAAACCTCATCAGAGATATGGATATAAATATTTATGCATGATCAGATCAGTATCAGAATATTCAGTCACCTTGGTATTTATCCTAACATTCTTATCTTTTTTTTGTAAATAAAGTCACAACTCAATCCTAATTTTTGGATAAACTGTGCTCACTATTTAATATTGTATATTTTATAGATATCCTAATTAAAAAATACACTTTTAAAGATATATA
>fcc_comp81440_c0_seq3
CGAAGATATTTTATTAAAAAAATCTATCTTATGTAACTTTTATATCTTTTTGACACCTTTACTAGAATATAATACCTTAAGTTTCTTTGAAAGGCTTTTTTTTTCAATAGCATATGAAAATTTTATCCTCGAAAGATTCATGATCTACAATATAGATAAATTCATGAATGATTATATATTTAGTGAGGATGTATCACTCTAGATTACTGAAATTAATTGATAAAAATATAACGACATCATAATTTAGGATAATAGTTTTGACGGAAATATTTATTATTCTTCATATTTGTTAGATTTTAACATAAATTTCTTTCTTGAAAGTTTCCAGTAAAAAATAACTTATTTAATCCTTATTTAATTGTGATAATATTAATTTTTAAAATATATTTAGCCAATTATAAATTTTGGATTTTAAATTGTATTTTGGAATATTTTTAATGATACTTAACCTCTTTTTTCAAATACTCAATCATATTAATATTCCTAAGTCTCCAAAACCTATTTTTGAGACCATAATATTATGCTATTATTAATTTATTTGATATTGAGGAAATCATATTACAGAACAGATACATATTTTTTACTTGATTGTTAAACTGAAAAAATATCCATTTGTGGAAAGTAGTGGCCGTTATCTATATTTAATGGTGCTTTTACTTAGATTTTTACTATTTTTAATGATAAATTTCAGGAAATTTTAAGATTTAATAAAAAAAAATTAAAAGATAAATCTCATTCATTTTTCTATTGATAATATGTAAATAGTAGTATATAATTATTTTATTTAACAATATACATTTTTTTCTTTGTCGAAACACTCATACTTAATTTATTACGTCCACTAACATTCTGAAAGAAATGCCGCAAATATTTGAGATTTGTTAAGCATAGTCTGTTAATTATCATATAATGCATTCCTATGAATGTCCGTTATGCTGGAGTTGTATTTAATAAATTTTATAAATATCCTGTTATTTTAAAAAGTCATTTGACATAATCTTTTAAATCTCAACACATTCTGCATTTTCAATTAAAGATTATTCAACCATTTTAATATTTTTTACTATATTTTTTTCATTAAACGACTCAGTCATCATATATGACTGAAAAATTTCTTTTCATAATTTTATAAATATTCTCTCAGAAAAGCCAGAAAATTTAACGCATCTCACAGGTAAACCTCATCAGAGATATGGATATAAATATTTATGCATGATCAGATCAGTATCAGAATATTCAGTCACCTTGGTATTTATCCTAACATTCTTATCTTTTTTTTGTAAATAAAGTCACAACTCAATCCTAATTTTTGGATAAACTGTGCTCACTATTTAATATTGTATATTTTATAGATATCCTAATTAAAAAATACACTTTTAAAGATATATA
>fcc_comp1049294_c0_seq1
TGCCTTCTGATGTTAATAAAACCAAATTTTAAAATATATAATATTTCAATTTTAATATTTTTTAATTGTAGCTGAAATCTATCAGGAGTTTTATTTTTATTCTCATTATTAATAAATCTGTCATTATATATTTGATTCCATATCTCTCTTACTTTGAATGTAGTATATGTTTTTATTTAAGTAAGGATATGGATTTTTTTGCACATTATAATTTATATAAAATATCTATATTTATTAAAATATTTTATCAAAGTAATTATTCGACTTGAATAACATATTCTAAGTTATGCATCC
>fcc_comp1171320_c0_seq1
CCATGGTTCTAAGTTTTAATTAAACAAGACATCTTTATGCCACATAATTAAAATATTTCGTTTGTATTAGATTTTATTGTCATTACTTTTTAAATTTCTCCGTTAATCAAAAAATTAGTTTTAAATTGTGAATTAATTGACTGGAAAATAGCAAAACTTTTTTTGGTCAGTTCAATCTCGCTATTTTCCGGCCATTTAATTAAAGATAACTATATATAAAGATTTTACAGTTTGCAAAAAAAAAACTAGAAATTGAAATGCTAAAAAATGATATTAGAATATATCCCATATTGTTTGTTTTAGACTCCGGAAACACTTTGTTTTGCAATATTTATGGGAAGATAACAAATCATGCCAAAAATGACTCCGCAGATTCACATAAATCCGGAAAGAACCCCAAAATACAAGCAACAGAATGTTCGCTACAATCATTTCTAACGAACACGGAATCTGAACTTACAATAAAAGTTGTGAAGGCTTTTCTCTCGTCTGATATCCCGCTCAAAAAATGACAAAATAAAGAGCTGAAAGATTT
>fcc_comp99759_c2_seq39
TGTCAAATGAAAGTTTAAACGACACGAGAAATATTTTTGCCGACGATTGAGGATTCAATCTCCATTTAAGAAGGAATTATGGACGAAGTTCAAACGGAAATAGCATATCTGTTGTAGTTCAGATATTTTTTGCGCAGTAAATAGCACTGGAATAGAGCACTTTTATATATTTTAGGCGGTTGTAACGGAGAGAAATTTTCAGAGTTTTTAAAAGAATTAGATGAAATATTTTGTGATACATTTAATATTACAGATTGTTATATTTTCACGGACAATGACAGTCCTCATAGGTCTTCAACTGCACGATCAAAGATGAATGCACTGACGAATAGAACCAAATTTATATCACCTTATTCCTATATGCTCAATCAATTGAGTTTTTATTAAGAAACAATATTGGTGTTTCTAATGCTGATCTGGGTAATTTGATACGCTTGGCGATTTCGCAAATAGCACAGAGCGATTTTGAAGGATGATATAGATTGATCAGGAGGAATTTTGCAGATCGGAAGAGCACA
>fcc_comp93174_c0_seq9
ACAGAAATTAGTATCTTTTAACAACTGTTAGGAAAGAATAATAAATAAATATTTAGATGGAATACAACTCTCAATAATAAGCAGTGATTTTGGAGATTCTATCAAACGGTTGTATCAGTTATTGAATTATTCAAGAATAATTTGAAGTAGTCGCAAATAAAAAAAATTTCAACTGAAAATGTTATATACTTAAAATAATTAATTTCGGACGATGTATCGATGACAATTTAGAACATGCGTGATATGTTCCGAAAGAAAAAGGGCCATACTGTTTCAACTATAATATTTCATCGAATGATCGTAAATTTTGAATCTATATATATATACATGTAGATCGTAAAAATCATAAATATTGAAGTGAAAATACGAATTTGCAAGTAATCTCTTGTTTTATAATGATGATTCAATTTTATTTATCGATGAATTCAGAATTAGTTGAAGTACGAGTCAACTATATAGAATCATTGAAGTTAGAAAAAAGCCAATGAGAACTGGAAAATCAGTTAGATCGAAAAATTATTCAGCTTTACCAGCCTGAATAAGCGAAAATGATAAATTGGGATATTCGAGATCTGGTATATCACAGTAAGCTTTTAAGTAAATATTTTGATGATCTATGTGGAAAATTTTTTCAAATTATAGATAATTATGCAATGCATTAACCAAGAATATAAGGGAAAAATTAAATTGCCTGTCTTCTTGTCTTGTTTTTACCTCCGTATTGTCTACAATTGAATCCTATCGAAGGATTTTTCTCAAAATGGAAGGGTTTGATTAAAATTAAAAACTCTAAAACGCCGATTAACGTATTGATCCTATCATAATGACTCTTATGTTTATTTAAAGTGACAACCGCCATGGATTTTTTATCATATAAAATCGTTTATATTAAGGGATCTTGAAAGAAAAATATTAGAA
>fcc_comp93174_c0_seq8
ACAGAAATTAGTATCTTTTAACAACTGTTAGGAAAGAATAATAAATAAATATTTAGATGGAATACAACTCTCAATAATAAGCAGTGATTTTGGAGATTCTATCAAACGGTTGTATCAGTTATTGAATTATTCAAGAATAATTTGAAGTAGTCGCAAATAAAAAAAATTTCAACTGAAAATGTTATATACTTAAAATAATTAATTTCGGACGATGTATCGATGACAATTTAGAACATGCGTGATATGTTCCGAAAGAAAAAGGGCCATACTGTTTCAACTATAATATTTCATCGAATGATCGTAAATTTTGAATATATACTCAAGAGAATATTTACCTATATATATATACATGTAGATCGTAAAAATCATAAATATTGAAGTGAAAATACGAATTTGCAAGTAATCTCTTGTTTTATAATGATGATTCAATTTTATTTATCGATGAATTCAGAATTAGTTGAAGTACGAGTCAACTATATAGAATCATTGAAGTTAGAAAAAAGCCAATGAGAACTGGAAAATCAGTTAGATCAGCCTGAATAAGCGAAAATGATAAATTGGGATATTCGAGATCTGGTATATCACAGTAAGCTTTTAAGTAAATATTTTGATGATCTATGTGGAAAATTTTTTCAAATTATAGATAATTATGCAATGCATTAACCAAGAATATAAGGGAAAAATTAAATTGCCTGTCTTCTTGTCTTGTTTTTACCTCCGTATTGTCTACAATTGAATCCTATCGAAGGATTTTTCTCAAAATGGAAGGGTTTGATTAAAATTAAAAACTCTAAAACGCCGATTAACGTATTGATCCTATCATAATGACTCTTATGTTTATTTAAAGTGACAACCGCCATGGATTTTTTATCATATAAAATCGTTTATATTAAGGGATCTTGAAAGAAAAATATTAGAA
>fcc_comp5695927_c0_seq1
TAGTATTTCATCATTAATTACCGCTTTATATTCAACTTTAAGAATCCCGTCAGGGAGTGCCTCATCAAGCTTACGAGATTTCACGTTTCTGTTTTGTTTCATGCATTGCAAAAGATCGTGCTTAGGCGAATCAGGCTCTTTTTTAATAATTCTGCATAATAATGTGCAATTAGACTTTACATTAAATACCTTTTTAACCCATTCTGCT
>fcc_comp6744466_c0_seq1
CGTTAACAGACGTCCTTGGAAACAACTTATTTTTGAGGATTGGGAAATTTTTAAATATTTTACAAAAAGTAAATATAATTTTTATAGAATATATGATTGATCGTATCTTATTTTTGCAGATAATAGATCTCGAAATCAGCGTCTTATTTTTTTTAATTTAGGGGTTAGAAACACTGCTGTCATTGGAATATTTAGAAAGAAAAACTGGATTATCTTTTATTAAATATATTTTTTTCAACATATATCAACCTTTTTTTGTCATTTTTGTTCATCTTTATTATATAAGATCGGA
>fcc_comp4600984_c0_seq1
AAGTTTTTTAAAAAAATAACTCATCAATGATTTTAATTTCCTGCTTGGTATGTTTTACTAGAATAAACGCAAGATTTAAAAGCATTCTAATAGCCATTCTAAAGCTTTTATTCTTTTTGTATTTCGTATTCACACAACATTTATGTACTTTTATCCAGATTGATGGTCAGAAATGGAATTAGTAACCCTAGACTCTGAATTTTTTTAAAATACTTTAAACTAAGTCTATTAATGATTTCTCGAATCTATTATTAAACTTCTTGAAATGCACTGATTCTCTTTTAATTTTTTAAATAAACTTATGCACGAATTCGTTGATTTAACTGATATCAAAACGTAAACTAGCGGAATATTT
>fcc_comp93174_c0_seq1
ACAGAAATTAGTATCTTTTAACAACTGTTAGGAAAGAATAATAAATAAATATTTAGATGGAATACAACTCTCAATAATAAGCAGTGATTTTGGAGATTCTATCAAACGGTTGTATCAGTTATTGAATTATTCAAGAATAATTTGAAGTAGTCGCAAATAAAAAAAATTTCAACTGAAAATGTTATATACTTAAAATAATTAATTTCGGACGATGTATCGATGACAATTTAGAACATGCGTGATATGTTCCGAAAGAAAAAGGGCCATACTGTTTCAACTATAATATTTCATCGAATGATCGTAAATTTTGAATCTATATATATATACATGTAGATCGTAAAAATCATAAATATTGAAGTGAAAATACGAATTTGCAAGTAATCTCTTGTTTTATAATGATGATTCAATTTTATTTATCGATGAATTCAGAATTAGTTGAAGTACGAGTCAACTATATAGAATCATTGAAGTTAGAAAAAAGCCAATGAGAACTGGAAAATCAGTTAGATCAGCCTGAATAAGCGAAAATGATAAATTGGGATATTCGAGATCTGGTATATCACAGTAAGCTTTTAAGTAAATATTTTGATGATCTATGTGGAAAATTTTTTCAAATTATAGATAATTATGCAATGCATTAACCAAGAATATAAGGGAAAAATTAAATTGCCTGTCTTCTTGTCTTGTTTTTACCTCCGTATTGTCTACAATTGAATCCTATCGAAGGATTTTTCTCAAAATGGAAGGGTTTGATTAAAATTAAAAACTCTAAAACGCCGATTAACGTATTGATCCTATCATAATGACTCTTATGTTTATTTAAAGTGACAACCGCCATGGATTTTTTATCATATAAAATCGTTTATATTAAGGGATCTTGAAAGAAAAATATTAGAA
>fcc_comp4915807_c0_seq1
TTTAGCTTCGGCCCAATAGCTTTCAATATTCAGGTGTGAACCAGTGTTACTGGTTTGACAAAATTAACACTATGGTAGACCATAGAGTGTTCAAAACCATGTTTTGAAAAATTTGTATACGTCATCCACTGATAGCTTACTATTATGCTTCTAAGCCTACATACATTTTTTACGATCGGTAGCATTGTAGCTGCACTCCTATCATAAACTACCTTTAAAAAAACTTTTGAAGGCGTATATATACAGTCAGT
>fcc_comp5101342_c0_seq1
TCATACTTTAAAATATTCAACCTGCTCGTTAATTCTCTCCATTCATAAAACGTGGTTTATATCTTCCTCTCGATTTAGTTTAAATTTTAACTTTTTCATTGTAAATCTGACAAATCCTAAATCATTGTGGTTCGGCGACAGCAAAAAAATATCTATATTCATTGAACGATTTCCATTCATTTTATAATTTAGTATTGTTTTATTTTATTTCTTGACATGACCTGATCCCTATTATAACATGATTTTAGAGAAAAG
>fcc_comp91767_c1_seq1
TTTCAATCCATTTTATAATTTCCTGATCAATATCATAAATTTCGCAACCAATATCAGAAATGTTGCAACCAATTTCATAAATTTTGCAATCAATATCACATTTTTCTTGTGATCCATGTCAAAATTACCAGAAAATTCATATGATGGAAAAAAATCAATTCATTCAGAAGCTCTACAGTTATCCTAGATGAAAATAAATAACTATATGCCTGTGAATCACGATTATTTAATTACGAAATGGATATGCATTCCATAGAAGAAGCTCGAAATGCGGGGCATTCTGTTTTAAAAAAAATTAGTCTCAAAAGTTGATAGAGAAAGAATAAGAGCTAAAACGTTTTTAAGAGCACTCTGTATCTTATATAGCCTCAAAGTACTAAAAAAAATTATCAGAGAGTTAACAGCACATTAAAAGTTATCTTAAAACCGTACCTGTTCAGCCCTGTAAGAAGGGAGGAGATCGACGCTCAAAAATAGCTTTTAAAATAAAAGAGAGTTTTCTAGCGTACATCGACTAGAATTGCACCATAACCCTTGAAGATATGGTTTTTAGGGTACTAGAAAACTAAAATATTGTCTTTTCAAAAAGCACAATAGACAGAGCATTAAATATATTCCATTAGATCGGA
>fcc_comp93174_c0_seq5
ACAGAAATTAGTATCTTTTAACAACTGTTAGGAAAGAATAATAAATAAATATTTAGATGGAATACAACTCTCAATAATAAGCAGTGATTTTGGAGATTCTATCAAACGGTTGTATCAGTTATTGAATTATTCAAGAATAATTTGAAGTAGTCGCAAATAAAACTATTACACATAAACAAAACAAAATTTCAACTGAAAATGTTATATACTTAAAATAATTAATTTCGGACGATGTATCGATGACAATTTAGAACATGCGTGATATGTTCCGAAAGAAAAAGGGCCATACTGTTTCAACTATAATATTTCATCGAATGATCGTAAATTTTGAATCTATATATATATACATGTAGATCGTAAAAATCATAAATATTGAAGTGAAAATACGAATTTGCAAGTAATCTCTTGTTTTATAATGATGATTCAATTTTATTTATCGATGAATTCAGAATTAGTTGAAGTACGAGTCAACTATATAGAATCATTGAAGTTAGAAAAAAGCCAATGAGAACTGGAAAATCAGTTAGATCGAAAAATTATTCAGCTTTACCAGCCTGAATAAGCGAAAATGATAAATTGGGATATTCGAGATCTGGTATATCACAGTAAGCTTTTAAGTAAATATTTTGATGATCTATGTGGAAAATTTTCTGTTAATACACTTAAATATACTTCAAATTATAGATAATTATGCAATGCATTAACCAAGAATATAAGGGAAAAATTAAATTGCCTGTCTTCTTGTCTTGTTTTTACCTCCGTATTGTCTACAATTGAATCCTATCGAAGGATTTTTCTCAAAATGGAAGGGTTTGATTAAAATTAAAAACTCTAAAACGCCGATTAACGTATTGATCCTATCATAATGACTCTTATGTTTATTTAAAGTGACAACCGCCATGGATTTTTTATCATATAAAATCGTTTATATTAAGGGATCTTGAAAGAAAAATATTAGAA
>fcc_comp93174_c0_seq4
ACAGAAATTAGTATCTTTTAACAACTGTTAGGAAAGAATAATAAATAAATATTTAGATGGAATACAACTCTCAATAATAAGCAGTGATTTTGGAGATTCTATCAAACGGTTGTATCAGTTATTGAATTATTCAAGAATAATTTGAAGTAGTCGCAAATAAAACTATTACACATAAACAAAACAAAATTTCAACTGAAAATGTTATATACTTAAAATAATTAATTTCGGACGATGTATCGATGACAATTTAGAACATGCGTGATATGTTCCGAAAGAAAAAGGGCCATACTGTTTCAACTATAATATTTCATCGAATGATCGTAAATTTTGAATATATACTCAAGAGAATATTTACCTATATATATATACATGTAGATCGTAAAAATCATAAATATTGAAGTGAAAATACGAATTTGCAAGTAATCTCTTGTTTTATAATGATGATTCAATTTTATTTATCGATGAATTCAGAATTAGTTGAAGTACGAGTCAACTATATAGAATCATTGAAGTTAGAAAAAAGCCAATGAGAACTGGAAAATCAGTTAGATCAGCCTGAATAAGCGAAAATGATAAATTGGGATATTCGAGATCTGGTATATCACAGTAAGCTTTTAAGTAAATATTTTGATGATCTATGTGGAAAATTTTTTCAAATTATAGATAATTATGCAATGCATTAACCAAGAATATAAGGGAAAAATTAAATTGCCTGTCTTCTTGTCTTGTTTTTACCTCCGTATTGTCTACAATTGAATCCTATCGAAGGATTTTTCTCAAAATGGAAGGGTTTGATTAAAATTAAAAACTCTAAAACGCCGATTAACGTATTGATCCTATCATAATGACTCTTATGTTTATTTAAAGTGACAACCGCCATGGATTTTTTATCATATAAAATCGTTTATATTAAGGGATCTTGAAAGAAAAATATTAGAA
>fcc_comp93174_c0_seq7
ACAGAAATTAGTATCTTTTAACAACTGTTAGGAAAGAATAATAAATAAATATTTAGATGGAATACAACTCTCAATAATAAGCAGTGATTTTGGAGATTCTATCAAACGGTTGTATCAGTTATTGAATTATTCAAGAATAATTTGAAGTAGTCGCAAATAAAAAAAATTTCAACTGAAAATGTTATATACTTAAAATAATTAATTTCGGACGATGTATCGATGACAATTTAGAACATGCGTGATATGTTCCGAAAGAAAAAGGGCCATACTGTTTCAACTATAATATTTCATCGAATGATCGTAAATTTTGAATATATACTCAAGAGAATATTTACCTATATATATATACATGTAGATCGTAAAAATCATAAATATTGAAGTGAAAATACGAATTTGCAAGTAATCTCTTGTTTTATAATGATGATTCAATTTTATTTATCGATGAATTCAGAATTAGTTGAAGTACGAGTCAACTATATAGAATCATTGAAGTTAGAAAAAAGCCAATGAGAACTGGAAAATCAGTTAGATCGAAAAATTATTCAGCTTTACCAGCCTGAATAAGCGAAAATGATAAATTGGGATATTCGAGATCTGGTATATCACAGTAAGCTTTTAAGTAAATATTTTGATGATCTATGTGGAAAATTTTCTGTTAATACACTTAAATATACTTCAAATTATAGATAATTATGCAATGCATTAACCAAGAATATAAGGGAAAAATTAAATTGCCTGTCTTCTTGTCTTGTTTTTACCTCCGTATTGTCTACAATTGAATCCTATCGAAGGATTTTTCTCAAAATGGAAGGGTTTGATTAAAATTAAAAACTCTAAAACGCCGATTAACGTATTGATCCTATCATAATGACTCTTATGTTTATTTAAAGTGACAACCGCCATGGATTTTTTATCATATAAAATCGTTTATATTAAGGGATCTTGAAAGAAAAATATTAGAA
>fcc_comp30858_c0_seq1
AACATGCCAAATAAAGACGCGATTCGCAAGGTTATTCAGCGAAGAATAAATAAAATCCAGTCAGCGCTCCCACGACTCATCGATCGGGCTTCAATTATCATTCCGAACACATATCGGTTCTATGAAGTAACACCGAATCGAATGGAATAATTTTTTTGTGGGATTCGGGAGAGGAGATCGAAGCTCAAATTCTTCTCATCGGCCGGCAATCGAATATTAAATTTAGTCACTTGATCGAGAAGCTCTATTTTGATGGAAAATTAAGCCTAGAGTCCCCTTTTTTCTCGCAAATATATGTAAT
>fcc_comp99703_c1_seq13
CCTTCTAATGAATTTCAAAACCACCTCGTTTCATTTATTCACTGGTCAAGCATGGCTCGCATAAAATAAAAGAAGGATATCGCTCATCTTGGACAGCGGGTAAGATTCTAAATTTTAAATATTATTCCAAATATTGACGAATTTTTTTCTCGCTTGTACAACCCATTTTAATTTGGGTTGAAAAAAAATAATATCAATTAAAAACTAAACTGAAGTCTTTTTTACAATTAATTTAATGTGAAATATATTTAACATATATTTAAAAATTTATATTTATTTAAATTTATATGACACATTTGTCACACTTCTACCGCAAATTATCATATTTTTTCTCTCTTATTTTTTCTGGAAAATTATGCTTAGAAAATAAAAATAACAAAATATTAATAAAATCAAATAAATACCAATTATATCTATAGAATTTATATATTTTTCATTCAGAGACAAACATTTTTACAAACACGTATTTCTATTTTCAACCAACTGAATGCTGCGAAACAAAAATGTTTCGATGGCAATTCAGATGCCAAAAATTAGTTTTTTAGCGACATTTTAAAGCTTCCTGGGTTCCCTGTGAAGTCTACCATCAACAGCAGGAATTTTAACTTGACAAAACTGAAAACACAATTGATGTTTTGGTTTCATTAAATGAATTCATAATATCTTTTGACCGTAATTAGTTAAGATTTTCTTTTTTAGTTCAATTTTGGCATAAAAATCAAGTATTGCTTTTAAATGGTCCAAAGCGAAAGGGTTAGACACTTTGTGAGTCAATTTTCTAATTTCCCTTGTGTAGTGTAGGGAATGTGCCTCTCTTAGGTACCATAGCCTTAACTTTTTCTGGTGAAATAATCGTGTTTAAAAAAATCATACTTTTTAATCTATACAAATAGATCAAGATTACTATCATAATAACAATATTTTCTTTTTAACATAGTTTTGATAATTTTTAATAGTGAAAAATTTTCCTGAGGAAAGAAGTAATTTCATGATCAAGTCATTAATCTATTTTAGAGATGACCAAAACTGAAACGTTTTCGGGATGTATGTGTCAGTGGCTATTTTTTATAAACTATAATGGATAAAAAAGATAAATATCATAAAGAAGTTTTAAATTAAGGAAATTCATTAATTTATTTTCAGATTCAAAAATGTAATTAAGAAATATTTATTGTGAATATCCTTATAAAAACGTGGGCGCATTCATGATGATAAAAGAAAGATAGTTTTAACATATAAGGTGTTTCAGTGAGAATTGAAGAAAAAGCCGTTTTATAATTCTTTGTTTATTTAAAACACTCAGGAATATTAAAATTTCATTTTTTAAAATACAAGAATACCTGATAATTCAGATATAATTTATTTGTCAGATAAAATATAGGGTTTGTAATGAGATTTAATTATTATGACATTATTTAATCCAAGTTTGTTTTAACCATGCATGTCAAAAATCAAACAAGAACCCCAGAGTAAAGACAGACAGAGTGTTATCGATCAATACTTGAAGGGAGAAAGCATGGAGTCAATTTACAGAGTTCTTGATTTAAAGCTTAATACAGAACGCGGAATTAAATAAGTTTAGAATGTTTAAGGAAGGATTGAGGAGCGAAGGATTGAAGAATAAAAGTAAAAAACATTAACTTCATACCAACAAATAACTATAAAATTTCTCTTAGATCAATTACAGAACAGTTTTTTTCTAAATACTGTTTTATGTTTGTGAAAAAAATTGATAGATTATGGGATCGTTTCAATTTACTTTGAAAAGATTTATTTTAATCCCTGAAAAACAAATTAATCCATATTTTATTGAATAGAAAGCCGAGCACGCACAGAATTTTCTAAAAAATATTTCAAATTTACTTCGTCGGTGAAACGGAATTTAAAGTAATTATGATAGAAAAAAAGAAGAAGGTATCTTCAAGGTATTGGAAAAGTACTTGTTATCCCTGGGATAAGAACCATAAAATTTACTTTAAGTAGTGGATGAATGAAGGTCTGGTATATGATGAAACGAGGAAGAACACATATAACGCATAAAGTTTTGCATGCATTAAATTCCAATTTATTTGAATATTAGCATAGTTTGGAATTTTTTATGTCATAGTAATTATAGATAAAGTTGCATTTCATAAATATCAAAATTTTGGTATAATCATCAAAAACTCTGGGAAGTTTCTTCTGTTGTTGTCTAAATATTTTATCTTATGAATTCACATCGAGAATTGTGCAATACGGAATTGATCGATGGAT
>fcc_comp95041_c2_seq2
TTATTGTTTTTTTTACGTCCTGGTTTTTCCCCTTTTTTTTTTAATTTCCCCCAAAAATTTTTTTAATAAAATCTTTCAAATCTTAAAATCGGTATGAGAAATCATTATAATTATATAAATAGAATAATTTATTATATTTTAGAATGATTAGATAAAATTATATTTAAATAAATATTCTTATATAAACTGTAAAATAATAATGTAAAAAATACCAATTAAAATTTTTTAGAAATTTTTCCTCCAAATACTACCCATGACCGGAAACTATTACCAATAAAAAAATTTTGCCCCTTTTCACTTCACCACCAGCAAAAATTAAACGATATCTAAGAACTTAAGAATTGTATATCGTAGAAAGACAATAGAACTATCACAATATAAATACAACAAAGATATTGTGGCTTGGCGTTGCTTAAATAAACTTTGTGGTTCTTATTTAAAATATTCTATTGTAAAAAAGATTTAATATTCGAAAATGTGAAATTTATTATTGTCTGTGAGCACTTTGGGAATGCATTTGGAAATAACCAACTCAAA
>fcc_comp99703_c1_seq11
CCTTCTAATGAATTTCAAAACCACCTCGTTTCATTTATTCACTGGTCAAGCATGGCTCGCATAAAATAAAAGAAGGATATCGCTCATCTTGGACAGCGGGTAAGATTCTAAATTTTAAATATTATTCCAAATATTGACGAATTTTTTTCTCGCTTGTACAACCCATTTTAATTTGGGTTGAAAAAAAATAATATCAATTAAAAACTAAACTGAAGTCTTTTTTACAATTAATTTAATGTGAAATATATTTAACATATATTTAAAAATTTATATTTATTTAAATTTATATGACACATTTGTCACACTTCTACCGCAAATTATCATATTTTTTCTCTCTTATTTTTTCTGGAAAATTATGCTTAGAAAATAAAAATAACAAAATATTAATAAAATCAAATAAATACCAATTATATCTATAGAATTTATATATTTTTCATTCAGAGACAAACATTTTTACAAACACGTATTTCTATTTTCAACCAACTGAATGCTGCGAAACAAAAATGTTTCGATGGCAATTCAGATGCCAAAAATTAGTTTTTTAGCGACATTTTAAAGCTTCCTGGGTTCCCTGTGAAGTCTACCATCAACAGCAGGAATTTTAACTTGACAAAACTGAAAACACAATTGATGTTTTGGTTTCATTAAATGAATTCATAATATCTTTTGACCGTAATTAGTTAAGATTTTCTTTTTTAGTTCAATTTTGGCATAAAAATCAAGTATTGCTTTTAAATGGTCCAAAGCGAAAGGGTTAGACACTTTGTGAGTCAATTTTCTAATTTCCCTTGTGTAGTGTAGGGAATGTGCCTCTCTTAGGTACCATAGCCTTAACTTTTTCTGGTGAAATAATTTTTTAATCTATACAAATAGATCAAGATTACTATCATAATAACAATATTTTCTTTTTAACATAGTTTTGATAATTTTTAATAGTGAAAAATTTTCCTGAGGAAAGAAGTAATTTCATGATCAAGTCATTAATCTATTTTAGAGATGACCAAAACTGAAACGTTTTCGGGATGTATGTGTCAGTGGCTATTTTTTATAAACTATAATGGATAAAAAAGATAAATATCATAAAGAAGTTTTAAATTAAGGAAATTCATTAATTTATTTTCAGATTCAAAAATGTAATTAAGAAATATTTATTGTGAATATCCTTATAAAAACGTGGGCGCATTCATGATGATAAAAGAAAGATAGTTTTAACATATAAGGTGTTTCAGTGAGAATTGAAGAAAAAGCCGTTTTATAATTCTTTGTTTATTTAAAACACTCAGGAATATTAAAATTTCATTTTTTAAAATACAAGAATACCTGATAATTCAGATATAATTTATTTGTCAGATAAAATATAGGGTTTGTAATGAGATTTAATTATTATGACATTATTTAATCCAAGTTTGTTTTAACCATGCATGTCAAAAATCAAACAAGAACCCCAGAGTAAAGACAGACAGAGTGTTATCGATCAATACTTGAAGGGAGAAAGCATGGAGTCAATTTACAGAGTTCTTGATTTAAAGCTTAATACAGAACGCGGAATTAAATAAGTTTAGAATGTTTAAGGAAGGATTGAGGAGCGAAGGATTGAAGAATAAAAGTAAAAAACATTAACTTCATACCAACAAATAACTATAAAACTTGGTTGAAAGAAGATTTTACTTTCTCTTAGATCAATTACAGAACAGTTTTTTTCTAAATACTGTTTTATGTTTGTGAAAAAAATTGATAGATTATGGGATCGTTTCAATTTACTTTGAAAAGATTTATTTTAATCCCTGAAAAACAAATTAATCCATATTTTATTGAATAGAAAGCCGAGCACGCACAGAATTTTCTAAAAAATATTTCAAATTTACTTCGTCGGTGAAACGGAATTTAAAGTAATTATGATAGAAAAAAAGAAGAAGGTATCTTCAAGGTATTGGAAAAGTACTTGTTATCCCTGGGATAAGAACCATAAAATTTACTTTAAGTAGTGGATGAATGAAGGTCTGGTATATGATGAAACGAGGAAGAACACATATAACGCATAAAGTTTTGCATGCATTAAATTCCAATTTATTTGAATATTAGCATAGTTTGGAATTTTTTATGTCATAGTAATTATAGATAAAGTTGCATTTCATAAATATCAAAATTTTGGTATAATCATCAAAAACTCTGGGAAGTTTCTTCTGTTGTTGTCTAAATATTTTATCTTATGAATTCACATCGAGAATTGTGCAATACGGAATTGATCGATGGATAAAAAACACTTTGTTATGACTAATCGAACGTGGGTCTGAGTTAATTGTAAGAAATGATTGTAAAGGATTATATCGGCATTTATTTTGTTTTCTAGCACGGTTTATATTCAGAGCACAATTTACTTTATTTAACGAATATTTTAATATTTATTCATCAAATTTTATAGAAATTCAAACAGATTAATAGATTGTCATAAAATTTTTTTGTGACAAAAACCTTATATGCTATTATCATTATGTCAAAAACCTTATTTGAAAATTTACAAATGAATTAAAATATACATATATTTTCATATCTGTTATTTTAATCGAAAAATTTCAAATAACCTGACTGAATAGTTTTCCATGACATAAAACGCGCAAACTCAATAAATTTCACAGATTTAAAAACTAAATTTTATATTGAATCAATCCCATAGTGTAAGAATATATAAATATATCATTTAATTATAAATTCAAAC
>fcc_comp2797009_c0_seq1
TTTAGAACACATTCTCAAAGACATCTTTTCAAACGTATCTTTCAAATATTTTCTTTATATGTTGGATGATAGACCTAGTGTACAGCTGATAAATATAAATCAAAAGCCATTTCGATAATTTTATTTTTTCGACAAATCGTTTATTTGAAAGCAAATTTAACAATTTTCTAAATTGTTACATAAAATCAGAATTTTCTTTGCACCCATCG
>fcc_comp4766289_c0_seq1
ATCTTTTTAAACTAAAGATCAACGTAAAAATAACTTCTTTCTATCCTAAATATTATTTCCGCGTTTCTATTGTCAACTAAAACAACTAAAACCTCTCTTTATTTTCTTTAAACATCTGCAATAAAAATTTAAAATTTAGCAAACGCACAAGATTTTTATCTATTTTTGAAAGCAACTTTCTTCTATTTCTGCTATCTTTGAATTTCCATTTTACATAATACATCCAATTCTTATACTATTTCGGAAAAAATTGGAGTAAATTACCTTTCAAACATGTGATAGTCAATATTTGGAAATATTTTTAAATCGAAAGTTCATAAGCAATATAATCGTGTATAATTTCATTTAAAAACTTTTTGTAAAATTTTCAATAATACTTTTGTTGACTCTACATTCTGAAAACAAAAAACTTTATATATATAATCTTTAAAAAACCCAACGAAACCTGTAAAAAATTTTTTTGT
>fcc_comp99703_c1_seq19
CCTTCTAATGAATTTCAAAACCACCTCGTTTCATTTATTCACTGGTCAAGCATGGCTCGCATAAAATAAAAGAAGGATATCGCTCATCTTGGACAGCGGGTAAGATTCTAAATTTTAAATATTATTCCAAATATTGACGAATTTTTTTCTCGCTTGTACAACCCATTTTAATTTGGGTTGAAAAAAAATAATATCAATTAAAAACTAAACTGAAGTCTTTTTTACAATTAATTTAATGTGAAATATATTTAACATATATTTAAAAATTTATATTTATTTAAATTTATATGACACATTTGTCACACTTCTACCGCAAATTATCATATTTTTTCTCTCTTATTTTTTCTGGAAAATTATGCTTAGAAAATAAAAATAACAAAATATTAATAAAATCAAATAAATACCAATTATATCTATAGAATTTATATATTTTTCATTCAGAGACAAACATTTTTACAAACACGTATTTCTATTTTCAACCAACTGAATGCTGCGAAACAAAAATGTTTCGATGGCAATTCAGATGCCAAAAATTAGTTTTTTAGCGACATTTTAAAGCTTCCTGGGTTCCCTGTGAAGTCTACCATCAACAGCAGGAATTTTAACTTGACAAAACTGAAAACACAATTGATGTTTTGGTTTCATTAAATGAATTCATAATATCTTTTGACCGTAATTAGTTAAGATTTTCTTTTTTAGTTCAATTTTGGCATAAAAATCAAGTATTGCTTTTAAATGGTCCAAAGCGAAAGGGTTAGACACTTTGTGAGTCAATTTTCTAATTTCCCTTGTGTAGTGTAGGGAATGTGCCTCTCTTAGGTACCATAGCCTTAACTTTTTCTGGTGAAATAATTTTTTAATCTATACAAATAGATCAAGATTACTATCATAATAACAATATTTTCTTTTTAACATAGTTTTGATAATTTTTAATAGTGAAAAATTTTCCTGAGGAAAGAAGTAATTTCATGATCAAGTCATTAATCTATTTTAGAGATGACCAAAACTGAAACGTTTTCGGGATGTATGTGTCAGTGGCTATTTTTTATAAACTATAATGGATAAAAAAGATAAATATCATAAAGAAGTTTTAAATTAAGGAAATTCATTAATTTATTTTCAGATTCAAAAATGTAATTAAGAAATATTTATTGTGAATATCCTTATAAAAACGTGGGCGCATTCATGATGATAAAAGAAAGATAGTTTTAACATATAAGGTGTTTCAGTGAGAATTGAAGAAAAAGCCGTTTTATAATTCTTTGTTTATTTAAAACACTCAGGAATATTAAAATTTCATTTTTTAAAATACAAGAATACCTGATAATTCAGATATAATTTATTTGTCAGATAAAATATAGGGTTTGTAATGAGATTTAATTATTATGACATTATTTAATCCAAGTTTGTTTTAACCATGCATGTCAAAAATCAAACAAGAACCCCAGAGTAAAGACAGACAGAGTGTTATCGATCAATACTTGAAGGGAGAAAGCATGGAGTCAATTTACAGAGTTCTTGATTTAAAGCTTAATACAGAACGCGGAATTAAATAAGTTTAGAATGTTTAAGGAAGGATTGAGGAGCGAAGGATTGAAGAATAAAAGTAAAAAACATTAACTTCATACCAACAAATAACTATAAAATTTCTCTTAGATCAATTACAGAACAGTTTTTTTCTAAATACTGTTTTATGTTTGTGAAAAAAATTGATAGATTATGGGATCGTTTCAATTTACTTTGAAAAGATTTATTTTAATCCCTGAAAAACAAATTAATCCATATTTTATTGAATAGAAAGCCGAGCACGCACAGAATTTTCTAAAAAATATTTCAAATTTACTTCGTCGGTGAAACGGAATTTAAAGTAATTATGATAGAAAAAAAGAAGAAGGTATCTTCAAGGTATTGGAAAAGTACTTGTTATCCCTGGGATAAGAACCATAAAATTTACTTTAAGTAGTGGATGAATGAAGGTCTGGTATATGATGAAACGAGGAAGAACACATATAACGCATAAAGTTTTGCATGCATTAAATTCCAATTTATTTGAATATTAGCATAGTTTGGAATTTTTTATGTCATAGTAATTATAGATAAAGTTGCATTTCATAAATATCAAAATTTTGGTATAATCATCAAAAACTCTGGGAAGTTTCTTCTGTTGTTGTCTAAATATTTTATCTTATGAATTCACATCGAGAATTGTGCAATACGGAATTGATCGATGGATAAAAAACACTTTGTTATGACTAATCGAACGTGGGTCTGAGTTAATTGTAAGAAATGATTGTAAAGGATTATATCGGCATTTATTTTGTTTTCTAGCACGGTTTATATTCAGAGCACAATTTACTTTATTTAACGAATATTTTAATATTTATTCATCAAATTTTATAGAAATTCAAACAGATTAATAGATTGTCATAAAATTTTTTTGTGACAAAAACCTTATATGCTATTATCATTATGTCAAAAACCTTATTTGAAAATTTACAAATGAATTAAAATATACATATATTTTCATATCTGTTATTTTAATCGAAAAATTTCAAATAACCTGACTGAATAGTTTTCCATGACATAAAACGCGCAAACTCAATAAATTTCACAGATTTAAAAACTAAATTTTATATTGAATCAATCCCATAGTGTAAGAATATATAAATATATCATTTAATTATAAATTCAAAC
>fcc_comp98036_c0_seq3
GGATGAGTTAGTTAAATTTTTGATAATTCCAAATAAAACAAATATCATAAAATAATCTTGGATTAAGATATTTTTTTTGTTATAATGTTATTTTTCTGATAATTTTTCAACAATGTGATTTTCTCCGAAGCAGTTATATACACAGAGATAAACGCCAAATTTATTTCATTCTTTATACGTACAGATTCTTTTCTGCGTTTCGAGCGGAAATAGACGAATTCTGATCTCTTCATTTATATTTAGATGAATCGATGGTCTTTAAAATTTTCACTTGCTAAGATATTCATAATTAATTATTTTCCTTCATTTGAAAATTTTTTTATGTAGTTTTGTATGAATTTTGTCTATAAATCTGGAAAAATATGCAGCGAAGTCTATTTTTCCATCTCCTGGTTTTCCTTTTGATAGGATCATATTTTATCATTTGAGAAAATTTTTCCACGCCTCATATAATTTATAATTTGATATAAACGAATATTAAACCATGGTCTCTAATAGTTAATTTTTTAGTAATAATGACTTTTATGATTGAAAAAAATTATGATATCATGTGAATACATGCTGATTATATTCGTATAAATATGAGATTTTCTTCATATGCATACTTTGAAAGATATTCAGGTAAAAATATATACCAACATTTGTTAAAACCCAAAGTCGCATATTTTCGCATTTAAAACGACTTGAACGCACACATAAATACTTTAAAAAATAAACAGATGCATATATGACGAACTTTTTAATCATTATAGTACTCATATATGTGTTTTCT
>fcc_comp93556_c0_seq7
TTTTTTTATTAGTTTTAAACATATTTTTTAATTAGGTCTATACTTTTTAAATTATGTTTATTTTTCAAATATCTGTTTCATCTTCTTCCTCTGATTCTTCGATTTCATTATTTTCTTTTTCTGGAATAGATATGATGCTTTGATCTTTTTCTCTTAGAATATATCTTAGTTCTCCCTTTTTAATTGTATATTATACAGAAATTTCTTCAATTGCTTCATTTAAAGAAAAAGCTATGTTATCACAGCTCATAGATCTGACATCTTCTGAAATATATACTAAATTTAAAATTTGTGGGTTTTCTCTTATCTCTAGACAGCATGATGATTTAAGAGTATCAACCGAAGGTACTTGATATTGGTCAATCTTAATACTTAATACAAAAACCTTAAACATCATTAAACCACAAAATACAGAAATGTTTTCAAAATAACTCATATTGATATTTTGAGAGTTTGCATGCATAATTGCTATTTTTCTTAGATGTCTTGAAATCGC
>fcc_comp2950244_c0_seq1
CTCAATCTAGGCTGTAATGATTTTTGTACCTTCAGATTGTCTCATATATTTATTATTCAGATGTTAGCTCTTTTTTTTGTCTTGTTTCAGTATTTTTTTGGCATAGGGGGTATAAAATTATGAAAATTTTTATTCATTCTCAAATAAATGTACGATTGAGATATTTTTCCGAATTGAGGAGATTTTTTTTATAAAATAAAATACAAAAAAGAAACTATTTCTA
>fcc_comp2775641_c0_seq1
AAACATTTAATATATTCTATTATAAAAAAGGAAAGGAATAACGTCTAATCAATGATGAAATCTGCAATTATCCATGACTAAAATAGAACATCTGTGACTATTCAAATAAGGAAAAAAGTCCTTTTCAACTAAGATTATAAATATATCTCTGTCAAAAGTACCTTAAATTACTTCACAAGAAATAACCCTATCTTTATTGATTTCATACATCAAACTTTGATTTACACCCATATTTGCTTTATCTATTGAATAAGCTTTGGTATATT
>fcc_comp2239747_c0_seq1
AGTAAAAAATAAAAATAAAAAAAAATTAAATAAAAAAATATTAAAATAAATAAATAAAAGTTAACAATTAAAAATTTAAAAGAATTGCAGTCTAGTTAAATTTAGAACATCATATAGTCATTGGTCGGTTGTTCTAAGCAAGTAATGAATTTCGAGCGTTTTCCTACATTATAATGAACTCCTGTCTCCGTCTAAATACATACTAAAGGTCAAGAAGTATCGATTTGATAATAATATCATTCTCTTTATCTTTGAGCTTCGAAAT
>fcc_comp78283_c1_seq1
TTAATTTAATTAATTTAGAGTTGATAAAAATAGGAGGTATTCGAGGCTTAATATAAATTTAGGATTATGGTCAGGATTTGATGCTTAAGTTTGGATCATTTGAATCAAATTATGCAAATTTTAAATATAATAAAGACTGGTCTTTGATTTTATAAATACTCACATTGGCAAATAAAATATCGGTAATATATGAATAGGAAATGTTGGCAAAATAACATATAGGTAGACCTCTATATAATTATCTTAGACAAATTTTTCGCTTCTAGCTTTGTAATATTAAACGTGTAATCATTTTTTTACTTCCTCATTCTTGTAAAAAGGTCCTTTTGCTATAATACGTTATATTTTTACATTTTAAACAAAATGCTGTCATATTTTTGGGTTGTTAAAATCTACAAGAATTAAAAAAATTAAAAAGATTTTATTTATCACGAACACACGTTTATAAATTAAATTAGGGTCGTTGATGTTTTTTTTATTTCATATTCTCTGTGTCTTACATTAAGCCATCTGAAGATAAATTAAAAAGTAAATACCATCATGTCAGATTTTAAATTTCTAAATGTTTTTATAAATATTTTTTCTTATTTGTTGACTGAGTCATTTTGATCAAAATTTTTGGGGATAATAAAATAGTCTTTTCCTCTAGATATAGGATGGCCAAGAAAACAGACACTGTTTTCACTGAATAATTTATAAATAATTAATAATATTAATCTTATACTAATTTATAAAGTGTAAAAACCATTTAATTTAACTAAGATTCCTAATGAAAAACGAATACTTTTTTAACCTCAGAATTGAGAATATTCAGGGAGAAAAACCAATTAAAAATTATTTACTAAAAAAATACTTGAAGTTTATATTGTCTCAAACGGCTTATTAAATTATAGCTTTAGCTGATGCATAAAAATAATGCCTGAAGTGGATGACGGAAACAAATCAGTACAGCCGAGACTATATTTACAAAATTTAATTTAATTTACAGTTAATAAGATACCTTATTTAGCTTTAAATTACCTAGATAAATCGCAAAATAATTGAGAAAATCTCGATACCGCAAACAGTGGGTGATTCAACTGAATATACCATTTAAAACGTATAAAAGGAAATTTGTTAATTTTTAG
>fcc_comp59882_c0_seq4
CATTTTTGCTTGATATCTTGTAGTGTCCATATTATACTGTTCCAGACATAAATAGCTATTCTTACGAATTAATATACTATCTCCAACGCAGAATAGTTCTTTTTTAGCTTTCTTATCGTTATATTTTTTTCAATAGTTTTGTGAATTAGATATATTCTTGTACGCTTTACTAATATTTTCCAGGTTCACATTTTGCATATTTTTCTTTTAGTCTTAGCTTCGAATTTAGCACGTCCATAAACTATAATGCATGGGGAGAACCCTGTGGTTTTTGATACTGTGGATCTC
>fcc_comp61594_c0_seq1
TGATTTTTAAACTAATAACAAAAATCTCGGAGAAATCTTGAACGGTGTTATATCTTTATCTCTTTTCGACGTTTAATTTCCAACTTAAGCTACGCATGAAACGATTCGATTCCTTGCGTATGAACTCCTGTTTTTTGGTTCAAAAACTCATATTTATGACAGGCTCGTCCGTGTAAAACTGAGTATTCGTTCAGATTATGATAAGCGCTATGTTCATCTGTGAATATAATACTCCCCGAAGATATTTGCGAAAAAATAATCGATATTATTGTTTCTTGTCGTTTGTTTGGAATCGTCCTACCAAAGCTTCTTCTGATTCTGCTATCAAATTCGATTGTGCACAGCGAATCACTTCGGTTCCCAGGAAAACGGCCTCAGT
>fcc_comp99540_c0_seq12
TTTTTTTTTAATATAAATAAAAATATTAGTATAGGATAAAATAAATATTAATTTATGCTTCTTATTCTCAACAAACCCAACCTTGCTTTGTATGGATCTTTTTATTAATTATCTCACCAAAATTATTCTAAAATATATCATTCTTACAGGTTTCGACGAACAAATTTTATTTTTCGATCCTCTATTTCGGTTTTTTCAAATATGATCAAATATTTTGCGTGTGCGTTTCTTTCACGAGATCTTGGAAATGCATGGATTTATTAACAGTTACATTATCCAATCCCAAACTTGCATTAATTCCTGATTATAAATCCCTCTTTTATAAGTTTTCTATCTTTCCTAGGTTGACTTATCAACAAATAATTGGCAGAAGATTCTCTGCAGATCGATTATTTATAATATTCAAATATCCCTGATTATTAAATTGTTTTTAGGATTGACGTAACTCTTTTTTATTATATTTTCCTTGTGAGAAAACGAGGAATCGACTATTTGGCATATAATAACGAACCCTCGCAAACAAACATGCAAATCGATCATATATGCTGTAACAAGTGCTTTGAGCTCAGTATATACTTTTGATGATATTTGTTTTCAATATTAGAATCTCTGATAGCCTCTAAATTAATGCAACAGAAAAAAAATCCGATATTAAAGCGATAGTTCATAAAAAAAGTGAATAAATTTTTATACTTACGTGCGTTTTATTGTGAGTGCAGCATCTGTTACTAAATGTATCTTTTAAAATCTCCCGAGCAATAAATTCCCAAACATCCCTGACAACATGGTGATGATTCGAGTACATTGATTATCTTTCATGAATGCACTTCTCAAAAAAAAGAATCAATCAACAGAGGATGTTTGCATGTATGGGATAATAAAAAATTATTTTAAATAACTCAATTATGCGCACATTTAGTCCATAATAATTTTTGAATATCTCATTTCAGAATACTATTTCATCCTTCATGTATTTCTATTTTGATAATCTAATATTGTTTCGATTACTTTTCTATTATTCTTTTCGCCCATTTTAACACAATCATTTTTTATCTAAGCATACTTCGATCTGGTGAAACATAATTAATCTTATTTTTCTGATGAAATTCCTCAAAAGATATTGTCTGGTTTATATATTTTTAATATTATTTTTGGAAAGGTTCCGTCAATAATTTCTTAAAATTTACAGATTTATTTTTTA
>fcc_comp2034845_c0_seq1
TTTAAATCAAGAACTCATTTAAGAGATAACAGAATTATTTTGCAAAACAGAAATATATTGTTTATGTTTCTTCCACCATATTATTTTTTGTAAAGCTCGATTCAAAATATTTTTTCTCAAAATAAATCCTCTATATAACCCACTTTAGCTCAATGATATTATGGTCTTTTGTGTGAATTCCTTCTTTTATAAATGTTTATTGAGTGTTACAGCCGAGGATTTGATGATATTTTTGGATTTATGGTTTTAAATATTACTTCTTTGGCTTCAGGAGAAAAATAAATCCTTATTTTTACTTTACTCTAAGGTTTATCGATATTAATGTTTACCTATTTATCCCGATTTGAAAAAGTGTTTGATTAAGCTAGAAAATGGTTTATGTACATAAATAATCCAATATCACATTAAAAATAGATACGATACTTTGATTTTATAAAGAAATTGGCAATTATTTATGATTT
>fcc_comp100956_c0_seq8
TACTTTTTCATGACGAGTAAAACAAAAGTGGCATACAGAAAGATATTCGCATTAATAAAAGAAAAATTTACTGATCGCAATATTATTTTGCACCAACAGAAGTTAAAATTGATTTTGAACGTGCAGCCTTTAACGGAATCAGACATTTATCCACCGCAGCTGAAATAAAAGGGTGATAATTTTATTTCTGACAGGCGATTTGGAGACGCGTGCATAAGTTGGAGCTGATTACTCTGTTTCATGAAGATCACGCTGTCGAAGACTTTTTTAAATATTTTTGACATTACCTTTAGTTCCCCTTTCAAAGTTAGAAAATCTTGGGATCACCTACTTGGCATTCAGTCACCGGATAATTGAGCGATTTCTGAGTTGATTTCTTATGCCAAATCGACATGGCTCGCCTTCTCTGATACATCGTTGTTCGGAAGGTTAATTTGGAGTCAGTATGAAGTTTTACGCGCCCGAACATTCAATTTTGCTGAATGTTTTCATTCGAAAATTAATCTGAAAATAAACAAAGTTCAAGTTAATTTTTGGGAGATCGGGTCTGTTTTTTAAATAGATTCATAAAAATATACGTTTTGAATTAAGAAGACTTATTAATAGGAATAAGCCAAACAAAGAAAGGAATCTTATGTTGAACAGGATCAAATAATTGAAGGCCTTTGGAATCGTTCTAACGAAGAATTTATTACACTTCTTGAGTTCATTGAAGGTTTATAGAATGATTTTAAATTTTAAATATTTTTTATTTTGTTTTTAAAACAAAATCACATAATTTAATTAAAGGCGGTTTCT
>fcc_comp1281756_c0_seq1
TCTTCCGATCTGTTTTTGAAGATAATGGGATATTATAAAAAGCTGGTATACTATAATTGGAAAAAATACAAAAAAGTATGGCTTATTTTTCCTTTTTAATTCTAATAGACTGGGAAGCTGCAGGAAGATAATTCAATTAAACGAGACTATACTCTCTGGAAAAATGAAATGTAATGTTTGAGCAGTTCCTAGTGAACCAACTTAGGTATATGGTATGGTTAATACATCAAATTCTCCTGCAATCAATAAATCATAAAGATGTAAAGGATCGTTCTGCATCAACGCTTCTTCCAATAATAACGAAGTTAGCAAGACCCAGTTCAGTTATATGGAATGATGAATCGCCCACTTACAGAGTGATTAAAATGCATTTTGATAATCAGACATGTATAATAAATATAATATTATAAATCCCGTAACAGGAGCTAATACTCAAAATATTAAGTATTATTGAAGCAAAATAAAATTAGTTGTAAAAAAAGTTAT
>fcc_comp84597_c0_seq2
TCTAGAGTTTCTCACATCATTTCGTTTTTCCTGCCTAATCTCATTAGATTAAACGAATATTAATTTAAATAATATTATTAAGTTAAAACAAATATTGAGTCAAAAAATAGATAATAAGATTTATTGTTCAAATCTCAAATTATAAATAAAAATCAGAAAATATTATTATTATATCCAGAACTATAATTTCCATTAGCTTCATACAATTTTTCAACTATATTTGAAGTATTAAAGCACCATTCGAGGCCGTCTATTCTTACCAATTTTTTCCATATGAATATGATATTCAATTAGATTTATAAAAATAATTTATGGGAGTATAAACATCAAGATATATCCATGATTTTATTTTATTCTCCTATTACATTCGACCTGTGAAATCTCATCTTAACCATTTTTAAGACAGCTCGTCTAATATTTTGTTGAATTTATTTTTTTTTTAAATTCTCAATTTTGAAGACTCTATTTTGAATCTTAAAATCAAATAATTAACTTTTAGACATAGAGCAACACAGAAATATTTCGATTTATTAATCTTGGTATTATA
>fcc_comp87266_c0_seq6
GCCAAATCTATCAGAATACTAATTTAATTGCAATAACAATTTTTACTTAGGTATGATCGTCAGAATTACTTGATATTAGAAAAACTACTCTCTACGAGGTTTAACATGTATAAATAAGGTAACAGAAATTCAAGTGAATCTTTGTTGGTTAAAAAGATCCGAAACTTCTTGAATTACATAGATTTGTGCATTTTATAATATCTTTTTGCGTTTTTTTAATTCGGGAGGCATTCAAAATGGGTAAAAATTAAACCATAACATTTTTAAATATTACATGTTCCATCATAAATTATTTTAAAATGAATGATACCTTTTTGAGATGTGCCACTTAAATTTAGAACATGAAAATTTGCTCTGCTTC
>fcc_comp55168_c0_seq2
ATTCACCGCTTATGCACATTGCAACGCATATCGATAAATTCCTTGATTTTAAAATCCGTAATCTTGAAATAGCATCAGTGCCGCTTAAGGATCTTCCTCTCTTTTTTCTTTTAGATAATGAGAATCCCACTTCACCTATGATTAAAAACTTATCATGAGAAAAAGTGTTTTGGAGTTGAAAAAATGAGACCGCATATTTATTAGGCTTTCAATTTCAGCCGGTGTATTTCTTGAGAATGTAGAAATTATGAGCCGTTTTAAACTGATGTTTAGGTGACCGTATTTTTTATTGAAGCCAACGTTTTTGTGCAAACAAAACTTAAAATGTTTTGAATTGCTGT
>fcc_comp87266_c0_seq4
GCCAAATCTATCAGAATACTAATTTAATTGCAATAACAATTTTTACTTAGGTATGATCGTCAGAATTACTTGATATTAGAAAAACTACTCTCTACGAGGTTTAACATGTATAAATAAGGTAACAGAAATTCAAGTGAATCTTTGTTGGTTAAAAAGATCCGAAACTTCTTGAATTACATAGATTTGTGCATTTTATAATATCTTTTTGCGTTTTTTTAATTCGGGAGGCATTCAAAATGGGTAAAAATTAAACCATAACATTTTTAAATATTACATGTTCCATCATAAATTATTTTAAAATGAATGATACCTTTTTGAGATGCAGCTAATATTTATGTCCTCATACTGCCACTTAAATTTAGAACATGAAAATTTGCTCTGCTTCCTAAAATTAATCTTGCCAGAAATCCTAATAAGTCATTCAATATACATCTCATTTGTCCAAAAATGAAATGCTGTAAAAACATTTGGAGCGTAAAGACGTCTATTTTTTATCCTTTTTGCTGTATTAACACGATCCAGCTACAAAATCCCACGTTTAATTAGTATTTTTAAAGACTCTAATGTATTAATAAGAAATTGAATTGATTATAAAACTCCAATATCTTCTCATACGTGTTCTTTTATATTTAAATTCATAAAAGTTATAATAAATTCTACATACCTCTCAATCATT
>fcc_comp87271_c0_seq1
TAAATCAAATGTTGCTCTTCTTCATTTCTTTCAACTTGATCTTGATATATATTACATGCTTGCGGTATAGTATTCGTCTCATTCATTTTCCTATGAGTTTTTTTATGATATTCGTAGAAATAGAAACATCTTTTAATTCTTTTGACAGAAACCTCATTTTTTGTCAAAGGTTTTCTTTTACGATATTCATAATTACAAAAATTTTTTTTTATTCTGTTTACATCAATTCCAGGATATAAATTTTGGATTTCATCATTCGATTTTTCTCGCCAATTTTTTATGTACTTTGAAACAATGGTAGGATTCTGAGTTTTTTTTCTATTTCCTCTTTTATGATATTCAAAATTACCAAAAGCTTTTTTGATTCTGTTTAAGTCCATTCCAGGATATAAATTTTGAATTTCT
>fcc_comp1063_c0_seq1
AGTGAATCTCCCAGCTTTTCATAGAATAATTAAGTATGATTAAAAATTTTCATTAGTTGAATCAATAATGTTCTTAAAAATAGATAGTTACCGGATAATTCATTTACTTTTTATTAAATTTATCATGTTATTTTTTTAAATAGCATGATATATTTAATAAAAGGCGAAACAAACAAAGATCAATAACATGGAGATGAGTCGTTTCAACCTGTAACTGTACGGTTACAACTGTATTTGTATACAATTTCAACATTAGGTCTTTTTATTTAAATTCTTAGCATAATCATGAACCCGATGAAACAATTCTATTAGGAGACTAATAATTGAAAAAATGATAGTTTTGGTTGCGCAATAGTGCAATTCACCGCGTAATATCGTGAATAAAGTATTGAGAGGATTTTATTTAAATTTTATAAGAGCAATAGGTGATCTTGATATTATTTATTGACAATTAAGAAATTTAAGAGTTCGATATATAAAACTAAAACCTTTTTTATACCAAAATATTGAATTATGTCGCAATTTAGCAATTACATGTGTTTTTTCGCAGTTTTATAGGTATGGTAT
>fcc_comp97005_c0_seq4
TCTTGACCATAATTATCTTTAGGCGGATAAATTTGTTTCACAGAATGGTGATAATATCCTTCTATACTATAATTTAGAAGATGAGGTTAGAAATTTTATAGTCTTGGGCAATCAAAGCTATATTAGTGATTTTTTAAGTGTGCTAAATTTCACTATAAGCCTGGATGGGACCTTTAAGTCCTCTTCCCATCACTTTAGTAAATTTTATACAATACATCTAACTTAAAATTGTCAGGTATTTTCCCTCCTGTATTGATTTTTAATGGGAAGACAGAGGAGGCAAAAACTCATATGTTTGTCAATATGAAGGCAGTATTGGGTAATCATTTCATTGATTTTGAACCAAAAAAAGTTCTTATCGATTTTAAATGCGCTGCCTTTAATGCAAAAAAAGTGTGTCTTTTAGATAGAAATAATATTTGGATGCCTCTTACATTTTGGACAAGCCGTATGGCGAAGAGTCCTCAAATAAGGGTTTGAAAAACAGGTTCAGTGAGGATGCCGAGTTTGCTGACGAAATAAGGAAGATAACTGTCTTAGCATTTGTACATCATACGTGAATAGATAGAATTCGGGAACATATTACTTCTAAATTTAATTACCGGGACACTAGGATAGACGATTAAGTTGACTAATTCTACTGAATATGAATATCTAATACTCTTCCTTTATATGAGAGATCTGTTTTGTTGCAATTTGACAACCTAAGAGACCGGACAAATAACTTTGCCGAAGGTTTCAAAAACAAACTCAATGGCTTGATTCATAAGTAGAATGCTAATTTATAAGAGATAATAGATAGCCTCAAAACGATTCAAATTACTTATCATGTAGAGCTCTTGAGATTTGTATGTTGTGGGGATAAAAAAGCTATAAAAAAAATTTATGGAGAAGAAGACAAGAAAATCAATCGTCTGTGGCTAAATTATGTTAAAAATGGATTATCGTTTAAAATTCTAGTTGATAGTTTGAATGAAG
>fcc_comp1666160_c0_seq1
TTTGATTCCATTTAAGAGCTTGCTTATCTATTTAAGGTTGGACCTTATTTCCTCTTATAGTGCAACTATCGGACCAAGTTATTTATTCCCCCCAACGGGAGGAATTAAGGACATGGATACTGAAAATTTTATTTTTAATTTTTTAAAATTTATTTAGTTATTTTTAATTATGTTTTTTGTAAAAAAAGTTAATTTGACTAATTTAAACGAAAATAATTT
>fcc_comp59504_c0_seq1
TTTTTTTTTTTCAAGTCTGAACTTTCTTTAATTTTTTTTTATACAGCATATTAGAAGTATAAATGTTCTTATGATAAATTCACAAAAGCTAACTCTCAAAACATCTGCATGTAGGACAGGGCTCATACGCACACGTCCTGCATTTACGGTCTTTATATGTCAAGCACAAACATGTGAGCATAAAGATGTTATCAAATACAGATACAAAAAGATGATTCCCAGTCAATCTGCAGCGCTTTAAAGGATTATCTCCAACATCACTGATGTTTAACAGCTCATTCAGGGGTCGCAACATGTGCCAATAATCTGCAGCAACCCGACAACATCTCAAACTTTGTTAGCAATAACTTACCATGCAGTTAAAATAAATAAGCACACAAATATAGTTCCCGTGTGTGTGTGTGTGTGTGTGT
>fcc_comp102234_c1_seq3
AAAATTTGATTTTTTTAAATTGATCGGGAAAAAATAGAAAAAGCTTAAATTGATAGGGAAAATGTTTATGTAGGTAGTGAACCCTATATATATATATATATTAGAGAATACTCTCCACTAATATGGGAAAGAAAACAAAATCTGAATAACTCAATAAGGGAGCTGTTAATAAAAAAAAATTTGAGAGCGAGCATACAATCACTGGGATATGTGT
>fcc_comp800244_c0_seq1
AAGATTTTAATTTCTTTAGAAATATCTGGATAGCTTTTGTTGTTAATAAATTTCAATTTCTCAACATCATCTCATTATATTTTCCAAGTGTGGCAAAAAATTAGTAGAGAATTGAGCGAATGCTTTTTTCTGAACTAAGCGAATCATCTAATAATAGCTTTAAAATTTATGACACAAAGAGCCGCAGCAAATAGTTTTCTTGTTTCTCTATCAGAAATCTTGAAACTGGCATAGCACTGTTTTTTATAAGTTTTATAATGTAGATCGGAAGAGCACA
>fcc_comp102496_c0_seq1
AATATGATAAGGATTTAAACCTTTTGGTCTCTTAGAGCTAAATGTAGAGATTGATATATTTGATTAGAATACACGTGGAGTAAATGAGCCTTTTGATGTCGTAAATTGTTTGTAAATTCTGTTAGGGGTGTTTCTAGATTCGGTATTTTTATATATATTATTTTATCCTTCATGCATTTATATTATCATTTAGCACTACATACATTTTATTTTATGATTAGACGCGCTCGGCAATTATGTGAATCATATTTTCTACATATGTGATAAATTATTCGGTTCATGTCGGTTTCACGGCGGCTTTGAAT
>fcc_comp1277083_c0_seq1
CCTTACGCCCTAAAATATGGTTTTTTGATAGTAAGTTATCTTTACAAAAGATATCACTAGTACTTTATAAATAGATGTCGTCTGATGAATATGGTGACATTGCATGGGAACTTGATATCGATAAAGAAACTTCAAGTTCATGGGTTGGTCTGATAAGAGATTCTATTGCGTGTCATTTTCAAGAGTATAGTGTAATATTGTGATAATATAATTCTGATGGAAATTCAATTCTCTTTTAAATTGATGAAATTTTATTTAACAAGTGCAAAAATGAAATATGGAGTTCTTATGACTAAAAATGGTATATTAGTGGAATACGAGGGACCAAAAATTTTTTTATTGTTCCTAGTGAAATATCGTTGTGCATAAACTTTTGCAGAATTAGTTTCACAAAATATCTTCCCAGGAAAAAGGATTATTGCAGATAAATAGAGAGCATAAAACAGCAATTTCATCGCTTGGAAATATTCATTCATGATTCAATCAATCATTCTATTTGC
>fcc_comp99035_c1_seq2
TATAAACAAAAAATAGTTCTAAATTTATTATTACTGGTTTATCATATTTTCTTTTATTGATTTTAGATCTTCAATAAATTTAAGTTTATGCTCTCTTATAGATGTTAGCCATTTATCGGAATTAGAATTTAGAGGTAGAGTATCAATTTTCTCAATGGCTTTTGATTCAGAATCTTTTCTTAACATTCCCATAAAAGATATTTGATTTTTAAGATATATCTGAAAAGGAGCTTGAAGTTCAAGACAAAAAATAATGAAAGATATTAGTTCTTCATCATCTGGATCTATAAAGAAATACTCCACAATTATCACAGAAATTTCAGGACACAATCTACAACTAGTTGATGAATGTAGCGCCAGAACACATTTTAAGGCGACTAATATATGATTAATACCGAGAAAAACTAGTTTTTTAA
>fcc_comp99035_c1_seq4
GAAGTTTATGAGGTAAAATCGTTGTGCTAACTCTGGAGGATAAATTAGCTGAGTTTGTGAGCAAATATATATAATATTCGCGAACTTTTATAAAAAAAACTTACAAGCATATTTATAGTAAAATATGCGAAATTTGAGGAGATAGAAGATAATGATTTCATCAGAGATGGTATTATCGAAATTTTTTTGGATACTACCTTCTG
>fcc_comp92850_c1_seq3
TTTTTTTTTTCAAGAAAATATATGTATTATAAGAGATTGTATAATTAAAATTTTGAAAAACAAGTTTTTTTCTATAAAACTTGATTCAGCGCCTTTGATGGGAAGAATATTTCTCAGTTTATATTTGTAATGTCATAAATATTGGAATGGGAGAATAATCGGGAGATGTACATCTGAATTTATTATAAAGCTATTGTCGCAATATAAACTGTCTATTAACAATGAGGTGACTATTACGGTCGAGAAATCAGCTAAATTAATAAAATTGGTCGATAATTTTAGAAAAGATGTCTCTGAGATTTCTGAAAAAGAAAATCTCACATCTGTACATAAGAGTTAAGACAGTGTTTTGATTTTGGATTGAATAATGCTACTGTTGACATAGATAATTAATTAGAAATCAACTCATTAGGCTCTAAATTGGTAAGGTGTGAAGAAAATAAATAGCAGTTAGCGTTAAATAATTTTGTTTTTGCATAAAAATATATTTGATAATGTTAATTCGGAAGTATAAATATTACGTCTTTGTGCTCAAAAACAGTCC
>fcc_comp99301_c2_seq1
GTTAACCACTCTTACAACTTCATTGATTCCGAAACGGGTACCCACACCAAAAATATCGAGTCTAATTTATGGCAGATAAAGCGTGGGTTGTCTAAAACATATACAAGTCACGATCGTTTATATTTATTCTTAGGAGAATTCCTTTGGCGTTAAATGTGCTCGAGAAAGATAACGACAGAATGACATCCTTTTTACGATGCTTATAAGAATTAAATAATATTTAGTTTTGATCTATATTTTAGCATATAGTTTTTAATTTTTATCATAAAATTCAGAGGATTTACATTTAGACAACATACACTAATGTGTTTGAATTCTGCAATGGAGACCACAGTTTTTATAATTGAAAAAAGAAATAAAAAAGAATTTTTTATATAAATCAATTATTTCTTATTTTTTGAGACGAAATAATATAAATAAATTTAAAAGTATCACATCATTAAAGATTGAAATGCAAACTATTTTAAACATAAAAT
>fcc_comp1055274_c0_seq1
GTGATGTACAGACGAAATCCATAAAATTTCTTAAAGGTCAATGAGATTTATAGTAGAAAAAATAGAAAAAGCTCTGGTAATGCGGATAGATGAAGCAATTTAAAAACAAAAACCATTTTACGGTAATTTGATTGAGCACAAAGATATGATATTTTTTTAAAGAATTGAAAGAATCGTCAGTAGATAATGGTAATTCGAAGTTTAGGGAAGTCCCTAGATGGTTAAGTGTTTTTGAAAAACAAAATTTTCATTAAAAAAATAAAAGACGAAGTTGTATCGACAGATTATATAGTTTCTAAAATATATCCCTTAACTGTCCCAAAAATTATCAGGGATGGGAATTGTTTTCAAGATCAGATTTTTTAAAGAGAGGAAACGGGATATTTTTGGAAAAAGATGCCATCCCAAAAGCCATTGCAAAAATATAAATTGTAAGAATGAGTTAAAAGCTTTAAAGACAGTTACATCTCGTTTTATAGAAATTCACCAGGAGATAAAATGTTAAAACCACTTCTCGTAAATAAATTTTTAAATGCTAACACGCCTAAAGGAATGAATCGCAGATGAATTTTATTATATTTGATTGCTTATAATATGGCCTAGGTAAAAACAGGTATCTTGATAATATTTTTAAAAGCTAATTTTTTTTACTTGGATTATAAAAATTACTGTTGGAAATAAACTCTAATTTAAAAGTTCTGCTTTTATTGATAAAGCAACCAGTCATAACCAGCTGTTATATCAGAATAAAGAGATTGAATTTTTTTATCCTATTACCACAAGTATTATTCAGCCCTTGGATCAAAAAAAATCTCATACATTAGAAGAATTAGGTAAAAAATTCTTTTTAACACATATTGGGAAGACTAGAGGACGAAGACTCAACTTTGCATGAAGTTTAGAAAAAATATTTTTTTTATATTGCTTGAATTTTGTAGAATCTGCACTTTAACAGGTAAATCAAAAAACTTTAAAAGCTTGTTGGAATTTTGTCTGGCTTAAGTGTGTAAAAATAATTTAATACTCGAACAATGATGTACACTGAGATCAGATATCGTGAAATTAGTGGATAGAATCAGGAATGATAGATTGTGTACATTTTTCATATCTCATTACAGGAAATGCTTTCAGCAATGAACGTCCATGGTGTTATAGATTGCATATCAACGTTTCGCAAAAATCATTCAGACATTTGCAAATCATTTATGTACCTATTCCACTTAAAGCTTTCCGACTCATAGAAAATCTTAATTTTTAACCATATAGGAGACAAATTTATCGTACGTGATATTGATAGAGAAAAATATTTGTATTTCATAAAGACTTAAAAGTGTAGATGTTAAGTCATTAAGAAATTTACAAAAATAAGTTGTTAATAAACAGTCTCCAAGGTTAATAACTAGGGTGTGGAGTTTTGAGATCG
>fcc_comp617554_c0_seq1
CTTCCAATCTAGTATATAATATTCATGTAATAAAAATTACATAAATTAAAAATCCAAATATGACTGTGATACATACGGAAAGATGAAAGTATTAATAAAGTGGGAATTGAAACCTAAAGTGTTTTGATTCAGTGGGGAATCAACCAACTATCCTGTGACCTCATAAAGTGTTTGAACATGTGAACTGCAATCAATGTACAAATTTCTTTGCGTTGGATAACAAAATGGCTAAACTTTATTTCCGTGTCCTTGTTACAATGTAATTACATCTAAGTACTGAGTAATATTAAGTAACTACATGT
>fcc_comp3586_c0_seq1
GGTATGTTTCCAATCAACAGCGTTGTTCAATTTTACGTTTAATTGAAGTAAGTTATCCAAGATTACAAAATATTTTGATAAAGTTAATTGAGATAATGAAAGTAAAAAATTTGATGGCTCGAAAACTTGGTGACTTTGGAACCTAGATGAAAATTGACGAAACGATGTTAAATCTTAAACGAAAAGACCACCGAGGTCGTAGTCCAGAAAAAAAACCCGATGCACTTACGATGGTCGAAGTTAGTAACGGGGTACCAATTAATGAATATGCGGAAATTATTCCAAACAAATCTGCAGAACCCTTGATCCAAATAATTTTACGACATGTAGCAGATTCGAAGATACATAAAGATGAGCATCAAACATATCCTTGCTTAAAAGATATGGATTTG
>fcc_comp89810_c0_seq1
TTTAGATGCATTTTCATCTAATTTCCTTAAAAAATGTTTATCAAATAAAGATATATCATCCTGTTGTTCAATATATGCAATGAGAGCAGCAATTCGTTTTCTTTCTTCAGTATGAGAAATTATTTTTACTGAAAGGTTTTATTTACTGTAAGTTTCCTCATACTCGTTGTATTTTTCTTGGTTTTCAATTTTTTTATCAGTAAAATAAGATATAATTTCGTTGTCTATTAAAGTCTCATTTTCGAAAAAATAATTATTCTCTATCCAAATTTTAATATCATCTTTATTTATATCATGCATATCATTAAATTTAGTAATTAATCATGTACTGTATTAATATATGCAATGTCAACATTTATAACATCCAATATTTCATTTTTAATATCTTTA
>fcc_comp94623_c0_seq16
TTTAAAATATAAATTATATAATTTATTTATTATTTAAAATTAGTAATTTTTAATAATAATAACATATTCTATCATTTTCTTTTTTCAATCTAAGAATCCCACAAAAATAGTATTTATAACTCAGACTGTTTCTCCATCGTCCCTCTTCGTTTTTTGAATACTCAATATTTCGATCTGCTCTAAAGACCTTTAATATTTTCTGTATGAATCAAATGATAATTTTGTTGTCAAAATTTTGAGAATAATGACTTGATCAGGGATTATAAAAACGAAAATTTCCAATTGCCATTCTATACGCTCTACACCTATCTCTTATTATAATGTATTGGCAGCAAAAGTTCTGAAATTATACGTGAAAAAGTTAGAGCATTAATATTACTAACATTAATGATTTTGGACTTTTTTTTTACTAATTGACAATTTAGCAGTTGACCTCTGTTATGCTTTAGCCTATTAAAGAGACTCTCTTCCATTTCAAAAAATTTTATTTTACCATCTATATTAAATCCACTTATCATTTTATTAGTTTCTATTAAATGTGTTGCTACGGCTTCGCGAACAAAATCGACCTGCTCACTTGCTGAATCTCGATCGATTAAAAGTTCGTAAGCAATATCAATATAATTATTGGGGGAAATATAATTATATAAAATTTTAAAGATTGTTCATTTTAATTTTATTTCATAAATACTTTATATACGAATTGAACATGACTACATACACCATTGTTTACAGGCCCACCTAAACTCATCTGGATATTCCTATATAGTCTTAAAGACAAAGATTAACATCCATCACATTAAATACATGTCTGTGAGTTCTTGATAAATCTATTTTAAGCTAAAAAGATTTTTTCTGTTGAGTTTTCATTGAAAATTAGTTCAAGGTATGCTTAGTTTAAGTGAAAATACGTATTCTTGTTGAGTAGTTTGAATTTGATTTAATTAAACGATATAAGTATTTAAAGGTCCTTCGATATGGGATCAATT
>fcc_comp100359_c0_seq30
CTTTACTGATAATTACTGCAGCTAACGCATGAATATATATACAATTACATTAATATTCTATAGAAAAAACACAGAATAATTTTTTGCTACGTCTTATAAAAATATTATTCATGAATTTAGATCTATCTAATTTTACATAGAGAAAGAAATTTATACTGCTTCTTATAGCTTTAGAATGATTAGCCAAACATCTGTTGATTCATTTTTTTCGAATGAATATTTTGATAACATATCAATTGTTTTCTGGTCTTCTAATATAATTTATATGTTTTTATAAAAATGAAATACATAACTATATCTCCTCACTTATCAATTTTCCTGCAGATTATAAAATACTGAACACATAGATATTATTATGATCCTCTTTAGTTTCTTGAATATGAAAGATCAAAAATGCAGATTGTCTTTAGTTATTGAATATATTTAGTATAATCATTACTTTATTTAAAAAAAGAGAACCAGAAACCATAATGCCGTTTTTCTTTGATATAAAATCCTTTGATTCAGGTTTCTTACTAACTATCATATAAAAATATCTTTTTTAGAATCATGCATTCAATATTTTCCCGAAAGTTTATGAAGTATTTCTGATTTTACAATCGGATTTAAGACTAATACGAATCAAAAATGTTCTGCTATCTTATAATTTTATTTATTAGTAGCTAATTGAG
>fcc_comp3486921_c0_seq1
GTTTAAAATGCTTCGATCACAAAGATATATTTTTTCATCAAAAAATAGGAAAAAATTAATATTCCTATATTTTTATTTTAACATATCCAATAAATTTTTGTACATTCATCTTTGATATTATTTCTGTAAACTCCGGACGAGATGACTTTCCCCCGGTATACTACTTAATAAAACCCTTTAAATTCCCATAATCATTCTTTGAAATTTGAAAATTACATT
>fcc_comp2406978_c0_seq1
ATTTCAAATTTAGAGTTTGGAAAAATATTCTGAGATAGAGAAAATAACAGGGTTTCCCATCATATTTTGACATTGTTCAATTCAATTTTGACAAAAAATTACATTAAAAATTCTTTATTAAAATAAACAAAAATAAAACGATAGTAATTTAAAATTCATTAAAATATCATAATGCATCAACAATTTGTTCTTTCCTAATACATAGTGGCATATATCCTGGCATGTGTCGAAAATAATTATTGCAAT
>fcc_comp5796_c0_seq1
CAAAGGTATTTATTATATAAAATGAACTCAAGTAATCCACAGATGATGAACAGGTAATGTGGCAGCATATAGCACATGACAATACCAGACAATGACCTGAAAACTAAGAGGAACTTAAATACAATTGAATGAGTGTCCATAGAAACTAATAACTGACGGGAAAACTGAACAAAGGAACACAGGTAACTCACTGGAGAAAAACAAACTAAAAGTCCATGAACATATGTGATAATGTACATATAAAAAAAA
>fcc_comp61895_c0_seq3
CTTAAACAATATTTTTATTAAAAATCTTCTCATCGTAAACCTTTCAACGCGAAACTCCTCACGTTTCGATAAAAACCTTCTTAATCCTGATTCGAAATTAAGTTTGATAAGTTCCTTGATGGGATATGGATTCTTCTATGAAATGTAATGTTTCCACTTGATATCACTTCTGAAATTTTATTCAATTATGACGAATATTCCTGAAAAAAATTTAATTTAAATTCACATTATCAAAAAAAAATTCTTCGTTCCCCTTTTTTATGAATTCCTGCTGAAAATGTATCTCATCCATGTAATTTTCACACAGATTGACTAAGGAAGTCAAGAAATTTTCTAAAATTATAAAGGGAATCTCTAATTAAAATACTTAACACCGCTTTTCATTATTGTAGCATAAAATGAAATATTTTTTCTTCGTATTACAAGCAAATTCTTGTATGAATGTAAATCGATATTGTTTTTTCCATACC
>fcc_comp100956_c0_seq5
GAAAGATTGAAAATATAATTTCATTAGGATTATCGAATACACAAATTATACATAAAAATGAAAGAAAGAAGAACCAGTATCTATAGATAAACCATCAGATTTCTGCCATAATGCAGTCAGAAAATCGCTTACGCAAATAGGAGACGCTGCAACATGGAGTTTAAGTAGAATAATTTGAAACCAGTCTTTTATCAACAAGAGTCTCATAAAAATGGAGATAACCAGAAAAAGACTATCTTTAATTTATTTTGAGAGAAACTCGAGTCGTATAATTTATGCAAGAGCAATATTTTCGGCTTAGGTCAATGATAAATCCTTAGACAGA
>fcc_comp3620686_c0_seq1
CTTGGATTTAAAAATTTATCGATCTCTAGTGACGTAATATATTCTCGTTACCAAAATTGGCACGAAGTAATAGTGATATTATTTCTTTAAATAATTTATATTATTTACGCACTTATTTAAAAATCGTTTCTAAATGAATTAGTTTATAAAATACTCCCTTATTTTCGGCATTATATATCTTTTCTTCTCCATAAGAGTAATTTTTTCTTTAAATTTAACTTAAAATTTTCAAAGTTTAGGATTCTAGAAAAAATTTCGTTAATTTCAGATGGGGCATATTTTAAATTTATCTCTCCATCCTAAATGTGCTTATAGGTGAAACAAAATTCCAATTTATTTTTAGTTTTGATTAAATTATCATTTATTTTTTGAACACAATATATCAAATTTTCAATCCAGATTTATAAATTAATGTTAATATGCTGATAAATTGGTTTTCGATTTATATACACTTCCACTTCAAAATTTTTAATTACAAAAACTTTAACATTGTTCTGCCTAAATC
>fcc_comp100841_c1_seq19
ATGGGAATAAAGCAAGACAGTTGAACAGCATTACATATTTTTAACAATCATATCACCGTTATATCTTACGAATAATCAATGATATTTTATCCATCTATGAAGAAATAGCCCGAAATGAAACATGCATTCACTCATTCTAACTCAAGAAAAAACAGTAGTGAATGAATGGATTGCAGCAAGTTCCAAATCCGCAACTATTACATCTGGTTCAGCCTTGCAATTAATGCATTAAATATTGAAGAATCTCTAAATAAGTATTTTCATTCTTATTGGGCAATAGCGCAAAAACAACAGGAAGCACATGATGGTTTTTAAGGATTGAAATA
>fcc_comp88474_c0_seq7
TTTTTTTTTTATCACAAAAAGAAAATTAATAAAAAAATTTAATTATTTATAGGTTGTTCTGGAATATAATCAATGTTATTCTTTGCTATTCTTGCTATTCTTTGGAGATAAATATTTGTCTATACATTAGTTTTTTGAGTTTCGTCATATAAAACAATTTATTTGATTCTTGCATTCTTTAATAGATATATTTTTTATAGAATGTCTTATCCTTCTATGACCACTATATAATATTTCAATTAAAACTCTATTATCAGCTTCATAATTTCTAATAAATTCAAGAAATTTCCAACTGTTCACATGTTTTATCTGAATAGAATTCTAAAACGAGAATGCCATCCTTCTACGCCACGTTTGGTTATTATATTCCATGAAATTACAGAATTGTAATTATTCAAATTTTACTTATCCAGGTATTTCCATTTTTATCCATCAGGTATAATTTGACACATAGAATTCAATAAAAGTTATCTATTCTTCGATTAGGTATCCGGTCTTCAGATAAAAATTTAAGAGTCATGAAAGCGCTAACATAAAATCTATGTTCGTTTTCTTATGAACCACGGTTGATGAATGGTAGTCATATTTCCATTATATTTCTCAATAAAGACTTTTAGTGAAGAGTTTTGAAATTTACTTTTTAAGGCATTGATTG
>fcc_comp86559_c0_seq9
TTTTTTTTTATATTTTCAATAAACTAAATTTATTTTTAATATCAATGAGACGAAGTATAGCTGACAAAAAAATCATTTCTGCAATTGAAATAAAAACAAAACTCTCTAAACAAATCAGGTTTGTTCAAAGTTGAACAGTTTTTACTCTTATATTTTCAAGCTTCAAATCATTGTGAAACGATTAAATCATTTGAGTATGTACATACCAGTTTCTCTGTTAACAAAGGATTACATATGACATACTTTTCCATGAATAAATCCAAAAGTTCGAGGTTACAATATGACTTATGAACATCTGACTATCAATTATTGGGATGGCTATGCATTTAGACTTGTTTGGTATTACGAGTTAAAAACATCTTGTAATTGAAATTTCGACTTCAACAACACAGAGAAAGTCTCGGTAGTTTTTAGATTTTTAATTAAGCATAGTTTCATCATCCTGCTCGTGCTTGTCATAGCCATCGATTTTATTTTCTGAAAAATCAGGACTCGGGAATGTTGAAACTAATTTTGAAAAATTTTGAGAATAGTTTGTTTTGATAGAGAATAATAGGCAGCCATTGAATATCGTGAGCGACGAGAAGATAATCTAAGATAATCTTTTTTCCTTCAAAAAAATGTTTCCTTTCTGATCAACACATAATTTATGAATGTCATAATACTTTGAATGCGCATCTCCAAGCAATTTCGTCCTCATTATTCATATATTTATTCCAAAACTTGCTTGAAATGCATTCATTGCAAATTATTTCTTTGTGGAGAAACTGTTTTTCTTTGAGGGAATCAATCAATAAGTTCTATTTCTTGTTTGATAGTTGTGTTGAGGTATTTTTTCAATTAGTGAGAAAGGCATCGGGTATATTTTAAATTTATTTTTATATGTAAATAAAAAATGATATTTGGAGGGAATATTTAT
>fcc_comp3466954_c0_seq1
GTCAAATTATATGGGAATAAATAGAAGCATTTTAAAAATTTTTGGATTAAGGGATGCTAATTAATTAAAAATATGCAATATAAAGCATCTAATCTTAGGTTAGATCTTTTTAAATCAAGAAACGAGTTATATTTCAAGTCGATTTGTGGGGAAGTTAAATCTGCTGATATAGGACAGTTAAAAAAATTTGGAGAGGCTATTGAAGAAAAATTAAATATTTACAAACCCACTGACATTTATAATTGTGATGAAACATGGCTTCAATTTACGAATCCACCAAATATAAGTTTTGTTGAAAGAAAGGATGATTGCGAGGAGTAATAAATAAACAGGAGATAATTACAATTTTGTTTAGTTGTAGTTTATCAGAAGAAAAATTTCCACTACTGATAATCGAAAAATC
>fcc_comp88474_c0_seq8
TTTTTTTTTTATCACAAAAAGAAAATTAATAAAAAAATTTAATTATTTATAGGTTGTTCTGGAATATAATCAATGTTATTCTTTGCTATTCTTGCTATTCTTTGGAGATAAATATTTGTCTATACATTAGTTTTTTGAGTTTCGTCATATAAAACAATTTATTTGATTCTTGCATTCTTTAATAGATATATTTTTTATAGAATGTCTTATCCTTCTATGACCACTATATAATATTTCAATTAAAACTCTATTATCAGCTTCATAATTTCTAATAAATTCAAGAAATTTCCAACTGTTCACATGTTTTATCTGAATAGAATTCTAAAACGAGAATGCCATCCTTCTACGCCACGTTTGGTTATTATATTCCATGAAATTACAGAATTGTAATTATTCAAATTTTACTTATCCAGGTATTTCCATTTTTATCCATCAGGTATAATTTGACACATAGAATTCAATAAAAGTTATCTATTCTTCGATTAGGTATCCGGTCTTCAGATAAAAATTTAAGAGTCATGAAAGCGCTAACATAAAATCTATGTTCGTTTTCTTATGAACCACGGTTGATGAATGGTAGTCATATTTCCATTATATTTCTCAATAAAGACTTATTAAAATGAAACAAAAAACCTTTTAGTGAAGAGTTTTGAAATTTACTTTTTAAGGCATTGATTG
>fcc_comp16600_c0_seq1
GGACAATAAATGTTGAATTTAAATAAATATTTATTTACGCGTTGACCGGGAAATTTAAATCTGAATAAAATATATCGTAAATAGTCAAAATTTAAACAGCGTCATGTTAGTGCGTCAGGTATGATGAATATAACCTAGAGTGCTATTTTCGATTATATTTAAAATAAATAAAGCAACCTTATATCTTTTTATTTCATTTATATATAAAGCAGTAAGGAAAATATATTTCATAATTTTAAGAAATAAGAATATAAATTAAAATTATGCATAAAAAGGAAAATATGTAGATATATATTAATAGGAAAAAGTCATTGACCTGCCAGAAAATACCCTCGACTTAATAAGCATAATTCGAGTTATTAATATCGAATATTAAATTGATGTAGAGATATATAAATATATAAAAAATTTTTTGTTGCGCGGTAGTATAAGAATTGCATGTTCCAATCCCTAATATATATTTTAATGACGATTTTTTATTTACTACCTGGACATGATATAGTTTACTTTTGACGTTTCAGCTCATTCGTCTCGGTTGACAGATTAAATAATTTTAAAAATAAATAAGATTAACTTCTTTCTAAAAGTATTTATGATCCATAAAGTGTAAATTTTAAATATTTTATTTTAAAAGAAATCTTCAAAAAATAACTTTTATGCGATATTAAAAATTTTCTTATATCATCAGCTGACTAATTATTGTTTTCT
>fcc_comp1657774_c0_seq1
CAGGTTTTGTCATCCAAATAAGTGAAATTACACTGCATTTAAGTCAATTATATAAGCCTATTTTTATTATTATTATGTATATATGTTATTATGTAAAAAAAAAAAAAGGCTTACACTGTAAGTGACAAACAACAGAAGAAAAAAAAATGTAAATCAAAATTATTTGTATGGCAAATCATCAAATAAATGGAGCACTAATTGCTTTAATAATTGAAAACAAATTAAAAACATAAAATTGAAGTTTCTGTATGCGTCACAGACCCAAAAGGAAACTTCTTTCCAAACAAACTCATGACCCGTGGAAACCAGAAACTGCTAAGAAAGAGCGAGCCACAGGCAAGAGAACCTCCATTTGCAGTAAGTTTTTCTCAACCAATTTTTTGTGGTTTGATGTATGTTGTTTTACTGAATAATTTTGTACTTCAGTATGTTGTTAAAGGGTTAGTTCACCCAA
>fcc_comp5074007_c0_seq1
TAAAGTTATTATGCTATGCCATCATATATCTGACTACATGTATTTATAAAGAACTCGATAAATCTTTTCTATATATAACTTACTATACAAAAATTTGTAAACAGTTTTATATCGCATACGGGGATGGTCTTATGCATTTTTATATAAAATATCAGCTAATCTTTGTATCTTTAAAAGAGACAAAGGGGATTATCAGAGCAACCAGCGCAAAAAAAAACTGTTTATATAAATTTATATTTAAAAATGAAACAAAAAATAGCTTTATAATCGTTTTTT
>fcc_comp6196775_c0_seq1
GAACATTTTTTGCCCAAGTTGATCCGCAAAGAAAAGAACGACAGTTACAATTGGTTTATGCAAAACTATCATGAGAATTTATCCTCTGGGAAAACTCTTTTGCATTATGGGAGAGCTTTACAATTTAATATTCCCATGATTGCAATTAAAAATATTATATTTGGAATTTAATTGACTCATTTTTAAAAAACAATATAAATAAAAACTATCAACAACCAAATAAATTTTAAAATGAAAAATATTTTTGCACGATAATTTATTTATTTAATTGTTCGTTTCTTAAAGTTTATCAAGCGATTCATACATGTTCAAATAAAAATTTTCCTT
>fcc_comp1888240_c0_seq1
CAATTTAAAACTATTTTCAATTTTAATTTAGTTTTAGGTTTCAGAAATTATTTTTAAATTTGAATTTCTTTGTTTACTTATTTATACCAACAGTATGAGTGCTTTTAAATTTTTTCATACTGACGCCTGTCTTGGATAAAAATAATGTAGTGTTTATAAGCGCAGCTCTGCGCTTTCTCAGATAAAAGAAAATATTTTGAAGACATTGTCCGTTGACATTGACATTGATTCCATATTATTTTTTACCTACTATGGAAGTCAATGGTGTCCATCATCGGTCAACCTACATTCTTTAAAATATAT
>fcc_comp606500_c0_seq1
TTTTTTTTTTCATAAATAAAAATACATAAAAATCAATAAATCTTTATAAATTCAATTGTTTTAAAAATTATTTTCTCTCTCGTTATCCCACCACATAAACTCAATTAAAAATAGTCCTTGAAATCTTTTTTTAACACCCAAAGCCTGTTTAATCCTATATTTTAATTTTTTGTTGGAAATTTCAACATTTTTGGTATAAACTTCTTCAACAGAATCGATAAATTTTACTTTATAAATTAGGGGGTATACTTCAAAATTTTATCTTTTGAAACAATATATAAACCTTTGCTTCATCATTATAAATTTTCTTTACGGTTCTAATATGCTTATAAACAAGCGGAAATATCGTTTCTGCATCTTTTTTTCAATTATTTTTATAAACTCACTTGATGGCTTGGTTGAAAAATCAAAAATCGGA
>fcc_comp99332_c0_seq14
TGGAAATGAATAATAAAACGATAATTGAATTAATTGAAATCGATATAAGTAGTTATTCTGATACAGTGGTTCCCAACCTGGGTTTGGCGAATATCACGGGGATTACTGTTATGGGATTTTTTTAAGTTTGTTCTTCGGCACTCTTTAGACGTCGGTTTTTCAATTTTTGCACCAGTAAAATATATACATGTGTTTTTAATTTGAATAAATTCATATTTTATTTTTCCAATTACGATGGGTTCGGTGAATGCACATTTGAAACTGATAGGGTTCAGTATCTTTAACAAGGTTGGGAACCAGGTGACTATTCGTCTTTTTATTTGATACGATGTCGTTTCGAATATTTTCGAAGAAGAGAACAGCGAAATGATGTGTGGATACTAAAAGTAAATATATAAAAATTATATTTAAATAAAATAATAATGGATGAATTATCTTTTTATCTATCCAATAAACTGTATAATACTTATAATTTTTATTACATTTCTAAATGACCTATTTTTTTTTGTTATAAAATATGGTTACCGTAGTTATCGGATATATATGATGAGAAATATTTCATTTTCTTTGGAAATAAGACCTATTAATCAAATAATTATGCTATTTTATTGAAAATAAAAGTATTTTGTTTATATAAATTTTTTATTTTTTAATATATGTCCCGGTACCCAGTTAAAACCGACATTTTTTTTCTAAACTAGACACATCATATAAAAAAGAATAATGAGATGAAAAAAATTTTAATTATGAACATAATGTTCTTCAGCTTTGCATAAATAATATTTCGAGACATCAATCTGAAAAACTCTCCACTATATTCACTTGTTATTTTAGATAAGCCAATATGAATTAAAACCCAAAAGCAGGCCATCATACCAATATGATAATACTGCATTTACTTCCAACTTTACCATAGAAAACTCATTTTAAATCGGTTTAAGCATGTATGAGTACGGCCACAAAAAATA
>fcc_comp709958_c0_seq1
TTTTTTTTTCAAGAATTAAAATATATAGATTTTAATAATAAATTATTAAGAATTTATGTGAAAAATCATCCAGATATGGCACATATATCCCTCCGTTGCAAAACATGAGTCCGGTTTTGTTAAATTAAGAATATTAGTGACAAATAGAATGAATTTTATTTTGTGATTACAACAAGTAATTTAGGGATTTTTTTGATGAGGTGAAAAATTATCAACTAAAAAATATCCGTCAAAATGCCCAAAGTAGATAAACTTGTTTACCATATGGTATTTCATTTCCATGTGGACTTTTCAATGATTCAGAGAGACTAGTTGAAAGAAATTAAAAATATAATTGAATATTTTATTATATTTTTGGGTATTTTTTATCTTCAAATATAACGTATATTTTTTAAAATCGGGAATATGTCGATATAATACTTATATTAAT
>fcc_comp54580_c0_seq2
GACGCTCTTCCGATCTTCGTGAATCCTAAAAATAGGGGGCAAAAACAGCACGTGGAGTCGTTTAATTATGCGATTTAATAGGAGATTAAAAAAATAAGAGATTGAAACTGCAACAAGGAATCTGTCTTTAACTGAATTTCTTTGGAGATGGAATGACAAGAAAATCTTATTTGAGGCATTATTTATATTAATAAAAGTTAAGGTGATTTAAATATGAAGTA
>fcc_comp39064_c0_seq1
TATTACACGAAGAAAGATAACGAATAAAAAAAGAAAATGTTTTCAAACTAGTAGAAAATTAAGAATTTGATAATAAAAAGTGGTAAGAGTATTGAGAATTAGTTATAATTCGGCACGATCTATATTTTTACTGTCAAGGAAACAAAGAACACTGCAAACACATGGATCAGAAGAACAGACCCAAAAAATGTGGTTTTTTCGATCTATAACGATCATTTATCGATTAACAAGGAATTTATTTTTATTTATAAATAAGTCATAAGTTTTCCAAATAATAACGTTTATTTGTCAAAAAACAGCGAACACAATAAATAAAACAAA
>fcc_comp128580_c0_seq1
TCATATTTTCTAATTCAGATAAAGCTTCAAATAATAAACGAGGTTTTTTCGATGAAATTTTAATAGCTGCATTTTCTATCGATATCTCTGGATTAAATATGTTTAAATCATGTATTTTACTTAAATTTACACTACCAACTTTCATATCGATCTTAGTAACATTCAGGTTTTTAGGTAATTTTTTTCCAACTTTTATTTTAGGCTTCTGAAAATCGGATTTTTTGTGATTTGGCATTTTTTAAATAAAATGTTTGTTATAATATTTTCACAAAAGTATTTTTCTTTTCTTGTATTATATTTCTTGATTTCTTGATGATTAAAATTTTTTAAATATTTATATTTTACGATCGCGTCAAGCAATGTGATAGATAAAAAAAA
>fcc_comp99348_c1_seq22
TCAACAAAAAGCTTAAATTTATGATCAAGTTTAATAACTTCAGTGTCTTACAACCTAAAAATTTATGCTTATCTCTTAAATACAATTCATGTCTTTTAGGGAAATTGTTAAGTCAGTTTAAAGACGCTTAAAACTCTTATGAGGGTATAACTAATTATAATTCCATTTCGAAGAAAAATTTTTGGATATCAGACATGCGCCTAATGAGTATCTTTACTTTCTTGCTAAAAATCCATTCCCATATGCCCGTTATTGACCTGATCCATCTTTGCCTTTCTTCTTACACCACAGGGCTATCAGTTAACACAGTTTATAGTATTTTGCTCATATTTTTTAAATCATAAGGAGATATAAAACTTTCTCGATACAGAAAGCTATAAGATTTACTTCTCGGCAGTTTTGACAGAAAATATTTTTCTATTTCTCCTTATTTAATCTGAGGTTAAATATTATTCCTAAATTCAAATCAATAGCAAACACACTTCCTAAACAAATAGAAAGTGGAAATTAGCCCGTAAATTTTATCTCGTTATCCAAGCGTAGATTTGTGCTTCAAATGAGAAAAAAATAATATGGCACGAGTAATATTTGCCGCATCCTGATATTTTCCTTTACGTTAATAAGGGATTTTTTCGTAGAATACGTATTTATGCTGTTCAACATGTTATATTTTTTTCTGTTAACAGAACCAATAAAACAGATTTTATTAACTGTTTTATACATCAATTAAAAAATTCTTAAATCAAAATAAATTCTTAATTTCTGATTTTTTTTGATAATCGGAAAAACAAAATTTCCCACAGCCAACACAACTTATTTTTTTTAAGTTTAAAACACAACAAACATCCACAGTCTGATACATTTTCCATGTAAAATATTTTTTCAGATTAAAATTCATTTCTCTTGTCGTTTAGATATAATTACAGTGTTTTCCGTATAGAGTAATAACCTTACATGATAAAATAACAATTTAAAATAAAATATTAGTAATCCATGATGAATCAACAAAATAATAAAAAAGAAATTATCTGAATAGACTAAGAATACTATTTACTTAAAACTCGATTCTGGTAAAAACACGAATAGAAATGTCGATTAATCCTAATTAAAAATAATCATTCTTTTTTGGGTTTATCTTGTCTTTTGAAAGGATTTTAAAACTAGTTTGTGACACACTCGAAGAAAATATAATCCCTCCTGTTTGAGTAGAATTTCTAAAATCTCTAACATATGAAGATGTTTAAATCGCGTTAACTACGATTAAAAGAAAATAAATACAATAATTATGAGATCGGA
>fcc_comp99348_c1_seq23
TCAACAAAAAGCTTAAATTTATGATCAAGTTTAATAACTTCAGTGTCTTACAACCTAAAAATTTATGCTTATCTCTTAAATACAATTCATGTCTTTTAGGGAAATTGTTAAGTCAGTTTAAAGACGCTTAAAACTCTTATGAGGGTATAACTAATTATAATTCCATTTCGAAGAAAAATTTTTGGATATCAGACATGCGCCTAATGAGTATCTTTACTTTCTTGCTAAAAATCCATTCCCATATGCCCGTTATTGACCTGATCCATCTTTGCCTTTCTTCTTACACCACAGGGCTATCAGTTAACACAGTTTATAGTATTTTGCTCATATTTTTTAAATCATAAGGAGATATAAAACTTTCTCGATACAGAAAGCTATAAGATTTACTTCTCGGCAGTTTTGACAGAAAATATTTTTCTATTTCTCCTTATTTAATCTGAGGTTAAATATTATTCCTAAATTCAAATCAATAGCAAACACACTTCCTAAACAAATAGAAAGTGGAAATTAGCCCGTAAATTTTATCTCGTTATCCAAGCGTAGATTTGTGCTTCAAATGAGAAAAAAATAATATGGCACGAGTAATATTTGCCGCATCCTGATATTTTCCTTTACGTTAATAAGGGATTTTTTCGTAGAATACTTGTTAAAAAAAAATAAACCGTATTTATGCTGTTCAACATGTTATATTTTTTTCTGTTAACAGAACCAATAAAACAGATTTTATTAACTGTTTTATACATCAATTAAAAAATTCTTAAATCAAAATAAATTCTTAATTTCTGATTTTTTTTGATAATCGGAAAAACAAAATTTCCCACAGCCAACACAACTTATTTTTTTTAAGTTTAAAACACAACAAACATCCACAGTCTGATACATTTTCCATGTAAAATATTTTTTCAGATTAAAATTCATTTCTAGTGTTTTCCGTATAGAGTAATAACCTTACATGATAAAATAACAATTTAAAATAAAATATTAGTAATCCATGATGAATCAACAAAATAATAAAAAAGAAATTATCTGAATAGACTAAGAATACTATTTACTTAAAACTCGATTCTGGTAAAAA
>fcc_comp6330677_c0_seq1
GTTTTCGCGAGATAATTTTTAAAAACATCATAATACTTTTAGTTAGTATTGGCGAGAGAGATTAAGACCCCAAGGAGCCCGAACCTAAGAAAATATTATATAGCGTAATTTCTTATGAAAAAAGTATCAGAAATCGACATTAATAACAGCCATTTTAACAAAAGATACAGAAGTAGAGGTACCGATTGAAAGGTTTTCATTGATAAT
>fcc_comp99348_c1_seq21
TCAACAAAAAGCTTAAATTTATGATCAAGTTTAATAACTTCAGTGTCTTACAACCTAAAAATTTATGCTTATCTCTTAAATACAATTCATGTCTTTTAGGGAAATTGTTAAGTCAGTTTAAAGACGCTTAAAACTCTTATGAGGGTATAACTAATTATAATTCCATTTCGAAGAAAAATTTTTGGATATCAGACATGCGCCTAATGAGTATCTTTACTTTCTTGCTAAAAATCCATTCCCATATGCCCTCTTCCAGCTCAGAAATTACCGTTATTGACCTGATCCATCTTTGCCTTTCTTCTTACACCACAGGGCTATCAGTTAACACAGTTTATAGTATTTTGCTCATATTTTTTAAATCATAAGGAGATATAAAACTTTCTCGATACAGAAAGCTATAAGATTTACTTCTCGGCAGTTTTGACAGAAAATATTTTTCTATTTCTCCTTATTTAATCTGAGGTTAAATATTATTCCTAAATTCAAATCAATAGCAAACACACTTCCTAAACAAATAGAAAGTGGAAATTAGCCCGTAAATTTTATCTCGTTATCCAAGCGTAGATTTGTGCTTCAAATGAGAAAAAAATAATATGGCACGAGTAATATTTGCCGCATCCTGATATTTTCCTTTACGTTAATAAGGGATTTTTTCGTAGAATACGTATTTATGCTGTTCAACATGTTATATTTTTTTCTGTTAACAGAACCAATAAAACAGATTTTATTAACTGTTTTATACATCAATTAAAAAATTCTTAAATCAAAATAAATTCTTAATTTCTGATTTTTTTTGATAATCGGAAAAACAAAATTTCCCACAGCCAACACAACTTATTTTTTTTAAGTTTAAAACACAACAAACATCCACAGTCTGATACATTTTCCATGTAAAATATTTTTTCAGATTAAAATTCATTTCTAGTGTTTTCCGTATAGAGTAATAACCTTACATGATAAAATAACAATTTAAAATAAAATATTAGTAATCCATGATGAATCAACAAAATAATAAAAAAGAAATTATCTGAATAGACTAAGAATACTATTTACTTAAAACTCGATTCTGGTAAAAA
>fcc_comp99348_c1_seq24
TCAACAAAAAGCTTAAATTTATGATCAAGTTTAATAACTTCAGTGTCTTACAACCTAAAAATTTATGCTTATCTCTTAAATACAATTCATGTCTTTTAGGGAAATTGTTAAGTCAGTTTAAAGACGCTTAAAACTCTTATGAGGGTATAACTAATTATAATTCCATTTCGAAGAAAAATTTTTGGATATCAGACATGCGCCTAATGAGTATCTTTACTTTCTTGCTAAAAATCCATTCCCATATGCCCGTTATTGACCTGATCCATCTTTGCCTTTCTTCTTACACCACAGGGCTATCAGTTAACACAGTTTATAGTATTTTGCTCATATTTTTTAAATCATAAGGAGATATAAAACTTTCTCGATACAGAAAGCTATAAGATTTACTTCTCGGCAGTTTTGACAGAAAATATTTTTCTATTTCTCCTTATTTAATCTGAGGTTAAATATTATTCCTAAATTTTCCTAAACAAATAGAAAGTGGAAATTAGCCCGTAAATTTTATCTCGTTATCCAAGCGTAGATTTGTGCTTCAAATGAGAAAAAAATAATATGGCACGAGTAATATTTGCCGCATCCTGATATTTTCCTTTACGTTAATAAGGGATTTTTTCGTAGAATACGTATTTATGCTGTTCAACATGTTATATTTTTTTCTGTTAACAGAACCAATAAAACAGATTTTATTAACTGTTTTATACATCAATTAAAAAATTCTTAAATCAAAATAAATTCTTAATTTCTGATTTTTTTTGATAATCGGAAAAACAAAATTTCCCACAGCCAACACAACTTATTTTTTTTAAGTTTAAAACACAACAAACATCCACAGTCTGATACATTTTCCATGTAAAATATTTTTTCAGATTAAAATTCATCTAAAAAGATGTAAGAAATAGATACTTCTCTTGTCGTTTAGATATAATTACAGTGTTTTCCGTATAGAGTAATAACCTTACATGATAAAATAACAATTTAAAATAAAATATTAGTAATCCATGATGAATCAACAAAATAATAAAAAAGAAATTATCTGAATAGACTAAGAATACTATTTACTTAAAACTCGATTCTGGTAAAAACACGAATAGAAATGTCGATTAATCCTAATTAAAAATAATCATTCTTTTTTGGGTTTATCTTGTCTTTTGAAAGGATTTTAAAACTAGTTTGTGACACACTCGAAGAAAATATAATCCCTCCTGTTTGAGTAGAATTTCTAAAATCTCTAACATATGAAGATGTTTAAATCGCGTTAACTACGATTAAAAGAAAATAAATACAATAATTATGAGATCGGA
>fcc_comp99348_c1_seq25
TCAACAAAAAGCTTAAATTTATGATCAAGTTTAATAACTTCAGTGTCTTACAACCTAAAAATTTATGCTTATCTCTTAAATACAATTCATGTCTTTTAGGGAAATTGTTAAGTCAGTTTAAAGACGCTTAAAACTCTTATGAGGGTATAACTAATTATAATTCCATTTCGAAGAAAAATTTTTGGATATCAGACATGCGCCTAATGAGTATCTTTACTTTCTTGCTAAAAATCCATTCCCATATGCCCGTTATTGACCTGATCCATCTTTGCCTTTCTTCTTACACCACAGGGCTATCAGTTAACACAGTTTATAGTATTTTGCTCATATTTTTTAAATCATAAGGAGATATAAAACTTTCTCGATACAGAAAGCTATAAGATTTACTTCTCGGCAGTTTTGACAGAAAATATTTTTCTATTTCTCCTTATTTAATCTGAGGTTAAATATTATTCCTAAATTTTCCTAAACAAATAGAAAGTGGAAATTAGCCCGTAAATTTTATCTCGTTATCCAAGCGTAGATTTGTGCTTCAAATGAGAAAAAAATAATATGGCACGAGTAATATTTGCCGCATCCTGATATTTTCCTTTACGTTAATAAGGGATTTTTTCGTAGAATACGTATTTATGCTGTTCAACATGTTATATTTTTTTCTGTTAACAGAACCAATAAAACAGATTTTATTAACTGTTTTATACATCAATTAAAAAATTCTTAAATCAAAATAAATTCTTAATTTCTGATTTTTTTTGATAATCGGAAAAACAAAATTTCCCACAGCCAACACAACTTATTTTTTTTAAGTTTAAAACACAACAAACATCCACAGTCTGATACATTTTCCATGTAAAATATTTTTTCAGATTAAAATTCATTTCTAGTGTTTTCCGTATAGAGTAATAACCTTACATGATAAAATAACAATTTAAAATAAAATATTAGTAATCCATGATGAATCAACAAAATAATAAAAAAGAAATTATCTGAATAGACTAAGAATACTATTTACTTAAAACTCGATTCTGGTAAAAACACGAATAGAAATGTCGATTAATCCTAATTAAAAATAATCATTCTTTTTTGGGTTTATCTTGTCTTTTGAAAGGATTTTAAAACTAGTTTGTGACACACTCGAAGAAAATATAATCCCTCCTGTTTGAGTAGAATTTCTAAAATCTCTAACATATGAAGATGTTTAAATCGCGTTAACTACGATTAAAAGAAAATAAATACAATAATTATGAGATCGGA
>fcc_comp1299911_c0_seq1
TCTTCCGATCTGGATATTCTTTTTTAATAAAGTTGGTTTAAATATATCAATGAAGATTAAGAAAGAAAGGGCTTCTATAGGATAAACGCCTATCATAATGGTTCCCACCATACTATCAAGGAACATATATGTATGCTGAGAAATGAAAAAAAAACAATGTTGCAATTTAGAAGATTTCAGTTCAGCCTTTTTATAGAACAAACTTTTAGGCTATTTCAAAGAGTTTTTTTTTAACTTGACAATTAAAATCTCAAAAACTGTATGATGATAATTGACAATGATCATTCCATAAGATAGTTGCTATATCGACAACATTTCACCACAAAGGGCAGAGTATTTTATTTTTACTTCCATACTCTTCATTTATAAACCCAATCGAAAACAAGTTTTTGAAATTGAAGTAATACTTTAAAGCATGCAACTCAACTGATGAAGAAGTTTTATTTTGGTGCATTGATGATTATTTAAATACAATATCGAGATCGGAAGAGC
>fcc_comp17221_c0_seq1
ACTAAATATATTAAATAAAATAGATCTTTTGTTCATGCTTAATAAATAATTTTTAGAGATGATATCTAACATGAACAAAACATATTTGTTAAATTTCTAATTTGAGAATAAAATCATATAAGTTAATGCCACATGGGACTCGTGTTCAAGATCTATGTTGTTGAAGAAGCAAAATAAGAACATTGATGGTAGGAATGTCGATGCTTAAATGGTCAATATTCTAGTAATATAAATATTAGGTTTATTTGACAGGATCTATGTTTAAAATTCAAGCTAAAAAATTCTATAAATATTAATAAACTGTCTGTAGTACAAGCCCAATTAAAAATTATAAAAATTTTGAATAAGAACATTTTAGGATATAAGAGATGCATTAATCAACCAGATCAAAAAATAATTTGATGAAAATCTTATTATGCAAAAACATCAATGAATTGAAGTGCACATGGATGAAATTATGATTAATCACAAAGTAAATTCACACACAGAGGACGAGCTCCTAATCGCAAAATGTGGCTCTTGTGGATACTTAACCCTCTAATGCCACA
>fcc_comp1231502_c0_seq1
CTCTTCCGATCTTGAAGTTTCTTCTTTAACTTCCTAATTACTTTCGGCTCACACCACGGTCTACCTTCATTGGACTACAACAATAATATCCTAATTTTATCATATTTCTGAAAATCGGAAACTGTTATAATAATTATCCATTTTAATTATATAGTTTTTATTTAAACATGAGGATATTAAAATAGTTATAATTGAATCATTCGACATGTTAATTTCAGAATATAAA
>fcc_comp99348_c1_seq29
TCAACAAAAAGCTTAAATTTATGATCAAGTTTAATAACTTCAGTGTCTTACAACCTAAAAATTTATGCTTATCTCTTAAATACAATTCATGTCTTTTAGGGAAATTGTTAAGTCAGTTTAAAGACGCTTAAAACTCTTATGAGGGTATAACTAATTATAATTCCATTTCGAAGAAAAATTTTTGGATATCAGACATGCGCCTAATGAGTATCTTTACTTTCTTGCTAAAAATCCATTCCCATATGCCCTCTTCCAGCTCAGAAATTACCGTTATTGACCTGATCCATCTTTGCCTTTCTTCTTACACCACAGGGCTATCAGTTAACACAGTTTATAGTATTTTGCTCATATTTTTTAAATCATAAGGAGATATAAAACTTTCTCGATACAGAAAGCTATAAGATTTACTTCTCGGCAGTTTTGACAGAAAATATTTTTCTATTTCTCCTTATTTAATCTGAGGTTAAATATTATTCCTAAATTCAAATCAATAGCAAACACACTTCCTAAACAAATAGAAAGTGGAAATTAGCCCGTAAATTTTATCTCGTTATCCAAGCGTAGATTTGTGCTTCAAATGAGAAAAAAATAATATGGCACGAGTAATATTTGCCGCATCCTGATATTTTCCTTTACGTTAATAAGGGATTTTTTCGTAGAATACTTGTTAAAAAAAAATAAACCGTATTTATGCTGTTCAACATGTTATATTTTTTTCTGTTAACAGAACCAATAAAACAGATTTTATTAACTGTTTTATACATCAATTAAAAAATTCTTAAATCAAAATAAATTCTTAATTTCTGATTTTTTTTGATAATCGGAAAAACAAAATTTCCCACAGCCAACACAACTTATTTTTTTTAAGTTTAAAACACAACAAACATCCACAGTCTGATACATTTTCCATGTAAAATATTTTTTCAGATTAAAATTCATCTAAAAAGATGTAAGAAATAGATACTTCTCTTGTCGTTTAGATATAATTAC
>fcc_comp4558080_c0_seq1
GTAAAATTTTTGAATCCTCTTCAATTAATTTTAACATCAGTACGCCAAAATTTACTCTTTATTATTTTAATATAGTGATTCTTTCTGAAATTATTTGAAGAAATGCTTATTCATTATGCTTTTTGTACTTTTCCTCAAAAAAAATCTTTTTCCGCTTTTAAGACAAACTAACCTCAATGAATCGACTTTAAACATATCAACGTTTTTGTTGCAATACGAATAAAG
>fcc_comp101617_c3_seq4
ATGATGATGATGATGATGATGAAAAGTCCAGGGGAAACAGGCAGTGACGCAGGGACTTCGATGGTCAGACACGGAGTGCAGGGTGAAGTGCAGAGTGCTCTGAAGAGTGACAACGTAATCCAGACGAGAGACGAAATCCAACACGACGAAAACCGGAACACAGGAACTCGAGACGAGACACGAAGCACGGGAACAGGCACAGGCAACACAGAGACTTCATACAACGATCTGACAACGGGAATGAGAAAGTGGTAAGTATTTATAGGAGATGAGATGAGTGGCAGCTGGTGCTGGTAAGTGATCGCAGCTGGATACTGATCAACAGTGACGATCCGGACACACCCACTCACACACATGTAAACAACAAAGCACGAGACTAGAGAGAGACACTGGATCCATGAACCGTGACAGTACCCCTCCCCCTAAGAACGCCTCCTGGCGTTCCCAGGACTCCTTACCTGTCGAT
>fcc_comp2350937_c0_seq1
CTCTTAAATTTGGGTTTAAAATAACTCAAAGAGATTGAAAAATCTACATTAATAGAGGCCTTAATGAATTATTTCATAGAATCACTAAGTTTCTTTTGTCTTATATTAGATCCTTGGTAGTTCTTTTAAGCTCTACCGGTTGTTTTATAAATTCTAATTACAGAAGTAATAGGTTTAGATTTTATAGAATTATATTCTGGGATTATTATTAATTTAGATTTTTCTTCTCAAAATCACATCCTTAATTATTT
>fcc_comp58940_c0_seq1
AAAATAAAGCTTACAATTAATACATACAATATGAAACTTACTTAACTTACAACTTACTTTACTTACAACAAACATTACATAAACATTACTTACAATATAAAATACATAAGTTCATCACACACATACATTTAAACTAGAGAGTCTTTTTAGTAATTCTAATTTTCTAATAATATCATATTTTTAAATTTTGGCTTCTTCAAATATTTCTTCTGATTCCACAAACTTCGATTTCGAGTAAGCTGGACGCCTGTAGCTAGATTTAAATCTTTCAATGAATATTTCGAAATGGTCTTGTTCCTT
>fcc_comp1921427_c0_seq1
TAATAACTAAAAATTCCTCTTGATTAAATTCTTCTTGTTGTTGATGAAATAGATTTAAAATGGTTTTGTGTTTCAATTGACAATGATTCGGCCCTCTTCCCCATGTTTTGATGTTTTAGATGCTTTCGAAGCTGTTTTAAACTATCACCAGGATGTTACTTATTTCAATGCCAAATACAAATCAAAAATTTTTATTGTCAACTTATTTACAAATTCCCTTTCTTTCTAC
>fcc_comp1845495_c0_seq1
GAGAGCTGTAACAACTGTTTAGTGATTCATCCATTTCAAATGAAAAATGGCTTAACTTTCATGCTTTTTTCGCTATTTAAGTCCCAATGTTTTCGTCCGTTTCTTCAACAGAACAAACAATGATATTTGCGCCAAAAGCTAAATTTGTAAATTATTTTTACTTTTCTGAGCAAAGTTTCTAGACCACCTCAAATAAAAACATTCCTTTACTACTTCACCATCTGTAAAGTGCTTTCCACTTTTGTCAGGTCATAGATAACTTTATAGCTGACCTTAGTTAAGGATTCATTTAAATTTGATGATTTACCGGACAATGTTCTCTGAAATGTGAGTTGATTTTGTAATTTAGAAAATTTTCGCCACGGACTTTAATCTGCTCCTAATGTGCATATTTCTCCTAATGTTATTTTTTGATAATGAAGGAGTAGTTTTTATTATTTCATCATAACCACAGTTTCGTTGCAAATCACACACAATTCTTTTTCTCCGGATTTTGTGAATCAGTTTGTTAAACTCCTTTCTTCTATAAATTTAAGACACTCATCATCTATTTTTCTTATTAT
>fcc_comp58940_c0_seq2
AAAATAAAGCTTACAATTAATACATACAATATGAAACTTACTTAACTTACAACTTACTTTACTTACAACAAACATTACATAAACATTACTTACAATATAAAATACATAAGTTCATCACACACATACATTTAAACCTAATTTCAAATTTCAATATTACTAGAGAGTCTTTTTAGTAATTCTAATTTCTAATAATATCATATTTTTAAATTTTGGCTTCTTCAAATATTTCTTCTGATTCCACAAACTTCGATTTCGAGTAAGCTGGACGCCTGTAGCTAGATTTAAATCTTTCAATGAATATTTCGAAATGGTCTTGTTCCTT
>fcc_comp98915_c0_seq13
TAAAATTTTAACGAAATTATAATTATAAAAAAGTCAGCTTAGTAATTTATTCTTCAAATTTTCCTTTCTAATTTCACACACACAATTTTTAAAAATTCCTTGATAATCTTATTTATTTATTAGACTCGCTGTATTGCTAAATCAAATATTTATTTTTTCAGGTGTTCTTGGGTTTATTATTGCAATATGGTGCTTAATTAATTTGAGGAAAATTAGAGGATAAAAAAATTTCAAAACTATTTTCAAGCAACCAATTCTAAAGCATTTTATTTTTATTGATAGTAGCGTTATTAGAATCATGCAAAATCTTTATGAGACTAATAATTCTTAAAATTTATTAGTATTTTTTGCTATAAATGATATTGTAAAGAGTGTATTTCTATCTTTCTGTTACTGCAAAAATCGATGAGGTTTTCGACCTTTTTGATCTGAGTATATTGGTTGACGGACTATAAACTAAACTTTTCTAGTGTCATGTTATCGTGCCCCAGCATATTCAAAATTAAGTTCGTATAAAGAAATTTTTTTCTTCTTGTAAAATATATTCATATAAAAATGATTCTCTCATATATGAAATTTATATTGAATTTCGCTATTTCAATTCCTAATTCGTTTTACACAATAAATTTTCTAAAGTAATTGAAAATACTTAGATTTTAAGTTTTATCCTAGCGGAATGCTAATATTATTTGCATTGATTCGACCAATGTATTTCTTGAATTTTCATTAATCTTCTTTCACGATTTTTAGTTGCGTAAATTCTTTCAGTATTTTTAATAAACATAATAACCGAGGAAACGGTTATTTCGCATTCAGATCA
>fcc_comp1435993_c0_seq1
GGTTCGCATTTAAAAAATTGGATGAAAACTTGAGTAACAATCTTTCCATATATTAAATATAATTTACAGAATTCTTATAAATTATTTAGTGTCAAAAATGTAAAACTTAAATTGAATTTTTATTTGCCAGATTCGATCATCTTTTGTAATTGAATAAAAAAATTCATTACATGTCTAAGATACTTTTATCTTGGATTTGTGGTTTTTGACTCAGTTTGAGCGTTTTAATTTCAGATCAAGAAAGTATCACAGTTATTAGCTCATAAATTAAAATTAATAATCGTAAAATATCGAAAGTTATGTTTATTTAAGACCATGAGAGAATTAAAAATAAATTATGTTTCAGAAAAATTAATTATAACAGAGGCCTCCTAATTAAAGATGTTAATGTACTTCAGAGGTTTTAATTCATTTGAAAGAATTTTAACTTCTGTTTCTGAAAGAAGGGATTTATAATATTATAAAAAAAATTATGGGCTGTCGTGTCTAATTTAGTCGCATTAACTCCATATAAATTCGATTAATTAGAATATAAAAAATATTTTTTATATCCATGCCTTCAAAAACTGAAATAAATACAAAAGAAGAGTACGAATCAATATTGATATTTATCACAAATTCAGAACTACCTCAGTTTCAAACCAAAAATGAAATAACGGTATTCATTCGCAAAAAACGAACGTTGCAGGTTTTTAACAATAGAATTTACAAAAGAGTGGACGAAAATAATTAATAAGAAAAAATTACATATAAC
>fcc_comp98863_c0_seq4
GTGTGTGTGTGTGTGTGTGTGTTCGGGCAGTTCCTCCACATCAGCGTCTCCTTCAGTCCATCAAGAGTGTCACGAACAGCTGGAATCCTGAAAGCAGACAGGAACAGTGGAAACGAAGACATTTCACTCCGTTATCACAGAGATCATCAGCTTTTACAGATTCCGTTTAAATTTTTTGTCAGTTTGTTACATACTTTAGTCATTTTGAATAATTTTTTTTTTACAGGTTTAATGTATTTCAGTTTGAGTTATTATTTGCAGTTGGTTGGTTATTAATGGTTATTATTATTGCTTGTTTGCTTACATTTAATTTAATTTGTATTTAATTATTGCAACATTCCATGATGCGCTTAAAATATTCATTATATATTAACTTTTTTTATTTATTTAATGACAAATCACTATTTTAGTATTTTGCTTTTTATTTTATTTTTTACTTTAAATATATTTTTTAAATATTTTTT
>fcc_comp98481_c2_seq7
GTCATTTTCTGGAGGTGTCTTACAGTCCACTACCTGTAGCTTGTGTGATTTTAAAAAAGTATGAATATCATCTACGAAAATGGCTGGACGACTAATCTCTTCGATAATATTATTTTCCCAATTGCAGTAAATTTCAGTAATTTCATCGAACAATCGTTTATAAATATCCTTCATACACGAATGGGTAACTTCATTCAACGCTTTGTCAATGTTTCGGATGTCTTTCATAATATTAAATGGTTTCCACTAAAGCTGCATGGCATCTTTATAACATCCATCATTTTCATTAATAAGTTCAAGCATAGTTTCTCTTAAATTAGAGGCTTTGAAGGCTAATATTTTACTTGATC
>fcc_comp82012_c0_seq4
GATCTTTTTTTTTTAAATTCATAAAAAAAAACATGTTAAAAATTAATGAACGTTGTATGAAACCAAGGTAGTGAACAGAAAACGTGGCGGCAAATTTCTAGTTTCATAAAGCTAATCTTACCGATTCGTTAGTCAGCATGATGATTTTGTTGTGTTGGGTGGTGCGAACGATACACTCAATGTGTATTTTGAAATCAATATTGATTTAATATGATAGTTCACCAGATTTCGTATTTAATAACAGAATATCTCAATTGTCGTGCAATTCTTGCCAACTATCAAATGATGCACATCGTATGGTTATCTAAACTGACTCGAAATTTTTACTTGCCATGACTATCATTACATGATAAAATGGAGTGCAATCACAGTTGCAACTTCCACCGTCATCAATGAGAACGATCTAAAAAAAATTAACTTCGCCATCTTGTTGTTTTTAAAAGCATGAAGAATAAATACCGCTTTAATTCCACCACACTAATTCATAAAAGCGGATGGCAGCTAAAATAGAATCATTATGTGTTCCATATCGCAAATTTATAACATATTTCCAAATTAGACTATTTGATGTGTGACGGTACATTCAAAATGCACCTAACGACTTTTGTCAATTTAAGGTCATTTTTGGATGAAATATTTTTAATTATATGCCATTGGTATCGGTTCTTTTGTAGAAATTTTCAAAAGGAATTAACAGTTTAAAGTTTTTTTTAATTCGCTAAGCGTGTTTATATAAACAAATAAAAAATTTGATTGTTGAAATTACACAAGTTATTACTGCATTTAATTTTGCATATTTCATTTGGGAATGTTATCTCTTTAAATCTGCTAAATACGGCCTTAGACGTCGTATTAAAATGATCGTCAGTAAAAACTGACATTATTATGAGTATATCAGCGTCCTTAGTTGAATTAAATACGTAATTTCACTTTTTTTGAGAAGTAAAGCATGATTAATCACAAATAATGTGGCATGCGTCAATGCAAAATTGTTGAGGTGAATCTTTATTTGGATTGATATAATATATTGAGCAAACCTTTAGGTTGAAAGTAA
>fcc_comp82012_c0_seq2
GATCTTTTTTTTTTAAATTCATAAAAAAAAACATGTTAAAAATTAATGAACGTTGTATGAAACCAAGGTAGTGAACAGAAAACGTGGCGGCAAATTTCTAGTTTCATAAAGCTAATCTTACCGATTCGTTAGTCAGCATGATGATTTTGTTGTGTTGGGTGGTGCGAACGATACACTCAATGTGTATTTTGAAATCAATATTGATTTAATATGATAGTTCACCAGATTTCGTATTTAATAACAGAATATCTCAATTGTCGTGCAATTCTTGCCAACTATCAAATGATGCACATCGTATGGTTATTTGCCATGACTATCATTACATGATAAAATGGAGTGCAATCACAGTTGCAACTTCCACCGTCATCAATGAGAACGATCTAAAAAAAATTAACTTCGCCATCTTGTTGTTTTTAAAAGCATGAAGAATAAATACCGCTTTAATTCCACCACACTAATTCATAAAAGCGGATGGCAGCTAAAATAGAATCATTATGTGTTCCATATCGCAAATTTATAACATATTTCCAAATTAGACTATTTGATGTGTGACGGTACATTCAAAATGCACCTAACGACTTTTGTCAATTTAAGGTCATTTTTGGATGAAATATTTTTAATTATATGCCATTGGTATCGGTTCTTTTGTAGAAATTTTCAAAAGGAATTAACAGTTTAAAGTTTTTTTTAATTCGCTAAGCGTGTTTATATAAACAAATAAAAAATTTGATTGTTGAAATTACACAAGTTATTACTGCATTTAATTTTGCATATTTCATTTGGGAATGTTATCTCTTTAAATCTGCTAAATACGGCCTTAGACGTCGTATTAAAATGATCGTCAGTAAAAACTGACATTATTATGAGTATATCAGCGTCCTTAGTTGAATTAAATACGTAATTTCACTTTTTTTGAGAAGTAAAGCATGATTAATCACAAATAATGTGGCATGCGTCAATGCAAAATTGTTGAGGTGAATCTTTATTTGGATTGATATAATATATTGAGCAAACCTTTAGGTTGAAAGTAA
>fcc_comp82012_c0_seq3
GATCTTTTTTTTTTAAATTCATAAAAAAAAACATGTTAAAAATTAATGAACGTTGTATGAAACCAAGGTAGTGAACAGAAAACGTGGCGGCAAATTTCTAGTTTCATAAAGCTAATCTTACCGATTCGTTAGTCAGCATGATGATTTTGTTGTGTTGGGTGGTGCGAACGATACACTCAATGTGTATTTTGAAATCAATATTGATTTAATATGATAGTTCACCAGATTTCGTATTTAATAACAGAATATCTCAATTGTCGTGCAATTCTTGCCAACTATCAAATGATGCACATCGTATGGTTATTTGCCATGACTATCATTACATGATAAAATGGAGTGCAATCACAGTTGCAACTTCCACCGTCATCAATGAGAACGATCTAAAAAAAATTAACTTCGCCATCTTGTTGTTTTTAAAAGCATGAAGAATAAATACCGCTTTAATTCCACCACACTCTTAAGTGAGAGTTCTTTTTACAATTCATAAAAGCGGATGGCAGCTAAAATAGAATCATTATGTGTTCCATATCGCAAATTTATAACATATTTCCAAATTAGACTATTTGATGTGTGACGGTACATTCAAAATGCACCTAACGACTTTTGTCAATTTAAGGTCATTTTTGGATGAAATATTTTTAATTATATGCCATTGGTATCGGTTCTTTTGTAGAAATTTTCAAAAGGAATTAACAGTTTAAAGTTTTTTTTAATTCGCTAAGCGTGTTTATATAAACAAATAAAAAATTTGATTGTTGAAATTACACAAGTTATTACTGCATTTAATTTTGCATATTTCATTTGGGAATGTTATCTCTTTAAATCTGCTAAATACGGCCTTAGACGTCGTATTAAAATGATCGTCAGTAAAAACTGACATTATTATGAGTATATCAGCGTCCTTAGTTGAATTAAATACGTAATTTCACTTTTTTTGAGAAGTAAAGCATGATTAATCACAAATAATGTGGCATGCGTCAATGCAAAATTGTTGAGGTGAATCTTTATTTGGATTGATATAATATATTGAGCAAACCTTTAGGTTGAAAGTAA
>fcc_comp67993_c0_seq1
ATCTTTAATCTTTACGCCGTTTCACCAAATTTTATAGGTATTTATGTTCCTTGAGTTTATTTTTATGAAAATGAAAATTTCAACTGATACATATATCTGCTGATTTTAGCACGACAGAATATATTTTTCTTGATTTCGAATCTTGTGAAATAAATTAATTGACAGATGCGTCCCATAAACGGAGAATATAGGTGCTTGTATATTCCAGTTTGATCAAGCTATTTGAAGAATTATAGCGAAGTTTTTACAAAGTACTTAAAACAGGAATGACGCTCCTATAAATTTTTATTTTTAGATGTTCTTATCCCTTGCATTTTTACCGGTCAATATGTTAGAGATGAAGTAAAACAAAATTATTCCATCCAATCATCAAATTTGGACAATAACTTTAAAAAAAAATTTTTATTTCAAAAAATCCTTCATAGGTTCATTGACGATCCTTAGATGTTGCATAGGTTTTTTAAAATTACTGTCCCGATTCATTTTTTTAATATACAGAGAT
>fcc_comp82012_c0_seq1
GATCTTTTTTTTTTAAATTCATAAAAAAAAACATGTTAAAAATTAATGAACGTTGTATGAAACCAAGGTAGTGAACAGAAAACGTGGCGGCAAATTTCTAGTTTCATAAAGCTAATCTTACCGATTCGTTAGTCAGCATGATGATTTTGTTGTGTTGGGTGGTGCGAACGATACACTCAATGTGTATTTTGAAATCAATATTGATTTAATATGATAGTTCACCAGATTTCGTATTTAATAACAGAATATCTCAATTGTCGTGCAATTCTTGCCAACTATCAAATGATGCACATCGTATGGTTATCTAAACTGACTCGAAATTTTTACTTGCCATGACTATCATTACATGATAAAATGGAGTGCAATCACAGTTGCAACTTCCACCGTCATCAATGAGAACGATCTAAAAAAAATTAACTTCGCCATCTTGTTGTTTTTAAAAGCATGAAGAATAAATACCGCTTTAATTCCACCACACTCTTAAGTGAGAGTTCTTTTTACAATTCATAAAAGCGGATGGCAGCTAAAATAGAATCATTATGTGTTCCATATCGCAAATTTATAACATATTTCCAAATTAGACTATTTGATGTGTGACGGTACATTCAAAATGCACCTAACGACTTTTGTCAATTTAAGGTCATTTTTGGATGAAATATTTTTAATTATATGCCATTGGTATCGGTTCTTTTGTAGAAATTTTCAAAAGGAATTAACAGTTTAAAGTTTTTTTTAATTCGCTAAGCGTGTTTATATAAACAAATAAAAAATTTGATTGTTGAAATTACACAAGTTATTACTGCATTTAATTTTGCATATTTCATTTGGGAATGTTATCTCTTTAAATCTGCTAAATACGGCCTTAGACGTCGTATTAAAATGATCGTCAGTAAAAACTGACATTATTATGAGTATATCAGCGTCCTTAGTTGAATTAAATACGTAATTTCACTTTTTTTGAGAAGTAAAGCATGATTAATCACAAATAATGTGGCATGCGTCAATGCAAAATTGTTGAGGTGAATCTTTATTTGGATTGATATAATATATTGAGCAAACCTTTAGGTTGAAAGTAA
>fcc_comp99931_c1_seq86
TTTAGGCAAAAAGACTCAAGTATCTGTCCAAATATTTCTTTTTTCACAATTTAGAATTGATATTTTGTCTATGAGTTCCTGTATTTCGATCGATAAAATATATTTTTTTGATTCACCATTAAATATTAAAAGCTTAATACTTCATTAATCCTCTTAAAACGATACTATTTCTCATAACATCCCTGTAAATTATTGGTAAAAGAGTTGCCGCTGAACGATCTTCAACCAATTCCAAGTAAATTTTAGCAGGCGAAAAAGAAGTACCGGTTATATTAAATACATAC
>fcc_comp1901992_c0_seq1
CTGGGTGACTTCATTCCCCGCATTGTAGATTTTTCTTATTGCTTTCATCATGTTAAATTATTTCCACAAAAGCCGGATGGCATCTTTACTACCTTTATCAGTTTCATTAATGAGTTGACGAATATTTTCTTATAAATATTTAGCTTTGAAAGCTAATATTGTGCCTTTATTCATAGTCTCTAAGGTGAATGTCATATTTGGAGGTAAAAGTACCACTTAAATAGAGAAAATCATTATAGAGCGTCTTAATT
>fcc_comp86182_c0_seq1
ATTTTATTGCCTTGTAGAGATCATTCTTTGGACGAAATATAAATTTTTTTCTATTTAGTGCACCACACATGCATGAACTCTGAATTTGTGTTCTTCTTATTTCATCGTTGATTTTATCAGATGTGACAACAGTTTGTGGTTTAATAAATCCACTTTTTCTCTCGATATATTTTACAAAAATATCGGCTATGTTATGATCATCAGTTGATGTGAAAAGAAAAGATCGAAGAATACGTCGAATTTGGAATTTATATGATGTTAGAGCATTGGAATTTTTTATAACATATAGTTTTATTTTTACACGTATATCCATCTCTCTGTTATTATTATCAAATATTTCAAGCGTAGAAGTACAAGGCAAATCCTTTAATTTCATATCATACACAGTCTTTGCTTTCAATTGACCATCTGATGCCGTTAAATCAACAACTTGAAAAATTTCTATATCTAAAGATATAAATAATGGAGGATTAGAGAATGCTAAATTGAAATCAAAGGCTGTTTTTATATTTGGATCAACAATAGATTCGTAACAATGAAGAGCATCAGAAACCGACAACTCACCAAAAACTTGACCAATTCTGTTAAATATAATAAAAATAAATCCAATAAAAAATTTTGAGATCATTCTAAGAATTTATGAGATATAATTAAAATACGTTTCAGGAAATGGTGTGTGATA
>fcc_comp98621_c1_seq3
TTTACTTCTGATAGTTTGCACTTCCTTCCTTTGTTCTGTTCCAACGAGGCTCCTTTCATACCCAACTCTTGTGGAACAGCATATCCAGAATTCGTCAAAAAAATAAAATTATTATTGTCATTAAAAATATAATTACTGCAATATGTAAATCGTGTTTGAATTGTTTGAGCCGTAGTTCTAGCTTAGGCATAAATAAAACCCTTTTAAACGTATATATAATATCAGTCAATGTCTTAGAGACGTAGTAATTGAAGCGTTGAATCCAAGTCGGTCCACCATAATATTTTTAAGAGCTCTCAATTATGTACTTACATCATCGCTAATTGCGGATTTCAGAATTATTATACCCTCTTCATTTATTTTATAATCTGCAATTTTTTCCTTGATAATTAAAATTCTTCCCTTTCGTTTGTAAAGAGAAATGACAGATCTGACCGTTTTCATGTTCAAGTCGATCTCCTCTAATATTTTTTTGTGATTCTTAACGGAGATGTATTTTTTTATTATATAATGACGTGTTGATTGTTCCAGTATTTTTTTCTTTCAGAAATAATGGAAAAATTAATAAATGTTAAAAGCTAAAACTCATTGAATGGG
>fcc_comp91557_c0_seq1
AAGAGAATTCATCGACAAAAACTAGTTTTCAAAAATCGCTAAAAGAGGTTCAGTTGAAATTTAACACATATTCTTTCCTTTTTTACATATAAAAATACTCATTAACTCTTGAAACTTCATATTGCTTTAATTATAATGTTTTGATGAAATTTTGCAAACCTCTATCAATAGAAGACGTTGAAATTGAGATAAATATTCCCTGCATACAATTTCCTGCATTTTTTTGAGTATGTACATTTGATTTAACGTGATAAAACTTTCGATTATATTTAAAATACTTGGAATAAACTTTTTAATTTCACAAAACTCTCTGGAAAGAGCCCGTTTTCTACCTATTATATAATACTAACTGATTGTTGACCTTGCGGTGCTGTAATTAACACGTAGTGTTAATTAAGCATTTTTAATTGTAAAGCTATCTTTATTTAAAAATTCAATAATTCTGTTTCTTGTTTCGTTTGAAACATCTCTAGAAGTTGAAAAGTTATCGGAACTCAAATTTTTTATTATATTAGCTCCCTTTTCATCGTTAATTTTCAAAATTTTTCTCCTTTTATGTTTTAGACAGGAAACGTGGTTAAATTGAAAAATTCACGAGAAAAAAATGTTAAAATTAAAAATTATTTGATTAATTCTTAAAAAATTAAAACTGTTTCAAG
>fcc_comp42959_c0_seq1
CCTTAAAGTCATGTAGTCTGAAGCCTATAATTATTTTTGAGTAATATTGTCAATGCTGTTTCTTGACTCATGTATCAATTAAAAATTTTTAAAAGTGTAAAAAAACTTTCCATTATCCATTGAATCGTAGAAACAGATGCTTTTATACCTATTGTATCATTTAAATATTTTTCATTTCATGTAAAATAGTTAAAGGATTCTTGTGTATCTGGGTCCCTATTATATCATTTATTTCAACGATAAATGTCTTTTTTCGTCCAGTAACGTTTTTATTTCTTATAATTCTTCCTTCTTTTTTTATAAACTCCAATTATTGATGAATTCTTTTTTGCAGAAAAATCTAATTCTTCTCCATAATTTTTATATAGGTTTTCCTGCATCATTTTTTGTTACAATCAGTTATCTCATGGAATTTGATACTTGTTTTTAT
>fcc_comp56185_c0_seq1
TCATGATATCCAGAATACGATAAGTTTACTTTTTTATAATAACGCTATCTAATTGAAACGAGTCGTATACGCATTTAAAAAGAACGATACAGAAAAAAAAATTTATTATTATTTATTAAATATAATGGAACATTTAATGGTGTTAATGGTGGGATTTCTGACCTTGATAAGTGGATTCATAAGAATTCAGAATCTATCAAATCAGGTAGAGATATTGAGTTATAGCCATTCTAAAGGGAGTAAATACCTTAAAGAATTTTACTTACATACATATGTGCTGGATGGAGAAATTTAAAAAAAAACTAAGTAAACTATTTGATATCACGGATATGACGAGCTTCCGCATGAATTATGATAAGCCTATGTAACTGAAAATACTAAGATCAGTATTTGAAATGTTCAGATAATAATCCAAGTCATACGAAGGCTTCTCAAATATCATGTTTAGTTTAATACGACTAGTAGAAGCAAATGATGATTACACTATTAGATTGAGAAGAGATCTTGTTCCGTTATATCCCCTCATGTCCGATAAGGATTTAAACTCGACGATATTTAAAAAATTAGAAACCTATCTTTCTAAAACCACATCTGTAAGGCCGAAACTAGAAAGGCATCTAGAAATTGACGATATAATCACTATGTGTAAGATAAGATATGAAAAAGAACAGGTTTCTTCAGTTGCCACAGTCAATGAAAAATAGACCATATATACGAAAGATAAT
>fcc_comp74023_c0_seq4
TTTGTGTTTCTTTGTGCAAATGTGCTCATATATGTCTGATATTTCACCGTAAGAAAACTGCAGAATACGTAGCTATAATCGTTAGCACGACAGGATAAGAATAAAAACTCTGTCTTGAGCTCCATATTGAAAGAAAATTTCCGTTTTTTCATTTTATGGGCGTCTTATGATTAAAATTTAAAAGTATAAATCAAGTTTTAATCAGCATTGACGTCAATTAACATATTTTGTTAATTACTTTTTACTCAAACTGTAAAATTATATATACCGGTAAAGGATATATTCAA
>fcc_comp96759_c1_seq1
CGACGCTCTTCCGATCTATCTGCTGATATTTCCGTGCAAAAGGACTGAAAACCAAAAGCATCTACTAAAGATGTTTTGCAGTTCTCTTCAGCAAGTGTATGTTGATGATGATAATGGAAAAATCTTGAAATCCCTCTGTTTAAAAAAAATAAAATAATAATATAAAGATCTATAAACAATATAAAATTTAAGTAAACCCTTATAAGAATATTACGAGATGATTGAATCTTTTTCGCTTTTTAATTTTATATTCCCAAATAAACTGTATTATTAATTCCTAATGCATTTCTTGAGTAATACTCTTTTGACTACGGAAAAATTTCTTTGATTGGGACCAGAGACCTTTAATTCCTTAAGTATGAATTGTTTTTTTCGTGGGTCAAAAAAATTGATGCAGTTATTAGTCCAATTAGGTTCCATACATACCAAGTCTGTAATAGCTCTCCTATAAAAAATCTATTAATATGTAATAATTTTAGGGATTGGGAGCACATTTTCACTTTTTATTCATGACAAGTCTCTGTATATAGATTTTTCACACCATCAATGAAAACATTCTTTGTAACATGTTCAAACCTTAAAAAATTATTTTTCTTCAGTCAACCGATCTCTGTTATATTTGCGCCGAAAAACATGCT
>fcc_comp90067_c2_seq1
CCCCGCTTTAATTGTTCGAAAAGTGGGAAATTCATTTGTGCCAAAGTACCATTTCTATTGCCATGATTGCTGGAAATAAAACGAGTCATTCGTCAGGTTCAGTTGATTTATTCACCAGTAAATGAATGTAAGGTAGATCGAGTGCTGCTCAACACTTTAAACAAATACCTCTGTGTAAGGCAGTAAAAAGGCCACTTACAGGAAAAAAAACACTTCCAGAGGTCATCTTCAGGACAGATTGCCATAAAGCCATCATTCATTCTCAACCTCAGCAGTTCTGTGGTTTACATACATCTGCACATGCCCTCAACCAAAATAAATACCATCACAGCACAGCAAGTACTGCGAGAAAATGAGCCATAAAAAAACCATCTGATCAGATCGGAAGAGCACACG
>fcc_comp44126_c0_seq1
ACGCTCTTCCGATCTATAACCTGAAATATTTTTTGACATATTTATCTGATTTTTTTACAAGGCGGTGAACAAAATAATCTTTGTCCGTATGTTACACTTTAACTATAATTAAACATTTTTTTCATCATGTACCATTGATTAATAGCAATAAATATTCCGTACGTCAATTTCAAAAGATATATTAGGTTTATCTTGAACAAAAGTCCCTTTTTGAAAGAGTATTTCCTTTCTTTCCATGCTCTGCAAATGGTATGTTCGCTAGCAGATGTC
>fcc_comp3219091_c0_seq1
ATATTAGGACATAAAATTCTTAATGACATAATTTTAAAAAATAAACTCGTTTCATCACAATTGAAATTATCTTTATCACTGTGTTTATTCATTTTTTCGTATATTTCTTTGTCAAAGATTTTATAATCGTCCTATGAATCTCTTCCCTTTCCATTTAAATGTAATTTTCAAAATTTATTTTTTCATTTAAATTTATACCACTATCAGTTTGAGACATTTTAATAAATTATGATTTTTGATGTTTTAAGATTTTATCATAATAAAACCCATTTTGGGATTCCATTAATGAAATCTTTTC
>fcc_comp4822_c0_seq1
TGAGATTATAATTTAAATATGGATGTATTCCTCTGCTGCAGAAGTCGAAGTAATCATTCGTGCCATGAACCTTTAAGATCCTTCATAACCCTCGGTTGTAACATTCATACAAAGCAACATCATTTTATTCAGCCTACCTTGAAAAATATATTTTCAATCGGGTTTAACATATAAAAATATGATAATATAAACTTAAAAGAATCTCCATATCTTTCTAAGATGTTTTAATATATCAGTTCGCTTTTTAATAGTTCATTATTTTTAAAAAAATTCATAAATGGTTAATTTTTTGGTTTTTTAAATAATGAAAATTCATCAATGTAAGTTGCAAATATTTCACCATTAACTGTGGTTTTTGTTTTACTTTTCTGAATGCCCTCGATGGACAGACTTGAAATTAAACTAAAAATTCTTCCACGAACAGCAGGCAGTATAAAGTTAACTAAAGATCTAACACTGGATCTGCCCTAAGATTTTCTCAAATGATGACTCATCAACATAAACCAAGTTTC
>fcc_comp1796052_c0_seq1
TTTTAACAATAGTAACCTCATTTTACATGAGGTTATGTAAAAAGTATTTTTTATAAAAAATATTTGAGTTTTGTTTTAGTATTTCCTTTTATCACTTTTCACACTATCTCTATTTTATTCTTTTCTAACAATCAATTATATAATAACAGCCTCAACCGAATCTGTAATTTTCTTTAGCTATTTTAATAGTCCTAAATGTTTTAGAAGGTATTATTAAAGTATATCATGGATAATAGGAACTAAACTATATCATATCAAAATATTTTTTTAAATTTTTTGGAAAATGGGGAAAACAAAAAAAATTCCACTAAAATAAAGAAAAAAATAAT
>fcc_comp94383_c0_seq4
GATTTAAGGATCTTGAAAATAAATTTAAGGATGCATAGTTTGGCAAAAATCCTGTGATAAGACTATAATTATAATAATCGTAAATATTTGCAATTCCTAATTTTCTGAAGTATTCCCAAATAATACGCTCAGTTTTATCCATTGGAGTGTAGTTTTCATCCTTGAAACCGTTAATATCACTGCTGGTTAGGCCAACTAGAGATGGACAACACTTGCTAAAATTGCGACAAAATTGACCCGCATTCACTTTATTATTATAAATTTCGTTTAGAAAAAGGTTAACATCAAGTCGATCTACGACTCCAAAGCAAACATTTTGAAGTAGATGACATTCCGAACCACATCTACGTGGGTGCTGATGCTGCTTTAGAATCAAAATGGATTTAGCTGAAACTGATTTCTATTATAACTGCTGATTACAACAATGTCTATGTAATGGAGCCAAACTCCTTCTTCAGTGCCGAATTCACACATCCTGTCAATAATTTTTAGAAGTTCAGATTGATTAGCTTGTGTTTTTTTTGGGATTTTTTTGATAACATTAGTAAAAATAATTTCACATGTTTGGCAAATTATTGAATCCTGAATCAACTTTTGGGAAAAACTTTCATATATTTTCAAAATTGAAATAACTATCAGGATGAAGGTAAAATTATTCATATTCTTAAAGAATTAAAAAAATTTAATACGCAAAATCGTCTGAGTAAGTTCTTATTTTTG
>fcc_comp98621_c1_seq4
TTTACTTCTGATAGTTTGCACTTCCTTCCTTTGTTCTGTTCCAACGAGGCTCCTTTCATACCCAACTCTTGTGGAACAGCATATCCAGAATTCGTCAAAAAAATAAAATTATTATTGTCATTAAAAATATAATTACTGCAATATGTAAATCGTGTTTGAATTGTTTGAGCCGTAGTTCCTTTTAAACGTATATATAATATCAGTCAATGTCTTAGAGACGTAGTAATTGAAGCGTTGAATCCAAGTCGGTCCACCATAATATTTTTAAGAGCTCTCAATTATGTACTTACATCATCGCTAATTGCGGATTTCAGAATTATTATACCCTCTTCATTTATTTTATAATCTGCAATTTTTTCCTTGATAATTAAAATTCTTCCCTTTCGTTTGTAAAGAGAAATGACAGATCTGACCGTTTTCATGTTCAAGTCGATCTCCTCTAATATTTTTTTGTGATTCTTAACGGAGATGTATTTTTTTATTATATAATGACGTGTTGATTGTTCCAGTATTTTTTTCTTTCAGAAATAATGGAAAAATTAATAAATGTTAAAAGCTAAAACTCATTGAATGGG
>fcc_comp361157_c0_seq1
AATTGCAGTGAATTTCAGTAATTTAACCGATCAATCGTTTACAATACCCTTCATACGCTATTGCTTGACTTCATTCCACGCTTTGTCGAAGCTTGGATGGATTTCATAATATTAAATTGTTTCCATCAAAGCCGCCTGACATCTTTACCATCTCCATCAGTTTCATGAATGATTTAAGGTATAGTTTCTCTTAAATAATAAGCT
>fcc_comp94383_c0_seq8
CTAAATCAAACCTCTTTATTTTATATAAATAATTAACTTTTTTTTCAATCTACAATTAAAATAACATGATTCTTATTCTATATTTACTTTACGTTTTTTTATGCTGATTTGTCTTGAGGTCTAATTATTAAACTTTATAAAAATTAATCACACTTTTCTTGTCCATTATCTGATAAAATTTTTTCTGGCCTGTTATAATTCATTATTTATTTTCTTCTGACCATAAATTAAACTGTTTCTTCAGATATAACTGTTTAAGTTGTAATTATTATATTTTATTGATGTTTGAGTTTTTATGAAAAGAATATGACAAATAATATGCCCTATTAATTGTAACATGTCATATTTGTGGTAAAATTAATCTGTTTTAATTCACAAATGAATTTTGAAAAGATTTAGAGATCTAATACTATGATTAAAGTTCCTCGTTACCGAAGAAATCTTTAAAAATTTTATAAGTGGAAGATATCACTCGATTTATTGTAGGCTTGATTGATTTTTTATAGTTTTCTGAAATTTTCCATCCATAATTTTGATGAAATTGCTTAAAATATTGTTGACCAACATCCTTAAATCTTGACATTTTCGATCTTGACTTTCTTGCAAATTTAGGGTACACATATTTAATAAAATAGTGTTTGTAAGATGAAATTTCTTTGACAGTAAGATTTAAGGATCTTGAAAATAAACTCATTGAATTATTATATAAGAACTTTAAGGATGCATAGTTTGGCAAAAATCCTGTGATAAGACTATAATTATAATAATCGTAAATATTTGCAATTCCTAATTTTCTGAAGTATTCCCAAATAATACGCTCAGTTTTATCCATTGGAGTGTAGTTTTCATCCTTGAAACCGTTAATATCACTGCTGGTTAGGCCAACTAGAGATGGACAACACTTGCTAAAATTGCGACAAAATTGACCCGCATTCACTTTATTATTATAAATTTCGTTTAGAAAAAGGTTAACATCAAGTCGATCTACGACTCCAAAGCAAACATTTTGAAGTAGATGACATTCCGAACCACATCTACGTGGGTGCTGATGCTGCTTTAGAATCAAAATGGATTTAGCTGAAACTGATTTCTATTATAACTGCTGATTACAACAATGTCTATGTAATGGAGCCAAACTCCTTCTTCAGTGCCGAATTCACACATCCTGTCAATAATTTTTAGAAGTTCAGATTGATTCTCGTAACAGAAATAATACAGCTTGTGTTTTTTTTGGGATTTTTTTGATAACATTAGTAAAAATAATTTCACATGTTTGGCAAATTATTGAATCCTGAATCAACTTTTGGGAAAAACTTTCATATATTTTCAAAATTGAAATAACTATCAGGATGAAGGTAAAATTATTCATATTCTTAAAGAATTAAAAAAATTTAATACGCAAAATCGTCTGAGTAAGTTCTTATTTTTG
>fcc_comp554826_c0_seq1
GTCATAAAAATATTTTTGTTTTTAAAAATAATATATTTTAGTCATCTATTTTTTCATCTTTTGTTATTAAGAAATCAAATTATGATATTTTTTTTCATATTTTTCTCTTATTAACAATTCAATTTTCAATTTTTAAATGATCTTTAATTGCTCGATTGTTGCTTTTGATTTGTTTTTTAATGTCCAAATTTCAGCAGATTCTAACAAATTTATAACTTTTTTTCCGTTATTGTACAAAGTGTTTGAATATCAAAATTTTTATCAAAACATCTCTCTCCGTTTTTAAATGGAAAGTAGTTAGAAACACGATTAATATCATCAACTTTCGTCCTATAATTCTGATTTTGAGCATATATTTTCAAACAAACAATCTTAATCAACTTAATCTCCTATTGATCGTTCTGTATGAATAAATTATTCAGTTTATTAAAATTTATTTTTATTTTACGCCCAAT
>fcc_comp98006_c1_seq3
ATTTTCTCATTCTTTATATAAAATTTTTTCAATGTTCTTGAAAATAATTCTTTCAAATAAACAGTTGATTTTATTTTTTATCAAAAAAGAATAAAATAATAAATTTGTAGCTCTTTGTTTGATTCCTTCAAAAGAGTATTTTACTTCAACATTAGTTATTGTAGGAATGTAATTATACTAAATTCCGGTTTCTTTACAGTTTAAAATATTCATAGATTTAAATATTATAATTTTTTCTATCAATGATTTATTAGCCGGTTAGGACTTTCACGAAATGCATATTAATTCAAGAAAATATTTTCGAATAGATAGTTCCACCCATTAGAAGCTTAAAAAATTCGGATTCCGATTTCTTGTGACAAACTCATTCATTTCGCTTAAATTATAGTACTTCTAATAAAGGTAGAAGAAATTCATATATCTTCCAGCTCCCTATTCTTAAAGTCTTTTTCCTAAGATCATAATGTTCTTTTTAAAATCTTTTTTAGTATCTACGAAAGAAACAATGTCTTAAATTGATATTGTTTAAAGACTATATAACAATTCTTTATATCGTAACTTTCTTGTTTTATAAGTAATA
>fcc_comp98006_c1_seq2
ATTTTCTCATTCTTTATATAAAATTTTTTCAATGTTCTTGAAAATAATTCTTTCAAATAAACAGTTGATTTTATTTTTTATCAAAAAAGAATAAAATAATAAATTTGTAGCTCTTTGTTTGATTCCTTCAAAAGAGTATTTTACTTCAACATTAGTTATTGTAGGAATGTAATTATACTAAATTCCGGTTTCTTTACAGTTTAAAATATTCATAGATTTAAATATTATAATTTTTTCTAAAATATTTTATAAAAGTGACCTATCAATGATTTATTAGCCGGTTAGGACTTTCACGAAATGCATATTAATTCAAGAAAATATTTTCGAATAGATAGTTCCACCCATTAGAAGCTTAAAAAATTCGGATTCCGATTTCTTGTGACAAACTCATTCATTTCGCTTAAATTATAGTACTTCTAATAAAGGTAGAAGAAATTCATATATCTTCCAGCTCCCTATTCTTAAAGTCTTTTTCCTAAGATCATAATGTTCTTTTTAAAATCTTTTTTAGTATCTACGAAAGAAACAATGTCTTAAATTGATATTGTTTAAAGACTATATAACAATTCTTTATATCGTAACTTTCTTGTTTTATAAGTAATA
>fcc_comp84252_c0_seq6
GTTTCACAGCTCCTCTTTTATCTCTATATCTCTTGATAGTATATTCCAAAACTCGAAGATGCTCATAGTTACATTTATCATTTCAAAAATACCTTTTAACAGCATCTAATCATACTTTAGCTCCCACCACATACCAATTGCTCTTATTAATCTTTATATACTATCTAACAACTTAAAAAGGTTATAGAGTTTTTGTTTCTTCTTCATAACTTAAGAGCTTCAAAATAATTTAATCATCTCATATTTGATGTTTATATAATCCTTGCCAATACAAAATTCTTCTGAAATATATTCTTTTAAATGCAGATCAAGCTCTTCAAATTCATTTTTAACTGTATTTTTATCAATAAATATGAATTTTTATTTAGACCAGTTCTTCTTAACCGAGGGTGCGACAGAAGAATTTTTAAAAAGGTTATTAAATTGTAATTAATTTATAACTACCAGATATCAACTTACCGTCCTCAAAATTTATTATCTCTTTATATTGCTGACTTGATAAAGAGTGAATACATACGCGAGATATTTAAATTTGAGAACACTTTTCAAAATATTCTTTAGATAATTTTTTTGAATTGAACGTATTAAATATTAGTACTTTATTATTTTTAATATAACTATGGCCTTAAAAACTATTGATAATCTTGATACTTACCTATTTAGGGACAGATAAGCACCAACTAAACATTTTTTTTCATTTTTTTAAGCTCTTTATGATTTATATATCAAAC
>fcc_comp98006_c1_seq4
ATTTTCTCATTCTTTATATAAAATTTTTTCAATGTTCTTGAAAATAATTCTTTCAAATAAACAGTTGATTTTATTTTTTATCAAAAAAGAATAAAATAATAAATTTGTAGCTCTTTGTTTGATTCCTTCAAAAGAGTATTTTACTTCAACATTAGTTATTGTAGGAATGTAATTATACTAAATTCCGGTTTCTTTACAGTTTAAAATATTCATAGATTTAAATATTATAATTTTTTCTATCAATGATTTATTAGCCGGTTAGGACTTTCACGAAATGCATATTAATTCAAGAAAATATTTTCGAATAGATAGTTCCACCCATTAGAAGCTTAAAAAATTCGGATTCCGATTTCTTGTGACAAACTCATTCATTTCGCTTAAATTATAGTACTTCTAATAAAGGTAGAAGAAACTCTTAATTTAAAAAAAACTTCATATATCTTCCAGCTCCCTATTCTTAAAGTCTTTTTCCTAAGATCATAATGTTCTTTTTAAAATCTTTTTTAGTATCTACGAAAGAAACAATGTCTTAAATTGATATTGTTTAAAGACTATATAACAATTCTTTATATCGTAACTTTCTTGTTTTATAAGTAATA
>fcc_comp84252_c0_seq4
GTTTCACAGCTCCTCTTTTATCTCTATATCTCTTGATAGTATATTCCAAAACTCGAAGATGCTCATAGTTACATTTATCATTTCAAAAATACCTTTTAACAGCATCTAATCATACTTTAGCTCCCACCACATACCAATTGCTCTTATTAATCTTTATATACTATCTAACAACTTAAAAAGGTTATAGAGTTTTTGTTTCTTCTTCATAACTTAAGAGCTTCAAAATAATTTAATCATCCTTTTTTTAGGTGAATATTATACTCATATTTGATGTTTATATAATCCTTGCCAATACAAAATTCTTCTGAAATATATTCTTTTAAATGCAGATCAAGCTCTTCAAATTCATTTTTAACTGTATTTTTATCAATAAATATGAATTTTTATTTAGACCAGTTCTTCTTAACCGAGGGTGCGACAGAAGAATTTTTAAAAAGGTTATTAAATTGTAATTAATTTATAACTACCAGATATCAACTTACCGTCCTCAAAATTTATTATCTCTTTATATTGCTGACTTGATAAAGAGTGAATACATACGCGAGATATTTAAATTTGAGAACACTTTTCAAAATATTCTTTAGATAATTTTTTTGAATTGAACGTATTAAATATTAGTACTTTATTATTTTTAATATAACTATGGCCTTAAAAACTATTGATAATCTTGATACTTACCTATTTAGGGACAGATAAGCACCAACTAAACATTTTTTTTCATTTTTTTAAGCTCTTTATGATTTATATATCAAAC
>fcc_comp95807_c0_seq11
TGTAAACTTTTAGAACTTTACCCTCCATATTTTGATCTCTCTTTTATTTCAAAATTTTTTTCGAAAAAGAAATTTTTTTTTATTTTTATCATTCTTTAATCTCATTTGATTTTTTATAATCTCCCAATTATATGAATGAAACAGAAAAATGGGAAGTTTAGATCTGATTTATTGACCCATATTCAAAAAATATAAAGGTTCAGAGAAGCAAGCCATTTCTGAAACTTTCACCTGAATAGCTTTTTTCGTGTTCGAAAGATTTCCAATTCGGTATTGTTCTAAAAGTCCATAAATCATATTTATGAGCTTTCGATTGAAATTGACTTGTTAATATTGATAATTTTTTTGAAATAGTTAAATCATGTGATATAAGGTCTGGAGATACTTTCGTAGAATTGGTAAAGAAATAAATAACTGAATTATATGAAAATCCAAAATTTGTCCAATTTTTTAATTTTTGAGATACTATTGATGTTTCACAAGATTCCGAAATTTTTT
>fcc_comp54809_c0_seq1
GCTCTTCCGATCTCAACTTTAAATTTTAAAATTTTCGTCGTCTAAGAAAATAAAAAGAAGCTGTTAACGAAAATTCTGATCTTCATCGCTCACCGTTTTTTTTTCAACCATATCTTTCTTCAAAATTTATATGGTTTTTTCAACGATTTCCATACTTTCCTTATAATATAAATTAACGTTCGTTCTTCTAAATCTATTTTTATGGTTAAAACTGGAGCTGCTCTTCATGCATCAGAAATACAACGACACATCTCTTCATATAATTATCATTTAAGTTTACACCTTTTTAGGCTATTTGAGTCCGTCTACCATCCCATTTTCAAAATATTGAAGATAGGAACTCTGAAAGATATATTCACGTTTTTTTTAAACCTCCCGGTATCATATCAATTTTGATTCCGTAAATCTTAAATTTTTATTTGACATATTCAGTTCGATATCCGTGTGCTGAGTCAAGCATGAGAAGGGATTTTCTTACAAAAAGACATTTTTCTATCAAAGAAGACTTTATCTTGCCATAAATAAGCTTTACTATAAGTAATTCAATAATTTTCATTTGTAGATACGATGGTATTCATGGAAACGAGCCGGTAGGAACTTGTATTTGTCGGAAAATAACATAATAGGATAGCTT
>fcc_comp88554_c0_seq12
TTTTTATGATAAATATTGTTAGAATAAAATTAAATTTGTATTGATGATGCCATGAGTAGATTGAATATTAGTAACTCACTTTTTAAGTTTTCTATATATATATTATTATTTTACATGATCTTATATATAATCCCATAGAAAATAAATGAAAGAACTGTAAAAGAAAATATCAAATAACAGCATATGTAAAGCAGAACCGAATTAATGTCAGATTTCAGTGGTTTCAAGTCAATCCATCTATTTGTTTTATTTAAACGATTTGTAATCGTGGTTAATTGAGAGTTGAATTTTGTTGTTGTTGACTGTACGTTGAAGCATATTAAATATATAAAGATAATAATGGAAAATATGTCATTCATATAAAATGCTAAATCTAACTAGATATTAGTATTAAGGCAAAAATAT
>fcc_comp54809_c0_seq2
GCTCTTCCGATCTCAACTTTAAATTTTAAAATTTTCGTCGTCTAAGAAAATAAAAAGAAGCTGTTAACGAAAATTCTGATCTTCATCGCTCACCGTTTTTTTTTCAACCATATCTTTCTTCAAAATTTATATGGTTTTTTCAACGATTTCCATACTTTCCTTATAATATAAATTAACGTTCGTTCTTTGGAGCTGCTCTTCATGCATCAGAAATACAACGACACATCTCTTCATATAATTATCATTTAAGTTTACACCTTTTTAGGCTATTTGAGTCCGTCTACCATCCCATTTTCAAAATATTGAAGATAGGAACTCTGAAAGATATATTCACGTTTTTTTTAAACCTCCCGGTATCATATCAATTTTGATTCCGTAAATCTTAAATTTTTATTTGACATATTCAGTTCGATATCCGTGTGCTGAGTCAAGCATGAGAAGGGATTTTCTTACAAAAAGACATTTTTCTATCAAAGAAGACTTTATCTTGCCATAAATAAGCTTTACTATAAGTAATTCAATAATTTTCATTTGTAGATACGATGGTATTCATGGAAACGAGCCGGTAGGAACTTGTATTTGTCGGAAAATAACATAATAGGATAGCTT
>fcc_comp88554_c0_seq16
TTTTTATGATAAATATTGTTAGAATAAAATTAAATTTGTATTGATGATGCCATGAGTAGATTGAATATTAGTAACTCACTTTTTAAGTTTTATGATCTTATATATAATCCCATAGAAAATAAATGAAAGAACTGTAAAAGAAAATATCAAATAACAGCATATGTAAAGCAGAACCGAATTAATGTCAGATTTCAGTGGTTTCAAGTCAATCCATCTATTTGTTTTATTTAAACGATTTGTAATCGTGGTTAATTGAGAGTTGAATTTTGTTGTTGTTGACTGTACGTTGAAGCATATTAAATCTTTGAATATATATGTCAAAACTAAATATTCTATTTTCATGTCTTTTCTTCATGGATATTCAACG
>fcc_comp78001_c1_seq1
TTTTTTTTAGATTCTCTGTAAAATATAAATATATTTTTAAACTTTATAATAAGCCACAACCCCGACATAAGTAAGGTGAACAAAAATCACCAAATAAATATGAAAAAAATTTTTGTAAAATTGGCACTTAACACTATTCTTTGATAAATATGTTTTGTTGGCTTTCAAAGGTTTAAGATAAATAAATGGATCTTTGTCACTGAATTGGAGTAAGTCATCTTCGAAAAAAAACCTTAAATAAATTGATAAAGCTCCGAATGTCATCAAATTAATAACAATTAACCAATCAAGAATTAGAAGAAATTTTCTAATAGTTGGATATTTTTCAAGAAATATAAAGATTAGAAACCACATAATTTGCAGAATGATAAAAAAAATAAAAATAATTCTACAAATTATTAATGGAACTATATATTAAAAAATGTATTCGTCGTTTAAAGTGATACCTGGCAAAATAGCA
>fcc_comp2323367_c0_seq1
CCAGTGTTTTGGCGAAGCAACTGAAAGACTTGGATGATACAAATTTTATTTTTTAACTGGTTTAAAATTTGTTTCTGCTCATCAATAAAAAAAATATTGCAAAGATATTGGAGTTGAACCTCGAGCTCTTGTGGTTCTAGACCCTGCGCCAGGACACCCTTTCGAAGTTGAGACACTCTTTAATTATTTCTTAGTGTAGAAGTATTTTTAACTTCTATTTTCACTTCCATCTTACAGCCTTTGGATCAAGG
>fcc_comp87121_c0_seq7
TTTTATTTCACCAATATAGGAATTATGGTTTCACATGATTGGCATTGCTAATGGTTTCAGGAATCAACTATGAGGTAGCTATTGCCTCTGGATTTCGAGCAAAAAATTCATTTCCCAATGCCTCGGATGGTTCGTTAGCTGTAAATTATATAATCACAGACGATTCAGACTCTATCAAGATTTTTATCGCATAAGTTTAATCTAGAATTATCTAAAGAACTTATATGTGAAATAGTAATTTTTTTATAATCAGAAAATATATCCACGAGAAGTAGAAG
>fcc_comp1473448_c0_seq1
TTATAAAAAAAATTTTATTTTTTTCCTTGTAATTTCCATGTTCGCGAAATACTATGAAACTATTGGTTGTGAAATTACAATATTTTTTTTTTAAATTAATACACTATTTTCTAATGAGATTATGAATCATTATTAGAAAATATTTCAAGCAGATTCCCTTTCAGACATTTTTTTAACATAGTTTGAAGTCAGATTTCATTCAAAATTTAAGATTTTCTTCACTTTCTTAATGGAAATGGTACATTCTTAAATATTAAAAACTGAAGTGTGAGCCAGCTTTAATAAATACCCCAATTTGAGCTTTTAGCATTTTTTTTTCTCATTTGTAGGATATTTTCAGAGTTTTCTCAATGATTCTCTTTATTTATTTTTT
>fcc_comp83033_c0_seq1
TTTTTTTTTTAAAACAATAAAAAATAGTATAACTATAATAATTTTTTTACTCAAGTTTCCAACAATAGTTTAATAGTATTGCTCTTAGAAATTGCAACTTCGTCAAATAAATACCTATGACACATATTAACGTAATTTTTTCATTTTTCACAGGGTTTATTTCGGCTGCTCGACGAAATTGGTTGTCAAAAAGAAATAATTCGGTCAAGCAATATCTCATTGTTATACTTCACGGTTGCTTAAATTTAGGCAAATGAATCAACGATGGGTGAGATTCTTGGAATGAGTTATTTAGAAAACGATTCCATCATTCTCTTGCATTAGTAGTAAGGTCTAAATTCCCAATAAATCGATCTTAAACATTCCATACGACGAGACTTTGACCGTTTTCACAAAAAATAGAATATTTCTTAAAATTATTAATAAAAAAACATAATTTTCCTTTAAAATCTTCACCTCCAATCTAAACAGACACAAACTTTCCATAAAAAAATTTCTTCAATTTTTCGTAATAAGCTCGTATGTCCAAAACATCTAAAAAGGTAAGGGAGAGCTTAATTTTAAAATCCAAATTAAAATTATTTTCTATATTATATCAAATATTA
>fcc_comp1049934_c0_seq1
TTCCGATCTGAAAGATTTTAAACAGTAGAGTAATTTCTTTATCTTTTTAATTATTCCTAATATGATTTAGACAGCTTTTTAGGATTCAAAATTTAAAATAAATGATCCGGCCTCCTTCGCAAATTCTATAACTATTTTTCACAGCTGTTGCTATTTTATTTTAAAAAATAGATAAATAAATTTTAGCGATTTATCGAAAAAATATATTTAAAATCCTCATTAAAATATATAATAATATGCCAAAAATATTTTTCATTTGAATTAATTTAATAAAAAAGCAAGGATATATTTATTATTTAACAATAAATGATTTAACATTTTTGTAATAATTCCTAAAGATTTTTATTTTGGATAACTTTCTTTTTGTAAAGTGGTTTAAAATCGCCATGACTAAATATTCTTCGAATATTAAATTCAGC
>fcc_comp184306_c0_seq1
TTTTTTTTTAAAACCTTTTTAAAAATATATATTTAAGTATAAGAAACAATGTATCTCTTATTTTCATATCTTCAGGTTCGACTGCAGATAAAAATAATAAAATTCTCTCTTATATCATTCGAAATTTAAGACTTATTTGAGACGTTTATCTTCTTTAAATACGATGATTATTCTGTAAGATACTTTCTGTCCGCAATATCTTTTGTAATAAACACCAATGTCGGAATCGGCTTGGTCTCACCCAACCTAAAAATTTAATTGTTATAAAAATTTTACAATTTATAAATCTTCTATCAACGAGATGATACATAATGATAAAAGTTATGATTAATTAATTTGACATAATTAGTATATTTTCAAATTAATGATTCAATGAGGGTGTAAATTATAATATTTAATAGATTGATTATTGAAAAAAATATTCGAATTGCCATAAAATAAAATA
>fcc_comp96791_c0_seq5
ATTATATTTATATTTAAAGTATATAAGTTATTGGAATTTGAAAACTCGTATTTTTCATATTCTTTTAAACTTATATGTCTTGTATCTGATTCAATCATAGATTGAGATGATTGGGAACTATTTTTTTTTATGAAAACTTTAAATTGAGAATTTTCAAGAAAAATCATTTCTGTTTGTATATAGTCTTCAATATTTCCATCAAATCGTAATCTATCATATATGCATGCCATTTTTAACGTTAGTTTTATGACTCTGTATATATGTATAATTATTAATGTTTGATCACAGCTAATCTCTTCACGATTTCTTTCAGTAATTGGGATATTTACTGAAACATACATTTCTCTAAATTTTATTGGTACAATTTCATTCATCTTAGAATTCAATGTCCATGATGCAAATAAAATAATATCCAAATAAAATTTCATTTATTTTTTGATATTTTTAATCTCCTTTATGATTTGATTTTTTAAATAAACATAGATATAAATTTATATCTAACACTCTATTATCAGAAAAAAGAAAGAAGACCGGTTTGACCATAGAATCAATAGCTCGCTATTATCAAAATAAATGAAAATTGAACAACAGATTAAACATTAGCAATCCAATTTAATGTTTAAAATTCTCAATATCTGACATTTATAAGAATGAATTAGAAATTCATTAGTTTTCTTTAAATTCGATAAAAACTCAAAAGAGGCCAGCGAATAATTTACTTGAAGAGGCATTCATGATTTAGTATATGCAGAGATGTGTTGAGAGTATGCCAATAAGGGGGTAAATGCTATGTGAATAAGCACTTTATTTTATGAAAATTTAAATGATCTTGACTATTTTAAAGCTAGCACGGGTTGGCTGCGT
>fcc_comp2965933_c0_seq1
TCAGGTTTTTTATATAAACTATAAAATTTTTTATTTTGAATACTATCGCTTAAGCTTCTTGATTTAAAAACACAGTAATCCAAGATTCTTTCGTGAGACCGCCTCATTAAAACTTTTGATAAGAGATGTTTGACATCATCGTAAGTCGGAGTTCTGACTAAATCTCGAATTTTATTGCACCCTAAAATAAAGATGGTACAGCTGTCATAAATATTAAAATCTGTTTTCATAATACGATTGAATTCTTCCCATAAAATACACAAACATACTTTTTCTTTATGTTTATATTTTATACTAGACACACTTTTGTGACATAACGAAACCATTTTTTGGCTATAATTGCTTTGATGCTCATCAATACAAACTAAATAACTG
>fcc_comp51464_c0_seq1
ATTTTATTTATATTGACTAATAACTCTATAAATGCCATTTTCAATTTTTAGTAAAATTTAATAATTTATGACCTTGATAATTCGTTCTTTAAAGATACAGAAATATTTTTCTGAAATAAACACTAAAATCCTGTTCATTAAGGCAAGATAACCCTGATAATATTTAAAAACCGATTCAGCTTCATATATTGCGATGACCTAAACCAGGTAATTTTTTCACTTTAAAGAAAATTTTCAATAGCGTTAAGGAAGGGCGAATATTATTGCAAATAAAATATTAATTATTTCCAATTCACAATTTCATTCGACTCTCTATAACGGGAAATTTTGTCGTTTTCAAATATAAAAACAGGGTTTTAAATTTCAATATTACAACATTTTATCATTAGTGCAACAAGTTAGTTCTGAAAATCTTCTCTAGTAGCAGCCGAACATACATTAATTTGACTATTTATCATTCCATTTTCATCCATGGCTGATATGTGAATAATTATGATTCGAATAAATGGTCTATAAATAAACATAGAAGCAAAAAGTTTTTA
>fcc_comp13182_c0_seq1
AAGTTGACGAAACGATGCTCAACTATAAAGCAAAAAGTCATCGGGGTCGGACTCCAGAAAACAGGACTGATGCATTATTTATCGTTGAAAAATCTTAAACGTCAATTTCCCGCGTTTTTGCAACCGTATTCCCGAACAAACAAGCTTCGACCATTTAAAAATTATTTGTGCAGAAGTTGCAGGGAATTCTGTTATTCGGACCGACGA
>fcc_comp4912817_c0_seq1
ATTTTATGTAAAAAATTAATATTTAGACGATACAACTAAAAATAAATATTCTTAATTTATCTTTAAAAGAGAGTTGATTAAGCTAAATAACGACACACCATGAATTATACATTTTAGACAAATTATTCGGCTACCCGAATTCAGCGAATTTCACTTATTTTATATCCATTTATATATTCGATATATGTAAATAAGGCCATTAAAAAGTAATACATAAATAAATTATAAATTAAGCTATTGTCCATTATAAAATTCAATAAACTCTTATAAAAAATATTATGTTC
>fcc_comp3108322_c0_seq1
GTCTTACACTTTTGAGATAATTTCCTCAAAAATTTTATCTTTTTCTAAAATTTAAACGTTCAGTTCATTCAATTTTTTTGTAATATCTATAAAAAAGGCAAAATCTCCCAGGCACTCAATATTTGTAGACTCTGGGTATGTTTAATTACTTTATATGAAAAATTAAAATTCTATAGGCTGCAGTTTATTTAAAAGACGAAGAACACGTCCTTTACACAACTAAAGGATTTCTATGTTTATCAATAGGTGTCTATACGGCAATTTAACTCTTCTGTCAAAACCT
>fcc_comp102482_c1_seq2
CATTTCAATATTTTAGACTTTTAATAACTTCATTAGATTCGACCACAAATTCTCCTTGTTATTCCAAAACCATATAAACTCATTTAAAAAAGTAGACCTTCTTGCAGTATAAATAACTTTCTTTTTTTTTAACTTCAAATTTTAGAGCATTATTAAATGACTCAACATGCTGTGTGGGAGTTCCATTTTCGGGATTCACAACGTTATACTTATGATACACCGTATAATGAGTAAAACTATTTTCTTCAAATCTTCGATATGAAGCATGCTCGTC
>fcc_comp102482_c1_seq3
CATTTCAATATTTTAGACTTTTAATAACTTCATTAGATTCGACCACAAATTCTCCTTGTTATTCCAAAACCATATAAACTCATTTAAAAAAGTAGACCTTCTTGCAGTATAAATACCTTTCTTTTTTTAACTTCAACTTTTAGAGCATTATTGAATGACTCAGCATGCTGTGTGTGAGTTCGATTTTCTGGATTCACAAAGTTATACTTATGATAAACCGAATAATGAGTAAAACCATTTTCTCTAAGTCTTCGTTATGAAGCATGCTCGTCCTTATGAATTTTTGACCCAGGAAAAA
>fcc_comp2801935_c0_seq1
GTTTGATTAATTTATTTACAATTTCTTTCCACTAATTTCTTTTAAAGCTAACACACGCACGTTTTGAAAAAATCATTGAAAATCTTGGCTTGTTTTAAGACATGAAACATAATAAATAAAATTATTTAATTTTTCAGCTGTTCTAGGGTTCTTAAATGCAGTATAGTATTTCCGTTTGCAAAATAATTATTAAATATAATTCAATTGATATGAATAAGGAAGTAAATAAACAATTCTAAAAACATATTTAAGTAAAAGAT
>fcc_comp100831_c0_seq2
ATATCATTAACAACGATTGATAATTGTCTTAAAGAACTTTTAATTACTCTTAAACAGTCTCATAGAGAGTTTGACAGAGTAAACTTACCTGTTCAAATAGCTAAAAGAAAAAAGTATTCATGTGGTTTAATAATTGCTTCTCACATGACTATTCAAAGGTTGTTTTTGGAGATGAATCTTCTTTAATTCTACATTTAAAATGAACTTAATGAAGATCGAGAGTAGGAACTCATGCAAATTTAGTTTTTCTAACAATTAGAG
>fcc_comp4240299_c0_seq1
GGCGCTAGAGGTAGGTATTCACATGTTCAACCAGTCATTAAAGACATACTGTTGAAAATGATTTTTGATGAGGGAAAAACTATTAAAACCGCTGCTGATAACTTATCTTTAAAGACTGTCACTGCTCGATACATTATATCTGAAAAAGAAGAGAAGTGCTTAAACCTGAATAGATCAAATATGAAATTCCTAATCTAGAATAACAGGAAGACCTCTGTTAATG
>fcc_comp55335_c0_seq2
GTTAAGTCGTGACACATGTGAAACGGTTTAATGCCAAGTTATAAATTAATTTAATGTGTCTATCCCTTTTTTTGATAAAATATGTTATAATTATCTTTCTAAAAATAAAATTTACGAAAATATTCTGATTCCTCAACAACTTTTAGTTTATATTCTTTCGAGGCAGTTATATTTTTACACGCATCGAACTCATGAATACTATTTATTAAATTTGATGAAACTGAATAATTTGAGAAGAAAAG
>fcc_comp102482_c1_seq5
CGCATCTGGTCTAAATAAGTGAACAGTCTTTTTGTGCACATCTCCACCCAACTCCATCGGTGTACCGTTTAGCAACTGACAATTTCATTTCAGTGCCACAAATAATAGACTCGTCTTCGCTTGAGCAACTCTTCACCCATAAACCATTCAGCACGTGCTCTTTCAGTTTTTTCAAAAAATCGTTCTTCAAGAGTTTCAAACTTGTGGGTGATATTTTTTAAATTAAACTAAACATTTTTTTTGAGCCGAAAAAAAAATGATCCAAAAAATTCATAATATTGTCAAAAATTTCAAAAATATATTTTCTTTTTAATCTATATCTAAATCCAGTTTAATAAATAATATGAATGAAAC
>fcc_comp38232_c0_seq2
AGAGCTAAATCATCACGATATGAGAAAATAAAGAGAATAAATCAGCGAGACGAACCTAAATTCCAATTAAAGTTCGTGACCCAATCATTTCAAAGTGTACCAGCGTAAAATTAGTTTAAGAAATATCGGGCAACGTCGAGATACGATAACTACTGAATATTCAGGAATTCTAGCTTTTGATCGGAAGGGCCGTATTTCTCCCAAAAAAGAGGAGATAATTATTGAAGTTGGCTTCGTGATGAAAATAAGGAATTAATTTGGAGTTGGGTGAACGAAGACCCAACAATCATCTTAAACTATCTTGCGTTGAAACTTTGGGATGCTGTTAATATTGCTGTTGACTATAAAACCATTGATAAGTGTATAAAATCTTTTCAATATACTGTAAAAGAAATCCTGGTGGTTCCGGAAATTATAAATTCAGAAAGAACAATGTCGTGAAGATTTGAATAACGAACAACTTTTTGGAGATAA
>fcc_comp3863_c0_seq1
GAAATATTTATCTAAAATTGAAATGAATAATATTTTAAATAACCTAAATTTAGTTAATAAATCTAAAAATTTACATATCATGCAATCGATTTTTAATTTTGTGGATTTGAAAAACAGTGCTCCCTTATTTTTTCTCGACGAGTGGGTAACTACAAAAAAATGGAAAAAATGAGGGTAGAGAAAAACAAGGTAAACAAAGTTATTAAAAATAATCAATTTTTTTAAATATTTTTTCACCTTTTTATCGGTATTCATCACATCCTCC
>fcc_comp97921_c0_seq2
GTTTTCATGTTTAATAGAATAAAAATGAATAGGCTTATATTAATATTTAGTTTTAAAAAAAGTTTATATTCTTTATTAACATTAGATTAATTGAAATTTAAATGTAGTTTATTTTAAATATATTAATTTCCTAAACTTTTATTGTAAGTAAATCAAAAACCTCATTTTATTTAATAAGGAATGATTTCAGAAGCTGGGCACTTTATATATTCAGGCATCTGCATAAAATATCATTCATAGTCGCAGACTTATACTATGTGCAAAATCATTAATAGTATTCATTTATTCCTCAACACTATTAGATTTACACCCAGATACATCATTTTTCCATTTATAAAGCGATTCTTAGATTGGCTTGAAAAATGGCGAATATTGTGCCAACAAAATCATAATAACATGCATTGAATCAAAATAATTTTCCCTTCAACTTTTTAATGGAATTAGAACATTATCCAAAACATAAATTCAATTCTCAATTTCAAATAATTATAACGAGGTATAAAAATTTTTAAATAACAAAAAGCATTCTGAATTATATGCACCGTCTTTGACCACAAAGTCAATAAAATCATTCACAACTCATCACAACACAGCAATAAAAATTCTTGCTACGAATTTAGTTATTTATTTGTCGGTATTAGCTCAAGAAATAGAACTGTGATATTTATATCTTTATGTTACACTAAGTCAAACTTCTAAAAAAAATTAGGTTTTTTCTTTGTGTAGTCGTAATGATATCACAAAACTTGTCAGCATACATCTATTTTCAATATTAATCGTGTTAAAATTTCGAGAAACGGGAAATTGTATAACTCGCTTGAATTTATGGTTGAACTTTTAATGTCCTATCGATTTTTCCAATTGAACGCCAAGTTTTTTCTCAATAAAATATTTTAAGTTAGGTTGTTTAATATTGTGGTGCCATTCTCATCTACTGAATTTAAAATATGGCAGATATTTTTCATTAGATAGTATGAGACATCTTTATCAACTTATCTGCAATTTTTCGGCGTTATAAAGAGCTATATAGCATCTAATAACACTTTTAACACTCCTCAAATACATACGCTATCGACTTGAGATATCCTGGTTTGTAAATCCCTCTTCGTATTCAGCAACTATATTTGAACTCTTCTCTGTTTAAATACATTCATTTTAAATTTTTTTTATAACTCCTCTGCTCAGATATTTCCATGACACATGATGAAACAAAGTATTTTTCGGATTAGACATAATGACAACGAATATTTTTAGTAAAACATTTTTTTGATTAAAAATACTGATAATCGTATCAAACTAACTGATATATCCTGAAATTATATCAGATATAATCTATTTTGTAAAATTATTTCAAATTGACAATATATTAGATTTATG
>fcc_comp1482924_c0_seq1
ATTAGCTATATATTTTTCTATTCTTATTGTATTTTTTCTTGGAATAGATTTTAAATCTTTTTAAAATTTAGTGTAGAATCATTAAGAAAAAATCAAAATATTTTATATGCTAACAAGTTGTGTTCCCCTAGTCTTTCTTGATAAGTTCATGATTAACTTGGAGTCTTTATCCTGACAAGGAACTATGCTAATATCTGCTCCAGTGAATTTTCTACTACCAGTGTGATAGTATTTATGTAAGACACAAATATCTGTTCGATGTTAATTTTAAATAATAATAAAAAAAATTAAAATTTTATGCAAATATTTTAGATCGGAAG
>fcc_comp2238385_c0_seq1
TCCGATCGGTGGAAATCATGTAAATGGGAAAAATGGTATCGAATAAATAAAATCAATGCAATAAATGTATACATTTGCATCTGTAAAAGGTTATATAATATCACTCAACAGGCAGCAGCCTGAACTTGTTTTCTAATGAATGGAAAAGTTGAGGGGTGTGTGTAGTTCTTCATTCAGGTCCAGACAAGTTCAGTTTCTTGATCTCAAAAAGACAGCAGGGTCCTCAGATTATCGGCGGCCACCATACGGACTGTACTCGGCCTCACTGGCAAGTGCAATGCTC
>fcc_comp101584_c0_seq46
CCTTATCATGTATAAAATCTAAAAATTAAAGTAATTTTTTCTCTTATCGATCGTTTTGCTTTGTTTGAAAATATAAATAAAGATGAAGTTTCTATAAAGTTTATTATGGAATAAAATATTTAAAAGTGAGATTCTTCGTAATTTTTTTCAATCTTGAGTGAAGTTTTACAGTTTTGTATGAGGTTGCAGAGGTAGGACCCAAAAAATACACATGTAATCGTACGTAAGAAATTTTCATATGAAATCGTCAATAAAAATAATATAAATATATAATGCAAAAATTTAATTCTTAGGAAAAAAATGATTGTTAATTGCCATAGCGCAGTTTCAGCGAATAATCTAAATCAACACTGAAAATCTTCTTCAGTAACTTCCAACATTGCATTAACAATCAATTCTCTTAAAACATGATCTTCAATTCCCAAAGTCCTCCTAACAATTGTTTTTATTTTGCAGAAGTTAAATTCAATGGGTTCAACATAAAGGAATATGGTGATATAAATTTACAAGTGTTTACCATATTTCTTATTTTTCCGTTTAAGGAAATGAACCTGTGTGGGCTGGCATTATCTGTAAAAACAACCGCATCCCGATAGTTGTATCTATTAATCAAAAAATGATCCAATGAGCTTAAAATATCGGAAAAAATATCACCAGTGCATCCGTCATCAAAAATTTTTAAATATAAATATTCCTTTACTATTAATTGCACATAGGAGCCTGACATTTTATACCCCTTACTGTAGGTACAACAAAGTTTACACACGAACCGTTCAAACTTTTACAATAATCTTGACGATGATGAAGATTAAATCCACACTCGT
>fcc_comp3526592_c0_seq1
CATAGCTTTAAGGAATTTTTAATGAAAATTGATGTTATCATTCTTCCAATAACTCAACTGGTCATTTTCAACCCATGTATGCAGGTATAATAAACAATGTTAACTATTATCACAGAAAAAAGTGAGTAATAGATTAAATGAAATCGATTGACCAGACAAAAACCTTTTTTGTTAATCTTAACAGTTGATTTACCACACCAGTCAAAATGACTGGTTTTATAATATCGTTTCAAATACCTACATAATCAAAATTTTATTTTTTGAAACAATGAAATAACATTGTAGCGATATGTAAT
>fcc_comp2897627_c0_seq1
AATTTAATAAAATTTTTGGATCATACAAAATTATTAGTATCTGTATTGAGTCACCTCAGTATAGCTTTTATGTTAAATGTAATTTTCTATAGTACCTCCACTTTAAACCTACTGCATTTTATAAACGAATTCTCACAAAATTAAATAAATTTTCATGATTAAAAATTAAAAAATATCAAAATTATTTATGATATTTTAAGTATATTATTATATTTGATAAATTATCAGTAAAATTTATACCCATTATTACTCAAATATTGCATTTCAAAAAACTAAAATTTATATTTTTTTATAATCCTATTTTAG
>fcc_comp2254639_c0_seq1
TTTTTACGTTATCGTATTTTTACAAAAATAAAAAGCCATTCATTTAGAAAATATTGAAGAAAAATTCTTGAAAATGAACCAGGAATAACTTTAATCGTTTCCTATATAACAAAGGATAATTGAGCTAGAAATGGTTTATCTAGACACATGTAAACGGTCACTAAAACTCATAAAATGTTCCAGATCGTTTAAAGACAAGCTTTGATATGTTTTAGACATCTATGTTCTCTCTATCATGTCCGCTATATTGTTTGCAACCAGATCGGAAGAGCACA
>fcc_comp34060_c0_seq1
GTTTGGTCTTTTTTCCGGAAGTCTTCTAAGCATCGGTATCTTCTCACTGACAATAACATTGAACATATTTTCGCTAAATCTTTTAGAGCCTAAATTTTCTTCACTTTTTGATAGAATAACTTTTTCCCCCATATCACCATAACTGATTCCAAGTTCAATAGAATTCACATAAAACTTTTGATATTCTATCACGGTAAAAACACCATCTAGCGCTTTGAGTTTCTCATACCACACAAATTTTTGGCTTCCTTCATACAGAAATTTCACATCGAAAATAATTTTGTATAAAATAATAATGGTGACGAAAATAAAAAATAGAAAAAATATTTTATTTTTGGCCTTTCTATATCCAACAAAACGCCGCAAGTATTTCATTAAATTCATGAATGTGTAATTATTTTTCATCGCATCCATCATTGTCAAGGATTATTTCTTATATACAATCACAATATAATCCCTTCTAAGTTTTTATCAAGAAATTTAAAGCATAAAACTATT
>fcc_comp6105534_c0_seq1
CTTATTTATGAGTACATATCTAATTTAACTTAAATAATTTATATTTCTTTTAACCGTGTATATTATAAATATTATATAAAATAATGTAATTTGGTGTTATAGTTCCACGATATTCCATAAATATAACTAATATTGTTCTTAGTCTCTAAAATATTCTAAATCTAAAATGCAAACATTAGACCTAATGAATCTATTTTCCTTTTACTATATCCTTATTTTGCTTA
>fcc_comp2247884_c0_seq1
TTGTGGCATTAGAGGGTTAATAATATTTTTTTTATTTCTTAAGATATTTGTCATTTTTTGACAATTTCATCTGGTTTAACAAGTCCCTCATATTCACCAATCGTTTTTCACGTAATTTTAAAGATATGTTTTATTTACGAATCCGATAATTCGAATCTTTGAAACCATTTATATTCAGATACTCTGTTATTAGAATCGCTTTTTATTTTAAAAGATCGTCAGATAAATGATTCTTAATTGACTTTAGATTGAACCATTCAAGTAAA
>fcc_comp79192_c1_seq3
GACGCTCTTCCGATCTTCCATTCACTGTTCTTAGAAGGTAACAGTGGACGATGCTGAGTCACGTTACGATTAACACAGTTTAACATTATTGTGATGTCTTATCAAATTTCGTTTTTCAGTTCCTCAAACGCTTAATCAATGTGTTCGATTGGAACAAATGAGACAGCGACAATCATTCTTGCAGCGAAATTAAAATAGTGATAATTATTATATCTAAGAAGGAAGTCGTCGTTATAGACTTTTCTGAGGACTTTTTTTTTTAAATGGAAAAGCATCCATGAATTGCAAAGTTCAGAAACGTTATTCAAATATCTCCAATTGCCGCCTTTTCAAAATAAACCGAAATTGATGAATGATTGAGATTTATCCAAAATTCCTCAATGGATCAAAAAAGTGCTCAGAAAGTTATACCTACTTAGTTTG
>fcc_comp1895647_c0_seq1
GTAATAACAAAAAAGTTAATTGAATAACTTTTTAGAAAATATGTTAAACTATGTTTTATTAAACAAATCAATTCCTTAAATTTGCATAAGTTTAACTGGTTCTTAAGCATTGTATTTTTTCTTTAAGTTACCTCGTTTCAGCATCGTAATTCTTTTTGTTGATTAAAATAGTTTTAAGAATATTGGGTGCAAGATAATATTATTCTGTTAAAAATTATGTTTTATTTAAACACTTATAAAACATCATATTTTTCTTTTGGCTTTCTATTTCTTTGAAATTTTTCAATATTGCCTCATTTTCT
>fcc_comp66179_c0_seq1
GCAACAATATGTAGAGCAGTGAAATAAGATAGCCTTTCAAAAAAAAAAGGCTTAAGAGGCGAGCGAACATTATTCTTTAAGAACACAAGGATACCCGACAGCCTTTTTCTTAAGAATCCTGGGTATGATATCTTGATAGATTCTATTTCTAGATGTATCTGGATTTAATCTGCATACCATTATCGACAATGGATACACTTAAGTTGGATAGGATGCATTCATCTATCAAAAAAGGTCATGTGAGAAAAACATCTCACTTTGCTATGTGATTTCCATTAATTAAATAGAGCCTTTCGATCTCATTGAAAGAGCATATACCAAGGAATTCTTTCTTGGATTTTTATAATGATGCTTTCGTAGAGAAATCATAAAAAAATCCTGTATTGGTTATGGAATATTTCAAATTTCAATGCGGTAAAGAAATTAGGTGTTTCTTATTAGCCACAGGGGACAAGATAATGATGTTAGCCACTTATTTCCACTAATCTCAATCAAATTGAGAATATATTTTGGTGTATTAAATCGAGACTGAGTCAAATTAATCCAAGGGATGAAACAAGGGAGATGTGAAAAATAATATTTTAAATATTACTCAAGTTATGAGATCATGTGGTGGATATTATCGTAGTTTCTGACCACTTGTGAATGCAATTAAGAACATTCAAGATGAAT
>fcc_comp75018_c0_seq1
TATAAAAAATATGTTTTATCGAAATTAAAGATATAATCTGGATGAAATTATTTAATTATGTTAATTATAACTAGAAGTGCAGGGTCTAAATGAGATTTTGTCAATTGATTATACCTTATCGCATTTAATTTTTTGTTTTATCTAATGTCTGTTTTAAACCCCAATAACAAACCATCAGTAAATTTCAATTTAACGAATCAATGATAAAACCCATGGCTATTGTTTGCCGTTTTTATTATTATGGCATCATTGATAATACATTTTTTGCATTTTTATAAACCTATTCAATTATTTTGTTCTCTAACTCTAGGTTTTTGGCACGATTTATACTCAATTCATCAGACTTTTCTCAAATTTCATAAATGTCACCATCATATATTCTTGATAAAATTATTTTTGAAACAGTAGTTCGGGGAAGTGTTTTTCCAAAATGGTCTTTAGTTCACGAACAAGGTTCTTTCTGTGTAAGTTTTTAATACTTTCTTCTTCTTTAACACAATTTTTTTCGACTTAAAGTCAATGGATTAGATGTAAAATTGTTATTTATTTATTTCATTTAAAATATTGGGTGATGATTAAAAATTAATATTTGAAATTAAA
>fcc_comp2292102_c0_seq1
CGCTCTTCCGATCTCGGTAACGTAAGGATTATTCATTTTTTTATTATAATTTCTCATTATTCTCGATGAGGAAGACACTGTTTCCATGTTAAAATTGGAATAGTGTTATAAGTTTACTGTATATATTTTTTTATAAAATTCTGATACATTAAAGGCCATAAGTAGATAATATCTATTTTCACAGATAATTTCGATTTTGAAAATATTATTTTT
>fcc_comp81547_c0_seq5
TTTTTATTCAAGATGCAAAAAAATTAATATATTAGCTAATCAATATAATTATTATAAAAGATGTATTTTTGAACTTGAACAACCAGAGAAAAGATTATGAAGATTATGAATATAAATAAAAAAATAAAATATGCATGTGGATAAACATGGGTAGCGACGATTCCAACAAAATCATGATTTATGTTGTAATTATGATTTTCGGTATTGTAATTATCATAGGCAATGTTGGTTTTTGATATAAGATATTTTTCTTCTAAATCTGATGGGAATCTTTCGTTAATACTATCTTTTTATTGACCAAAAATACTTTTTTGACTCATGCTTATAGGAAGATTATCTTTTGGAGATTTTCCGATTGTATATATATGATCAAAATTCCTAATTTTTCTTTAAATAAAATACTTTAACATATCATCAATTTTATTAATATCTTCATTATTTGTTATTGTTTTATCTATTTTTCCTGTATAGTATATTAGAATATCATTTATAACTCCAAATTTATCTTTGAATGTTGATTTGTAAATGTTATCTTGTCCATATTGAGTTTCTTTCGTAATTTTTCCTTTGTAATCATGTTCATTTTTTAGATGAATTAATGTATTTCCATCTTTATTACTAAGGATAGTTTTTTTAAACTCTATCATCACCATAGAAGAAATTGTGGCATTTGCGAAGAAAAATAATAGTGTGATAGTGTCTGCTAGGATTAAATATTTATTAAATTTCATAATAAAAAAACTTCCGATACTAATGATTGTCGAAATTAAGGACATAAAGATACATATGATAACTATAGAAAGCCAAATAGCCATAAATTGTGTTTTTTTGGAATAAATCGAGCATATTTGTTCGTTGCATATTTTGTATGTTCCAGCCATTCTTACAATAGAATCATCCCCGAATTCAATATAAAACCAATTTATTCCTATAACTGCTTTGAATGAATACATCAATATAATTATATGAATCATTGATACAAAAGTATCACATATAATATTATCGAACCAATTAATTTTTGCCATTGCTGAATTTTGTAAAACTTTGAAATATATTTATATAAATATAATTTTTTTATTTAAATCCTCGTTATATAAATCTGC
>fcc_comp4922956_c0_seq1
AGCACCATTAAAAATTACGTATATTTTATTTTTAAATAGCGACAAAATTTTTTTTGCAAATCATCAAATTTAAATTTTATCGACATCAACCGTTTTTCAGACATATCTTTCCATCGTGATATTCAATGTTGACCTAAATTTTTAGCTCAACTTATATCGCAAATAATTTTTAATATTTCTGATTATTCTTAAAATTTTTCTTCCATAGTCCAAATGATTTATAAATCTATCTGAATGTTTT
>fcc_comp2247641_c0_seq1
AATTTTTAAGTGTTCATAAAATGACGTAAATATTTAATACCCTCGTTATGAATGTGTAATGAATCTTGTTCTTTGCAAAACATATCTTACAATCAAAATAGTTTAAATGTTCTGGATTTCTGACTATTAATATTATATTGTAAACTTCTATGGCTTCTCTAAAAATTCCCGTCACAATTCAAAACGCTCCGAAACTAAATTTCGATATATTATCCTCATCTTGATTTATAAACGAGA
>fcc_comp1676702_c0_seq1
TTCTATATGAATAAAACCATATATTTTTTAATCAGATAATTAAGTTAAGTTACATGTCTTCTCAGTTTAAGCTATATTTTTCGATTCCATTTGCAACAAAATTTTAATATTTTAGCGACTCGTAGGTCTTAAAACCTAAAAAATTCTTTTTTATATTTACGTACCAATAGGTTTGGTATTTTTACAAATTCAATTTTTGTTTAAACCGTGACTCTAAATTTTTGTTAAATATAATTTTACGTATTTAATATGGTGTCACATTAAAGAATCAACTAATAAATTCTTTTAAATTAAATATTATTAAAAGGGTTTTTAAAACTGATAAAATAATATTCTAATATCA
>fcc_comp49801_c0_seq1
AATTTTTATTGATAATGACAGTGTCCATAGATCAATTATTTCAAGAAATGCTCTTTCACAATTGTTTATCGTACAAAATACATGTCCACTCATTCTTACATGTTGCATCGGATAGAGAATTCTTTAAGTCAAATAAAGACCATAGTTCGTATAAATCTTAAAAAGTTGATACTTTTTGCATTATCACAGATTTCAGCTACAGATTGTGCTGGCTGGTATCGTTTGACAAGGAATTATGCTTTGGCTATGCGAAACCATATTTTCAAATATAAATTGCAATTTTTACTTTTTTTGATATTTATACAATTCTAAAAGTGCTTTTCGAAAAAT
>fcc_comp47238_c0_seq1
ACGCTCTTCCGATCTCAAAATTAATTTAAGTATATGCTGTCTCTAAGGTCTCTGTATGATGTATTTTGATGATTTCAATGGAGATAATTCAGCACCAGGTTTGGGACGAATTTTCGCCTTCCTATGTAAATCAAATGTTAGTTTTTTTAAAATTTCACTTTTATCATCCTCGGGTTCATAAACCGTAGGTCTTAGTGGAAAAGGCATAAATGAAGCCAAAGGTTTGCCTATAGGTCTTGAGTATTTATCCTCTTCATTAGTTCTGTAATTTACATTCACACTTGGATAGCTGCCAAATCTATTCATATTTCTGAGTGGATCGAAAGCTGGGTATTGATAATAAATTGCAATACTTGGGTAAATAAAAAAAAATATCATAACCATTAAACTCGAAAAATCTAACAAACGATACATTGGTTTATTTGATAGATACAAAGGCGGCTTACTATGCTAATCTCTTCAAAATACTTGCATTCATAGTAGTCAGTAATTTATTATGTATATTACCAATAATATTTCAGAAAAATCATAGAGACAACAGCACCATATCAGAAAAAATAACATATAAATAGCTTGAACACAACAGCAAAATCACAGATATCACCAGCATAAAAACAGTTTTGTTGTATAATGAGAAGCTTCATACAATAATTATAATAACGCTACCTACTTTCTCCTCTCC
>fcc_comp93428_c0_seq29
ATCTTTTTTTTTTAGCAAAAAGCTTATAAACTATTTTTCTCAACGACATACAGTTGGATCTAAAATTTAATCTTAGTACATTTATTTCATCACATAGAATAGAAGATAACGGAATAATTCTACCTCCATCAACATAAACATTTTTTATATCAACTTCAACCAATGGTATTTCCTCATATTTTTCAATTATTATACGCTCTGAAATTTTAAACTCTTTTGAAGTTACAACGCCAATTTTCACAGTTTTCACAATATATAAACAAAACTACTTTGAGTGAGAGGACCAAGCCAAGATCCAATGTTACTAATCTTCAAAAGACTCTTTGTAAAAATTTCCATCAAATTTTTTATTTCTAATTCACTATATATGAAAAATATCACCCTAATATTCCGAACTTGCAGCTATTGATATCAAATACATAGTTTTCAAGAATTTCATCAG
>fcc_comp3562675_c0_seq1
CGGGAATATTTCGGAGTCTAAAAAGAAATCAGGAAATAATTCTTTCCAGCCCTCTCCTAAAGAGCTTACAAAATCTATAATTTTCTCAAAAAAAGATTCGAACAGTAACATGATTTCCGAGCTCTTTTTCATTCTGGATAAGAAAAAAAAATTTACCCACACTTTATCATCTCTTATAAAGAAAGCCTAACCAGATATCAGTAAGTTCAACAGATAATTCTTGGTTTTTAAGAGATTATTAAATGCACTCCACGAAC
>fcc_comp93428_c0_seq20
CGCTCTTCCGATCTGTTGGATCTAAAATTTAATCTTAGTACATTTATTTCATCACATAGAATAGAAGATAACGGAATAATTCTACCTCCATCAACATAAACATTTTTTATATCAACTTCAACCAATGGTATTTCCTCATATTTTTCAATTATTATACGCTCTGAAATTTTAAACTCTTTTGAAGTTACAACGCCAATTTTCACAGTTTTCACAATATATAAACAAAACTACTTTGAGTGAGAGGACCAAGCCAAGATCCAATGTTACTAATCTTCAAAAGACTCTTTGTAAAAATTTCCATCAAATTTTTTATTTCTAATTCACCTAATATTCCGAACTTGCAGCTATTGATATCAAATACATAGTTTTCAAGAATTTCATCAG
>fcc_comp1579554_c0_seq1
CTCGACTATGTTCAGCGAATTGGAAATGCTTCGAATAAAAATCAAAATGGCATAAAGAGTCTTAGAAAATGTATATTGCCCAAGAGATATTGAAATACGCAAATAATATGCCATTTAGTTCTCTAGGAAGACTCTAATTTCAAAAGAGAAATGTCTTTTTGTTGATAAATGTGGGTATAATCTACTTTCATCACATAAAATGTCTCGGTCAAAAATACAGGTTTATTTTTAGTTATATCCAAATTATTCCTAATTATA
>fcc_comp2751054_c0_seq1
TGAGGTAAAAAACGCCCGCTGGCTACAAAAATTAAAGGGCTGGGGGGGGGGGGATCAGAAAATACAACAGAAATTAGATATTGCTGCAATTCCAATAGAAACACATATGTGAGACTTTCTACTTGACATTTCTGATTAAATGGATGCAGGTTACAAAGCAATCAAAAACACGTAAAATTTAATTACAATCATTAGTTGTGATATTGTGACTGTGATTT
>fcc_comp1632926_c0_seq1
CTCTTCCGATCTATGGTGTTCAATTTCTCATTTATATTGCAGGAATAGATGACCTATTTGTCGTCGCTAAAGAGTTTTTGTCAGTAGAATACATTAAGGAAACCAAAACCGATTATTTTTTTGAAAATTATAGTTTTTGTTTATAAAACTTTTGATTTCCAAAGGATAATCATTTGAATGTATCAAGAGACGTAGCACCCTTATAAC
>fcc_comp81547_c0_seq1
TTTTTATTCAAGATGCAAAAAAATTAATATATTAGCTAATCAATATAATTATTATAAAAGATGTATTTTTGAACTTGAACAACCAGAGAAAAGATTATGAAGATTATGAATATAAATAAAAAAATAAAATATGCATGTGGATAAACATGGGTAGCGACGATTCCAACAAAATCATGATTTATGTTGTAATTATGATTTTCGGTATTGTAATTATCATAGGCAATGTTGGTTTTTGATATAAGATATTTTTCTTCTAAATCTGATGGGAATCTTTCGTTAATACTATCTTTTTATTGACCAAAAATACTTTTTTGACTCATGCTTATAGGAAGATTATCTTTTGGAGATTTTCCGATTGTATATATATGATCAAAATTCCTAATTTTTCTTTAAATAAAATACTTTAACATATCATCAATTTTATTAATATCTTCATTATTTGTTATTGTTTTATCTATTTTTCCTGTATAGTATATTAGAATATCATTTATAACTCCAAATTTATCTTTGAATGTTGATTTGTAAATGTTATCTTGTCCATATTGAGTTTCTTTCGTAATTTTTCCTTTGTAATCATGTTCATTTTTTAGATGAATATATTATTAAAAATAAAATACTAATGTATTTCCATCTTTATTACTAAGGATAGTTTTTTTAAACTCTATCATCACCATAGAAGAAATTGTGGCATTTGCGAAGAAAAATAATAGTGTGATAGTGTCTGCTAGGATTAAATATTTATTAAATTTCATAATAAAAAAACTTCCGATACTAATGATTGTCGAAATTAAGGACATAAAGATACATATGATAACTATAGAAAGCCAAATAGCCATAAATTGTGTTTTTTTGGAATAAATCGAGCATATTTGTTCGTTGCATATTTTGTATGTTCCAGCCATTCTTACAATAGAATCATCCCCGAATTCAATATAAAACCAATTTATTCCTATAACTGCTTTGAATGAATACATCAATATAATTATATGAATCATTGATACAAAAGTATCACATATAATATTATCGAACCAATTAATTTTTGCCATTGCTGAATTTTGTAAAACTTTGAAATATATTTATATAAATATAATTTTTTTATTTAAATCCTCGTTATATAAATCTGC
>fcc_comp98377_c0_seq1
AAAATCAATGGAATGATTATCCTAACTGCCCTTATATTGACAAGCATATGAAAGTATGCCTTCTCTGTAGGATGTGAAATCAATAACTATTGTAAGTCGCATGTATAGCATACATTTGATTAAATTTGTAGGAAGAAGACTTGTACGTTCCCTCCATGCTTATAATGAAATTAGGCACATTTACAAAATCCCTAATATAGCTTGGATTGCCCAAGAATATAAACATTCTAAACTAAATCTTCTAAATTGTGGTATAGAAGAATATTGTCACCATTCTATAACAAAAATTTGTCGACCTCAAGAGAATTATGGTCAAGGA
>fcc_comp96606_c0_seq14
TTTTTTTTTTGCAAATTAAAACCAATAAATTTTATTGGAATAAAATGTTTATAATCAGAATTTTTACCAACTGACTCCATATATGGGCGTTAAAAAAACTGCTACTTTTTGAATCTTATGAAATCAAGTTTGAATTTCCAGTGCATCCAATTTATCCTGGGTTTGAGAATCCCTATATTATGGTTTTTACTTACAAATGATCCCACAATGAAACCAACCACTCAATAAATTCTGATCTGTTAAGTGTTTTAGCTTTGAATGAATCATCTGAAGATTCCATATCATGAACCGATTTTTCTATCCATTTATTTATCATGTAAGACTTGAAATGCGTCCTCCAAGATACATCCGCTGTCTGGTATACACCTTTGAATCCGTGGTTTATTCATGAGTGGGATATTTAAGAGTTTCGACGTTGAAATAACTTCAGCCGTCGAATGAACACCATAGTCTTCCAAAAGTAATATTTTTGGTTTAGCATTTTTAGAATAATTAAAATAAAGCTATTTGACAATATCGCTCGTAAACCTACCATTTCTGTTTATGTAAATATCAATATCATTTTTTTCTAATATGATCAATTTACTTCAAAACACGAGATCTAAATCCTTGTTTATTGTTCTGAGTAAAAATGGCTGTTGCGGAAAAGTTTTAAGGATTGTTTTTAAATATTTAAAACGGTGTTTTTTCCACCTTTAGATGATCAAAGTACAAGCAGTAAGACGCCCTCTCTTTCCTGTCGACTAAATACCTATGTTTTTTGAACCTAATACATCTAAAGTAGTTCTGGGAAATTTTTTCATAATTAATAGCGGTTTTATCTGCGTTCAAAATTAGATCAACCGACATCTCAGACAACTTAGTCTTGACTTCTTTCTAAAGCAAAATATAATTGGCCTTGGTGTGTTTTAGACGGAATGCATTATTTGAATTTTCTTAAATAATTGATTGCATTGATATGTCAATTTCTTCTAGCCTGCAAATGGCTCATATTTTTGTAAAAATCATCCATTCATTAATTGGCACTCATCCAAAAATATTTTTCTTCTATAACTATTAAAGGCATAACAGAAAAAACGCCACTTGGCCTATTATTTCTATTATGTTGACCGACGTTCTTTAAAATTTCCATG
>fcc_comp96606_c0_seq15
TTTTTTTTTTGCAAATTAAAACCAATAAATTTTATTGGAATAAAATGTTTATAATCAGAATTTTTACCAACTGACTCCATATATGGGCGTTAAAAAAACTGCTACTTTTTGAATCTTATGAAATCAAGTTTGAATTTCCAGTGCATCCAATTTATCCTGGGTTTGAGAATCCCTATATTATGGTTTTTACTTACAAATGATCCCACAATGAAACCAACCACTCAATAAATTCTGATCTGTTAAGTGTTTTAGCTTTGAATGAATCATCTGAAGATTCCATATCATGAACCGATTTTTCTATCCATTTATTTATCATGTAAGACTTGAAATGCGTCCTCCAAGATACATCCGCTGTCTGGTATACACCTTTGAATCCGTGGTTTATTCATGAGTGGGATATTTAAGAGTTTCGACGTTGAAATAACTTCAGCCGTCGAATGAACACCATAGTCTTCCAAAAGTAATATTTTTGGTTTAGCATTTTTAGAATAATTAAAATAAAGCTATTTGACAATATCGCTCGTAAACCTACCATTTCTGTTTATGTAAATATCAATATCATTTTTTTCTAATATGATCAATTTACTTCAAAACACGAGATCTAAATCCTTGTTTATTGTTCTGAGTAAAAATGGCTGTTGCGGAAAAGTTTTAAGGATTGTTTTTAAATATTTAAAACGGTGTTTTTTCCACCTTTAGATGATCAAAGTACAAGCAGTAAGACGCCCTCTCTTTCCTGTCGACTAAATACATCTAAAGTAGTTCTGGGAAATTTTTTCATAATTAATAGCGGTTTTATCTGCGTTCAAAATTAGATCAACCGACATCTCAGACAACTTAGTCTTGACTTCTTTCTAAAGCAAAATATAATTGGCCTTGGTGTGTTTTAGACGGAATGCATTATTTGAATTTTCTTAAATAATTGATTGCATTGATATGTCAATTTCTTCTAGCCTGCAAATGGCTCATATTTTTGTAAAAATCATCCATTCATTAATTGGCACTCATCCAAAAATATTTTTCTTCTATAACTATTAAAGGCATAACAGAAAAAACGCCACTTGGCCTATTATTTCTATTATGTTGACCGACGTTCTTTAAAATTTCCATG
>fcc_comp96606_c0_seq16
TTTTTTTTTTGCAAATTAAAACCAATAAATTTTATTGGAATAAAATGTTTATAATCAGAATTTTTACCAACTGACTCCATATATGGGCGTTAAAAAAACTGCTACTTTTTGAATCTTATGAAATCAAGTTTGAATTTCCAGTGCATCCAATTTATCCTGGGTTTGAGAATCCCTATATTATGGTTTTTACTTACAAATGATCCCACAATGAAACCAACCACTCAATAAATTCTGATCTGTTAAGTGTTTTAGCTTTGAATGAATCATCTGAAGATTCCATATCATGAACCGATTTTTCTATCCATTTATTTATCATGTAAGACTTGAAATGCGTCCTCCAAGATACATCCGCTGTCTGGTATACACCTTTGAATCCGTGGTTTATTCATGAGTGGGATATTTAAGAGTTTCGACGTTGAAATAACTTCAGCCGTCGAATGAACACCATAGTCTTCCAAAAGTAATATTTTTGGTTTAGCATTTTTAGAATAATTAAAATAAAGCTATTTGACAATATCGCTCGTAAACCTACCATTTCTGTTTATGTAAATATCAATATCATTTTTTTCTAATATGATCAATTTACTTCAAAACACGAGATCTAAATCCTTGTTTATTGTTCTGAGTAAAAATGGCTGTTGCGGAAAAGTTTTAAGGATTGTTTTTAAATATTTAAAACGGTGTTTTTTCCACCTTTAGATGATCAAAGTACAAGCAGTAAGACGCCCTCTCTTTCCTGTCGACTAAATACCTATGTTTTTTGAACCTAATACATCTAAAGTAGTTCTGGGAAATTTTTTCATAATTAATAGCGGTTTTATCTGCGTTCAAAATTAGATCAACCGACATCTCAGACAACTTAGTCTTGACTTCCTAGATGAAATTATTTGCAATCAAACTTTCTAAAGCAAAATATAATTGGCCTTGGTGTGTTTTAGACGGAATGCATTATTTGAATTTTCTTAAATAATTGATTGCATTGATATGTCAATTTCTTCTAGCCTGCAAATGGCTCATATTTTTGTAAAAATCATCCATTCATTAATTGGCACTCATCCAAAAATATTTTTCTTCTATAACTATTAAAGGCATAACAGAAAAAACGCCACTTGGCCTATTATTTCTATTATGTTGACCGACGTTCTTTAAAATTTCCATG
>fcc_comp1166661_c0_seq1
GTTTAATATAACCCATCATATCCATTTTTACAAATAAGGAGTTTTAATAATTCATTTTTATTTGTACTCGCATAAAAATATTTGAAAAAAATTGAATAACATGGTCAATATATTATAATTAAGTGAAAAATACCGTTTACTCCTATTATTTTGGAAATAATTCTTTCTTCCATGATAAGAAGATACGATTGCTACACAGTCCCTATATCTTGGAGAGTAGTCCCAATGACTAATTGAATGTATTTAAATCTAGCTTTGTCAGTGAAAAAAGGTCGATTCATGGTAATGAATTTATTCTATGCTTATGTTTTTATTTCAGGTATATTTAGAACAGTATATTTTCCGATATATCTTTTGGTTATTTTTAGTGTTGTATTTAGCTTTTTATATCCTT
>fcc_comp620122_c0_seq1
CCAGAATATAAATTTTATAATTATCTAAAGGTCTTAAAATTTCATTTTTTATGCTTTTGTTTATTTCAAAAACCAGTTTTTTTAAAACTTGTATTTCCATAAAACACAACAATCAGTATTCTTTTAAATCTATGTTACAAAAACGTATATTTCTGCATTTTATGATTTTTCTGTTCTTTTTTTAAGAAGGTGTATAGGTCTGCTCTATTTTTTGGAAAAATTTAAAATACACAGTAAAATGTATTTTTGTATACTATGAGTCCGATAAAATTTTAAAAGCAAAAAATTCCTTTTTATCATAATTT
>fcc_comp101760_c2_seq13
AAATCATATCATTTTTTTCTTTATCACTATCTTCTTCAGATCTCCACAAAGAATTTAGCTTTTCATTTATAAAACTTGAATCAATATTAATATTGTTATTAGTAATACCATACAACTTTAACGTATTAAAAAACATCATCGGTAATTATTTTTCAAGCCAGATTCGACGAAATTTAAAATTTTAGACCATAATTGTCGATATCCTTTTGGGGTAAACGTTTTATCATCAGTTAAAATCAACTTCTCCACCATTCTGATTTTAATTGAAAACATCGAATGGTTGTAAAAAAGATGTAGTTTTTGGTGGTAAAAGCACTTTTTTTATTTTTTTCTTCTTCAAAACATTTAATACACTTTCTTCTTTGTGTTATCGATAATAATTTATTATCAAAACACTTTCATGGCTATTTATAAAAGAACCTTTACTGACAAAATAAGAAGAAATGCCCTTTTACATAATCTGACTGTTCATTGTTCCTGATTTTTAACCACTAATACGATTCCTTTTTGGAACAAAAATATAAGGTAAATTTTTACACCTTTTAAAAGAAACATGGTTTTAAGTAAATTTCCAGTTGTACTTATAGTTAAAACATCTATAAATCGAGTTTTTTGGTACCCGGTTGCATTAAATTCGGTATTTTTTTATCCTAAAAATTAAATTTTTCTACTGTTCATCATATTAATGTCACATGGTTTTTCGTCCATGTTATAAATAAATTCTGGATAGATTTTATGAAACCTTTGTTTTAG
>fcc_comp2376403_c0_seq1
GCGTAATAAAAAACTTTATATTAAGAAAGCACGAAAATAGTGATTCATTTTATTTACATGTTGAAGATTGTATTCAAAAAAGATTTATGAACTATTGGTCTATGAGAGCTAGTTTTGTCTGCAAGGATTTTGAATTTTCAAAAATTGGAATTATAAGAGTACTAAATATGATTTAAACCATATTTTTTGTAAACTGTTAGAAATATCTTATTTAAAAACCATTTTGTATTTTTTACTATTTCATTTGTTAAACCATTTAAAAATTTTACAGTATAAA
>fcc_comp91905_c0_seq3
GACTATTTAATCATAGTATTTTTGTTTTTTATTCGTTCAAGAGATATTTTTGACAGATAATTCTTCAAAGAACATTAACTTTTTATACATAATGACTGTAATCCATGATTTCATTGAATTCCGTTAAACTTTATTTTCCCACGTTTTCTTAAACTTTCTTTCGCGTCTCTTTGTTTGTCTTTCCATCGAATCTTGCGATCGAAATTTCGGACACTTCCCAGTTAGCTAGCGCGCTGAGATTTTCAGGGAAGCTTTGTTTCCGATGACAATACAATATTTAAATATTTCCAACATTATATCTAAAGTATTTTTTGTCATCTCAGTATAAATTAGTCTTTTATATGAGAAAAATTGT
>fcc_comp91905_c0_seq2
GACTATTTAATCATAGTATTTTTGTTTTTTATTCGTTCAAGAGATATTTTTGACAGATAATTCTTCAAAGAACATTAACTTTTTATACATACTTAAATTTTACATAATTTTACATGACTGTAATCCATGATTTCATTGAATTCCGTTAAACTTTATTTTCCCACGTTTTCTTAAACTTTCTTTCGCGTCTCTTTGTTTGTCTTTCCATCGAATCTTGCGATCGAAATTTCGGACACTTCCCAGTTAGCTAGCGCGCTGAGATTTTCAGGAAAGCTTTGTTTTCGATGACAATACAATATTCAATTA
>fcc_comp91905_c0_seq1
TTAGAATCTCATAAACTTCTTTTCCTACACGCATGATTAATTTTTTTTTATTAATTTAACAAGGATTTTGTTGTATATTATTCCCAAGTTTTCTTTAACTAGCTTACGCGTCTGTTTGTTTGTCTGACCATCAAATCTTGCGATCAAAATTTCCGGCACCTTTCAGTTAGCTAGCGCGCTGAGATTTTCAGGGAAGCTTTTTTTCCGATGACAAT
>fcc_comp36613_c0_seq2
ATTCGTAATAAATTTCCTGACACTCATCGAGACAAGAGTCGTGTTCTATTCTGCACATGCTAATGCTCTCGTATAATAACTTGCTTGATCTGATCGTGAGCATACATAAATATTAACTTTGCATTTTATATCCTCAATATTTTTGTTATTTGATGTTTTAAAACTTTTTTCAATTTTGCATCTTACCTTCAGTTATTGACCCATGATCCAATTAATATTTCTTTTTTTAAACAATACTCCATGATGCATATGAACCATTTTTTATGAATACTTCATAATATCTATGTCATCATGTGGTTTGAAATTTATTTCATTTTCG
>fcc_comp100190_c0_seq37
ACGCTCTTCCGATCTGAACGAGCTCGTCGATGAGGACAACCATGAACTGACAGAGTCACAGCAGAATAGGTATGTTATGCAAGAAATTAGTTCCGATAAATCAGAGAAGGAGGCTATTTCTGTAACTGTCATATATGAGATCTTAGGAATGTGGGAGAGAGTTTCACAGTTCTTTGAAAAGAAAAACTCAAAAAAAGTTGCAACAGGTCGTGCATCTGATCTTTTTAATAACACTTGCCTAACTCATTTCTGGAATATTCTGAGATGGAGGACGAAACAAAC
>fcc_comp78570_c1_seq1
TTTCGCGACATATTCCTCCAATAATTCATTTACTATCTACGAACCTCCCTCCATTGTACTTTATCTTGCAAAATTTTCCTTTATTCCACCTAATGCAGTATTTTCATAGCCAACAACATAGCAGCAGACATTAAGATAATATGAATACCAATTCCTAACTATTTCTGAAATTATCTTTTTTATACAAATATCGATGTTCCATCCATTTCTGTCTTGTTCGAAATATTTTTGACAAAAAATGTTAGTTAAATAATTTATTCAATAGGTAACTTTATCCTGCTGTACCATGTGTTTATTCTTGCAGATATTGTATGCTTGAACTTTCTGCATATTCTGTGGCAACACTTCCATCCGTGATTGAT
>fcc_comp66284_c0_seq3
GGTGAGCTTGACTGTATAAATTCAACTGAGCTATATCAGCTAGTAGATATTTTACAATTAAATAGTGATCAATTTATCCTCAAGTTTCTTTCAACATCGGATTTTAATATATTTGCTAAGTCAGCTATGCATAATAACCTAATGCTGTACAAAAAATTAAACTTTGAACTATGGGCAATAATGAGAAATCAACTAGAAAAAATGGAGAATTTCGAGCTTAGTATTCGTCTAGCTACAGAAACAGCTAAATACCTATATGCTGAATCAAACGCTCGTTTTACAAATGATGAACCGCGAAAATGTAGGATAGAGGTTCTAGAATGGATTCATGTCAAAATAAAATTTGAAATAAAGAAAATAATATCATATAAGAGTGAATTTAGAGTAGAATCAAAAGAATCATATTTTAAAAAGATGAAAAAACATTATCGAGATGCACTTCTTGTATGGAGATTGTCTAAT
>fcc_comp78570_c1_seq2
ATCTCCATCAATAAATTATGATCTAGTACCTGGAAGAATATTTTGACTGGAATCAATTTTTCTCTATCCCGTTTTGGAACAGGGATCATAAAAGTATTTTTTTGTTCTCATTATATTCCTCCAACATCCCATTGACTATCTACGAACCTTTCTATATTTTACTTTCTCTTGCTAAATTATCCTTTCTTCTATTTCAACTGTAAAACCAACT
>fcc_comp1959545_c0_seq1
TTTTCACAAATATCTTGTATCAGACCCAAATCAATGTCATTTGAATAGTTTGTTGGGAAATCAATATCAGTTTCACTTTCAGAATTGAGAATTTGTTCCAAATTATAAATTAAATTTTTATACTCAAATTTTTCATCGTTTTTCCAGATTTAAAGGCTTTATAAAAAAACTGTTTATTGTGTCAGTTTTTACTTATGCCATAATTCAAAATTAATGGAAATAATATTCACAAGATTCGTTTCTTTTATCAAAAAAGTTAAAGATTGTTTGGTGTTTTGTTTAAGAAAAATTTTAAACATTAATGATTTTCGGTCGTTGGATTTGAATGAACTAATGATGCCTTGATCTAAAGTTTGTATCCTTTAAGTTGGTGATGTAGGCAAAAAGTGAAATTTTCTGTTCGAAAAAACCATATCTTTTCCATGAACAGGA
>fcc_comp97214_c0_seq3
CGCTCTTCCGATCTGCTAAAACCAGTATTGTTAAGATAAACAAGCTAAAAAAAAGAGAATTCTTAAATTAAACGCACGTAAAACAGTCTGAATTCGATAAATCTCTCAGAATTTCTCTCGCCTGGTATTAAAGTCAACCTTTTCCGAGTTATATCAAAAGATTTCAAGCTGCCGCTAATAGATCTTTATGTTATATTAATCCCACATGCCCTTAAGCTCTCTACTATGCTATTTTTTGTAGGCACATTATCTTGACTGATAACCGCAGAAAGCCTGCTATTTAGGTTA
>fcc_comp2250275_c0_seq1
TTTTTTTTTTCATTTTATTTGAAATTTATTCATATATTATATAAATTATTGGGATTAAATTATATGAAAATGGAACTAAATTAAAGTGAAAACCTTGTATTGATGAAGCTGCGTATGTGATTCTCTTTATGCCCAGGTTCGAAAGCACTTTTATGTATTTTAATATCCAATGATTTTAAGCACAGCATATTCAAGCAGTCATTGATGGCTATTTTTGTTCTCTCATAAATTCTTCAGTTAAAAGAACATCCGGTTTTTCTACATATTATTGTCGAACACATCCATTTCTAATCGAAGCCAAGACGGCGGTTCTTCGTTTTCGAGATGCATTTCCCGTAGGCAAATTTGGCACATGTACTCGTTTCAAATATGGTCAAAGAAAGACAAAACTCGAATTTAGCCCATGGGGTTTCTGTGATTCGGATGAGCTCTATCTATTTCATTCGGGATTCTTTTTTTAAAGTGTTTTAATTATTATTGTAATTAATTGTTATTAATGTTTTTTTAATGTTTTTAAATAATTAATCTATTTAATAATTCACCCCTCCCCCATATCAGGAGTAATACCAAAAATTATAAAAATAATGGAAAGTAAAGAGGGTGTAACTAAATTATCAAATTTAAATTATCCAAAGTTTG
>fcc_comp36594_c0_seq1
GGCATATCACATGGTCAAAAAAATGCTGGGGATTATATATCTTTCTGCAACAGAAAAGACATTTTTCCTTTCCAAAATTGAAAAAGAACAGAAGCGCCTTCTTGTCGCCATGGTGGTGTGACAGCACATGTGAAAGGACAAGGATTGACTTGGCACTAAATGTACAAATCTCAACAGGGCATCTAACATGCGTAGATGCTCCAGTTCTTTTTCCCTGGAATGGTGTGGAAGGCTGTTTGGACTTTGTCTGAGTCCCATTTTTATACCCCACTGCATTTATTTCCTTCAATTCTGTATTATTATCTATGGGTTCCTGATTCTCAGAACTGTCTTCTGGACTATTTGTCAGATCGGAAGAG
>fcc_comp94191_c1_seq1
AACAGAGACTATAATAAATAAAATATAAAAATTATTTTTAATTTACTAACTTATTCAGAAATATTTTTGATTGTAAAAGAAGATGTCAATATTAACTGAGTTAATGATAAGAATAAATATATCGGTATATTCCGAGCAAAAAAAAAAATGCGGAAAATATTTTTAAAAGGAGGAATAGGGAAAAACACCAAGGTTTTTTAATTATTTAAATAA
>fcc_comp492903_c0_seq1
ATTATTTTTTATATTTGAAATGAGAAACATGATAAGTAATTCCTCCGTTTAAATGTGTTAGATTTGAGGTAAATAAATGTTTAAAAGTGAGTCCGATTTATTTTATAACAATAATTTAAAAATTTACATTATATTTAATTTCCGTAGATCGTCTCTTTGAATTCTTAACGATTTCATTATTAAAGGAAGGAATAACTGGGAAAAGATTTTCTCTCAGCGCATTTTTCAAATATTTTCAAGCTGATAATTATTTTTTATCTTTTCCCTAAAAATAAAAATTTACTGTTTTAATGTAAATAAGAGTTATTTAAAGTTTTGCTAATACATTTAAGAATAAAATATATATCAGAATGAACAGAAACATG
>fcc_comp2269525_c0_seq1
AATTAATTGATATTTGATTTTGAGGAAATCGCGTTGATGGCTGCAGTTTAAACTTTCCTGCTAGTGACAGTTTAGCATTGTCTATTCTGTTTCAGACAACTTTTCTCCCGCAACATGCAAAAATTTAGTATTAGTGGCCGATACATTAACTATCCCTCTTTTAAAGTTGAGTTAAAAATGCTTCTCTCTTTGGCTTTTATTCAAACTGAGGAAGTTTGTGAGCTCTTAAAAAGAGGTCCAGTATGCTTGATTAAAATTTTACTGAGAATAATAGGAGAAATGTAAA
>fcc_comp55176_c0_seq1
AACATGCTATATTCAGCATGAACCGATTTTTTTTAAATTTATTTGGCAATAATAGTTTGTTTGTGATTTCTTTCATGTATTTTTTTGTTTAAATTTATGTTTTCGTGATTTTATTACATGTTTGTTAAATTAGACTTTGACTGTTTTTAAACTTTTCGGTTAATTTTGAATTTTTTGATTGTTCTTTAAGATTTATGTTAATTTATAGAATCTTTGAGTTTTTGATGACTTACGATTTAAAATTAGCGAGTTCATTGGAATCTATTTTTCGAATAGTTATTTTGCCCCGTTCGTTTGTTCTTTTCTTTTTTCAAAAATTGATTATATCTTCGACTTAAATGTGTATTTGTTCATTCGCTTTTTATGAATAATTAAATTTATAATTCTTTCAAAAATTTCAATAAATGTGTGAAGATATGTCAAAAATACTTTTTTTAAAAACTAAAATAATTTTTAATCATTCTCAGAAAACGATCGATCATATGATGAAAAATTGTTGATAAAAACTCTTTAAATC
>fcc_comp101088_c4_seq32
TCAAAATATAATTGCGAAATACCTATGTTATCAAGTGCTTTATTGTTACAATTTTCATCAACTAAAGTGCAATTTTAAATATTTTTGAGCTGTTGCAAAATTTCACTCCTTGAATTTTTTTTTGTTCTTTTATTGTCTATTCTAGATAAATCTAAATTTGTCCATTTTATGTTACCTGTTCGATAATTTCACTATTTTCGAATACGCCATAACAAAGAATATCAGCATCAATTCCACATTAGTCTTCTTAATTACTATTTTCTTTTGAAATGATGTTTGATTCGGTTTTTGTTTAACAATTCACAACTGTTTGAGTGTTTAATAGACCTGCGTGTCTAAAATAATTTTTAAAACATTCCTCACCTATAAATTTCTAAACACGATTTATTTTAAGAATTGCATATTGAATATTGATTTTAAATTCAATTTTATAGTTGATGCAATAAATCTTTCTCAAAACAATAC
>fcc_comp55176_c0_seq3
AACATGCTATATTCAGCATGAACCGATTTTTTTTAAATTTATTTGGCAATAATAGTTTGTTTGTGATTTCTTTCATGTATTTTTTTGTTTAAATTTATGTTTTCGTGATTTTATTACATGTTTGTTAAATTAGACTTTGACTGTTTTTAAACTTTTCGGTTAATTTTGAATTTTTTGATTGTTCTTTAAGATTTATGTTAATTTATAGAATCTTTGAGTTTTTGATGACTTACGATTTAAAATTAGCGAGTTCATTGGAATCTATTTTTCGAATAGTTATTTTGCCCCGTTCGTTTGTTCTTTTCTAAGAGCTAAAAAATTATCAACCTTTTTTCAAAAATTGATTATATCTTCGACTTAAATGTGTATTTGTTCATTCGCTTTTTATGAATAATTAAATTTATAATTCTTTCAAAAATTTCAATAAATGTGTGAAGATATGTCAAAAATACTTTTTTTAAAAACTAAAATAATTTTTAATCATTCTCAGAAAACGATCGATCATATGATGAAAAATTGTTGATAAAAACTCTTTAAATC
>fcc_comp2240931_c0_seq1
TGGGAATAAATGTGATTCGTGGGAGACCATTAAAAAAAGATAAGTGATGAAACAGGACGAAATATTGAAAGATATTGGAATTTAGTCCAACTACCACCTTTGAAAACTTTAAGTCGCATCTATTTGAAGAATTTTGTGTGAAAGTTGCAACATAAAAAATTTCTTCATGCCTCAAAGAAATAAAAATTACTTTAAAGAGAACAAATTTGGTGTTGAAGAGGGTGAATGATGAAGAGAAAATTGAATTGAGCAGTTAGTTTGCTACTGATTTTTAACAAATGGTTTTTGTTGAAGAAAGTGGTTTTAATTTGCACATG
>fcc_comp1871831_c0_seq1
GAATCACAACTTTCTGGGATCTTTGACACATCAGAATCACTTGCAATCTCTTCGAAGATCAAATGTGCATCTGTTTTCTGTCCTTGTCCATCTGAGATTTCATTTCTGTTTAAATGTGAAATAACTGCTGGATCCATAACATCCATGCTATCTTTCAGTGCTTTTTCTATTGGGTGTGACATATTATAAATGGGCTTAGAAACTTGACTACTCATATTTACATTTTCAATGAGTGAAATCCCTTCAGTCTTTACTACATGCTTCATGGCTTTATGTCTTTTAAGTCCAGGATGTGTACGAAAGAACATTGCACATATTTCACACTGAAATTTTCCATGAAGTGCATTCTGTGTACCACCCTTTTTAGGTGAGGATTTTGTAGATCGGAAGAG
>fcc_comp100894_c2_seq4
TTTTTTTTTCATAAAAATTCAAAATATTCTTCTAGCTAACTGTACATAAATTTATTTATAAGACAGAAATAATAAATATTTTGATTGAATTAAAATGCAAAACAGAATATCAACTTTAAATAATATATTTTAATTATTTTAGTAGAGTTTGGAAGCTCTACTAATAGCTTTATACAATAAAATAGAGAAATTGTTCCTGTGAAATATCTCTTCATAAGAAAGGCGATATTTCTTCTTTTGTCTTCTTCGAGAGTTTCTTAATAATAGATCATTGATTTCTACTTCATCTACAACTTTTATATGAGTCAAAAAATTCACAACTTCATAAATGCTTGGATAGATCTTTTTTAATCTTCTTACAAGTTAAGAATTAATACCCTCAGCAGCATTATTTTTAAGAGCAGAATATTTGTCGAAATGAGACCATATTTCTCTTGTAAACAAGGAATGCTCATTATGAAACCAAGTGTCATAAATGTAAAAATATTATCGGTTTACTTCATCATCTCTAGAAGAATATAAACTTTTTATAAAATCCAAAGCAGGATTAATTTCTGAAATTGGAACAAGTTGTAAGGATGATATATATACTACAATTTTAGCAAAGCGAGGATCTCTATTATATAAGCCTTAAAAAGCATATTTATCAGCATATAGCTTGCCTTAAGTGGAAATAACATTCTATAATCTGGGAATTAGGA
>fcc_comp97229_c0_seq5
TTTTTTTTTATTGCAGTAATATGTAAATATCTAAAATACAAATAATATTTAATCAAAATGAATTCCATCAATTTCCAAACCTATATTTTCAAAAGGATCGAATTCATGTATTGTAGATACAGCTTCAGTGATTAAGTCATCAATATGAGGATTTTCAAACGAGAATAACTCTAATCCAGCTTTTGATCTTGTTGAAGATATTTTTGACTGGATTGAGCATATAATAATATAGAGATAAAAATTTAGGCTGCATTCATTTTGTGTGCAGAAATTAAAGATTATCTCGTTCCATTAATTCTTGCATTATCTATTATAAACCATGAATTATGAAAATTTTGTTAGTAATTTATTCATCAAATTTTATCGCAGTACATGTTCATCATTTATTATTTTAAAATGAACAATCTTTTAAATATTCGCCGCAATCATGAGTGTTGTATTTCTTCCCCTGATTGTTTGCACATATAATTGAGCGCGAGTACCAGCTGAAGAACGATCCAACGATAATTTCAAATTAAAATAAAACTCTCATTCGTCAATATAAAAATTTTT
>fcc_comp1152086_c0_seq1
GCAAGTTGTATGATTTAAATTTGCAAACGATTTTAATAAAAAGTTAAATACAGAAGATGCGGTAATATATACTAACTGGATCTGGAATGATGTATCTGCAATTAAATTTAAAAATTGATTTGTTAAAGCAGGATATACAGCACAATATATTTCGTTAGACGAAGATCAAAATTATTTAGATAAATAAACCAGGGGCCTTAAAATTGAATATGAAGCAGATAATATTTTATTACTTGAGGAATTTGGAAATGAAAATAAATTTATTATGCAAGGAAGTTATGATATTGAAGATCAGATTTTTATTAAAGATGAAAGAGATTTTTC
>fcc_comp4872862_c0_seq1
CGCAAAAGATTGATTGTGGTCTAAGATAGTTAAATTTGAAAAACGTTATTCTTCTCGTATGAATTTTCTCTGCATTTATTGAAAGTTTTTTTCCATTCATTCGGACGCTTTTAATGATTTCAAATTAAGGATTAAGATATAAAATATAATTTCTGACATTTTTATAACATACAAGGAGAATACTTAAAATATTATTTATATATAGATAAACCTTTATTTAGGTTAAATTCACTATTTTTGATTTTTTGTGAGTTAG
>fcc_comp24736_c0_seq1
CAGAGGAGTATAAATACTCAACAAAAATATACTTAATCAAACATTTTCATTCTATAATGCATTTTAGGGGATGGAACAGCAAAATTTGAAATTTTAAGAAATGAATATTCGTCAAAGTCATCAAAGTCGGGTTTATTTTCTGAACTAGATGTTGGAGTTTTTATATAGTTTGAATTCTGTTGAGTTTGTTTTTGCGGTTTATAATTTTTTTCAAGAGGTGTTTGATCTTCTATTGTAGTTTTAACGGGAATATTTTTACTTCGCTTATCTGCACGAGATATTTTTCTCAGAAAAGAAGAATCTATATCTTTTTTGTTTGATTTAGGTGTTTTTTCTCTATCAGAAACATTATTTTTGTTCATATTCAAACGATCGGTGATGCGAGCCAAGTCTTCTTTAATAAGACTCACACGCCGTTTTAGAACAGTTTCGTAATCCTTAATTCCAAATATACATGTGTCAAGCCGTTCCATTACAAAACGTGTTACATCATTAAAATCAATCGTAAAAGAGTTCGACTCAGCGCACTTTGTAACTACTCCGTTTCGTCTCTCTGTGGTGTTTTCGATACCTTTCTCTTTTTATAATTCCAGATGTTCTTTTACCGCGTAGATTGTTTGTAAAGGGTTTCGTAAGACGCTCTTTCATTGATAATATATCAGTATTTTGTTTTTCCTATCTTAAGAGTTCGAACCTGGTTTGTTAATGCATTATACATCAATTCTCTATTCAGTTTATCCCTTATTCTTAAATTTCTCTCCATATGGAAATAAAAATATCATGATTTTTTTTTATTGATTTAAAACTAGAATCTTTTCGGACATCAGTCTTGCTAAAACTTCATGAGGGACATTTA
>fcc_comp22964_c0_seq1
TATATTCCAAATTTATTAAATTTTACAGAAAAAATTATTGTCAGAAAAGATTATTATCAATTATATTTTCAATATATACAAAAATTTATATTTTGAAACCGATACGAGTATTGAATGAAATAAATTATATTAGGGTCTATATCATTTATAATCTGTGCAGTCAAGCTACAGCATGCCATGTGCTTCGATCTTTTTAGAGTAAAATTATTTTGCAAAAACAATAAATTGATAGAAAGCTTTTTTTTGTTATTAATAATTTAAAAAGTTATAAATATGATTTTAAAAATGTGTAGAAAATTCAATTATTTGAGGGTGGCTTCAAATCTGAGGAATTTGAGGGCTAATATCGAATTAAATATTAGAGTTAAAATTTTATGCTGAGGTTTTAACCATTTGGTTAAAATTCTGCAAATCATAAATATGA
>fcc_comp36419_c0_seq2
ATATTATAAATTATATGTTTCAAAGAACTAATTAAATATATATTGAAGAAAAATACAAAAATAAACCACATAAACTCCAACTTTCATAAAAATTATATCTGGAAATTTCTCTTTCTAAGCAAATTCTCATGTTACTAAACCATATGCTAAACTCCCAGTTAACCCTCGAGATAGCCAAATTGATCTTTTCTTTTAATTGAGAAGTATTTAAAGGTTCTGGCCTTCAGTAAGAACAAGTTGATTCAAACAACTAAAATATTCATC
>fcc_comp102448_c2_seq2
TCTGTTACCTCCACGTGCACTTTTGATAATTTCGCCTGTTTTTAAATATTTTTTTTATTATGCTGTTAACAGTTTGATATTTCTTTTCATATAAACGTGTAATTGCTCGTATTGAAAATCCATCTAATGCCTTTTTTATTATTCTTTCACGCTCTGAATTCTCAATTGAATCATTAGGAACACCTGGTTGTCTTATTCTTGAAAAATTTCTTTCCTCTTCAGATATATTCATGTTATTATTATCTTGCGGATCATTTTGTGGCATAATAGTTTTTTTTTCTTTTATGTTTTTTTTGTTA
>fcc_comp4717714_c0_seq1
CGCTAATAGGGCTCAACAAGTAATTTGCAATATCTTTTGATTTTCTCTCTTTAATTCTTTGAGTTTATTATTATTATAGCACGCTAAATCACTTACTAAAAGTGAAAAATCGATTTAAAAGATAATGTGTTTTTAGGATGTATTCTAGATTGATATTTGTCTCAACTTTCTGTGAGTACAACAGCTATTTGGCAGTTATAAAACATTAATGACGTAAATTTTGTCATTTTTATCTTTTACACATGTCAGAATATTATAATATTTTC
>fcc_comp4533753_c0_seq1
AAAAAATCATGCTCTGCATTCTGAATAAATTAAATATACAATTATTCATATTAAAGTTAAAAATTGATTACAAAAATAAATGAGAGTTGCTTTTTAAATCACTGAAATTATAAGACTCATAAATAACAGCTATTTGTAACACATTCTTTATCATATAACTCAACAATTTCACATTTAGTAAAGTTATCTCGTTTAACATGATTATATTCACTTCAATAATATTTTTAGCTTTCTTCGAATAATCGTTTTCATTTAAATATTCCTAAAAAAAATCCGTCACTGTTGAATCATAAGATCTTGGAGGTCATTTTATTCCTTCTTTTCGCAAAATTGTTGATTCTTGAAGGACTTTCCTGAAAACTTCAATTTATCTTTGAGTGCTGTGAGAAGTGGCTCATCTTGTTGAAATTAAATTTCTGACATATCAACTACTTATGACGCCAAAATCT
>fcc_comp67450_c0_seq2
GACCAAAAATACAGTAAAAACATAAATACAAATATTAATATGAATACAATTTCAAATAACCTTTTTTAATTTAATATATTTTATTTGTAATTTATTCCTGTGATGGTGAAGCTGAATTTTCAGCATCATTACATCATTCTTCAGAAGTCATTATAATATGCTGATTTGGTACTCAAGAAATATTTTATGCTATGCTTCTAAATATATTTTTTTTAGAAACTAATTTATTTTGTCAGAATTCTTTAATGAATAGGAAGATCAAAATATAATTTGAAAATGAATTTTCTGGTAACAATGTAAACGTTTTTACTGCCAGTTGATTAATGCAGCCCTTTCTTGAATAAAAGTATGTATATATAAGTATTTTATAACATTTACTAACCTCATACTTTTGAAAAGTAGTGTACACACTCAATGTGTTTCAGTGGAAAATACATCAACAAGAGAAATAAAATTGTGCTTGTCAAGCCATTTCATGGGGTCTTTGAATTACTTAAGATAATAATGATCATGTCAATGAACATTTGTGCATGTCAGTGAACCCTGGGACAACAGTTGCCAAAGTAACCTCAGCAGGTTCCTTCGCTGTAAACAGATTCTGAAAAAGATGCTTACAAATTTGCTCTTGCGTGGCAACC
>fcc_comp102278_c0_seq91
TGTAAGTTCTGGAGGTCATAATTTACGGCTGAAAAATTAAAGTGGTCTCAAAGTCTTTCCATCATGCTGTTCTCACAGTGCTCCAATTGCATTATCTGAGGCATCCGTAGTTAATGCTAAGGGTAAATCAGGTCTATAATATTTGAGCATGGTTGCCATACCGAGCGCTTCATTCTTTTGGTTTAATGCAAGTAGTGCAGACTTACTCCATTTTAAATTTTTTGAATTTTGATTAATCAATTCATAAA
>fcc_comp3581_c0_seq2
AGTGACAGGAAATGTTATGATTCTTCAATAAATTTCTATGCGTCATCAGAATTTTTTCAATATCTGCATAAATACTCTTGGATCATTTTTTGGTGAATAAATATATTTTTGTTTGCAAAATTTCAGAAATAATTTTTTGATTTTTCTGAATCGCAATTGTTTTTTGTCCATTAATTTTGATTAATATAGAGATTCTTTAGCTTTCTCGATCTGTCTTTTTTATCTTTTATTATGCGTGTTCGTCTTTTTCTTCTCTGAT
>fcc_comp69162_c0_seq1
GTCAATAATCAACTGATTTTTTTCATCAATATGTTTAATATTATACATTTAAAAGTAGTGACGTCTCTTATATTAGATATTTTTCTATTTAACCCCTTTAGCGTGTAATAAAAATTTTTTTCTATAAACTGTATTTTTTCTTTAAAAAATCTATTTTCATGTTAGTCATAAGTGTCTCCTTATTACTTTACATTATGCCGTTTCGAGATAATTTATTTTTATCATCTGCTCTTTAACAGACTTAAATTAGTCTCTCTCTAGCATTCTTATTGATTTCCTATGCATTTTGTATCAAAACGAGTTAACTCGTGATACAAGCTAAAGGAGTTAAAATTAGTTTCATATTTGCATAATCTCCCATTTTTAGATTTTTAAAAAGCAATTTATTAGATCGG
>fcc_comp2742823_c0_seq1
ATATATTATAAAAACTTCTACTTGTGGGAGTACATTACTTTTATTGAATATTTAAACCTAGAATGCCAACCTTTGACCTCATTGTTGGTTCTTCTGACCCCTGAAATAACACAATTATAATAATTAAATATCTTTGCTGAATCTTCGGTCCATTCTCGCCAATTCGATTTTATTATTAATTAGACCGATATAGTTTTGTCGATAAAATATAATAGATCTTTCTAATTTAATTTGAGCTTTTACTGATAATAAATTAAAAGCATAAAAAATATATCATTT
>fcc_comp1319700_c0_seq1
AGAAAATATGAATACCAATCAATGACTGTTTCTTAACTTATCTTTTCGCTAAATATCTATGTTTCATCTATTGTAGTCTTGTTCGAAAAATTTTAGACGAAAAAAAATGTGAGTAAAAAATTTTTTTCAATTGGTAACTTGATCCTGCTGTACCATGTTTTTATTTTCTCGCAAATATAGTATGTTTGAATTTAATACATTTTCTGTTGCAACACTTCCATTCGTGGTTAATCCGTTTATATTTTGATGTGTTTTCCTCTAACTTCATATTTTTCCTGCCTAATACAAATTCTTTAGAAGTTTTAATAAGGCCAATTTAGACAGAAAAATTAAAACCAAAGTCAGTACATGAGAGAATTCCTTTTGATAATTTAAAAATATTAGTTGTGCCATGAGTTTTTTTCAATTATATTAAACAATAATTAATATATATCAAAATGAAATTTTTTATTACTTATAACTTTTGAATTGCATGA
>fcc_comp85912_c0_seq2
TCTGAATGTGTTGCAGAACGAGAACTTAAGAGGTTTAAGCCTGAATCTGAAGTGCATATTTTTCAGAAAATTGTTTCTTTTAGCGGCAATTGGGCCTGGAAATCGATGGTGATGATATGCAGGAGTTGATTAGGAAACACAGCGAAGAATTTACCAATAAAGAACTAGTTGCCCTTCACAAGGAACAGCAAGAAGAGTCAGCTGAGCAACTTTCTTTTGAGAAGAAGGAGGCAGTATAGGAGTTTTCTTCCTCAAAACTTAGGAAATGGTGTATAGTTTGGATAGAAATGCAAAGTTTTGTTGAAAAGGCTCACCCAGATAAGTTTGTAGCAGGCCGTTGTGCTAACCTGTTTAATGACAATGTGATATCACACTTTAGAAAAATGTTAAAATGTTGGGAAAAAAAAGTGTCGCTTGACAAATTTCTTGTGAGAAAAACAAACAGTGAACTACAAGCAAGTCCTAGTGGTATGCAGGCAAAACG
>fcc_comp3482074_c0_seq1
CATTTAAAATGATAGTTCTAAATTTTTTGGACCCAATACAATTGTACAGATTGATGAGACGATGTTAAATTACAAATGCAAATCACATCGAGGTAGAAGTTCAACAAATCGAACAGATGAATTTATTTTTATTGAATTTACTGATAAAATAACAAAAGTATATATTGAAATATTAGCTGACAAGTCTATTATATCTCTTCTACCAATTATATGTAATAAAGTTTGTTTTGGATCTATTATACATACTGA
>fcc_comp54119_c0_seq1
ACATTGATATATTCTATTTTCGTAATGTGAGCAAAAAGAATAGAATTTTAAAATATTTGTATTATTTTAAAAATTTTTCACAACTTTTTTATAATTCTAATTTGTACTATAAAAATCCGATTTTTTAGATGATTTTCTAAAATAAATCCGAGCGTTAACTGGTTAAATGCCTTATTGATTTCAGCAATTTATTATCACTATCTATATTCTTATAAGTTATTTGTGGATTTTTTTCGCGGTTGTTAGTATTTTCAGTATTTTGAATTTATTTTTATTAAAAAAGACATAATTAAAAATTACAACTCTAATGATATATA
>fcc_comp4057029_c0_seq1
AGAATATATTTTTATATGATATATTTATTGAAAACTATAAGTAAAAATAATATAAAATCCACACCTAAATAGATATTTGTAATAGTTATTTGTTTTATATTTTTATATTATTTATAAAAATTATAAATACAGTCAAAACCTTCCTTATCGTTGAACAAACAAACGATAATATTTAGCGATAAATCAGGGGTTTACTGTATTTATATATATGCTTGTGGAAAAAAGATTGAAA
>fcc_comp22679_c1_seq1
TCAAATTCATCATAAAATTTTTATTATCTTATTATATGTAGAGAGAAACATTGATTAAAATAGGTTTATATTCTATAGAAATTCAACCGATGAGTTATAATACACACTCGTTTTTAGAGAATAGAAATTTGATCAACCATATAAAAACAGATTTCAAACTTGATATGATATATTGTGATCAATTTTAGTCAAAAATAGCTTTTACTGCATCACCTTACTATTAAATCCTTCAAAATAGTGCAATTAAAAATTTTAAAACTCCATAAATTCAAAGAAAAAATATTCAAACAATAATTAATGTTTTAGTCAATATAGTTTCATAAAAAAGATAGAACATAAGACAGAATGAAATTAAAAACTGT
>fcc_comp7115_c0_seq1
AAAAGAACTGTCATACACTTCTAGAAAAGTACGTATCATAATCTATTCCAGTCAGAAATTTGACTGTAGAAACTATCGAAAAGACCCTTTCTCTTCACAATCAACGCATGAAGTTGTTAGAAGAGAACGATGAAGATTAAGAGCGAAAAGAAACTGTTAAACGTGGCTGTAAGGCATTTCTTGATGGTTAAGATCGGAAGCGCACACGTC
>fcc_comp101646_c2_seq12
TATCAGAGCAACGCTAAGAGCAAATAATGTGGTGTCTATATTCTTACACGGTTTTCAAGAAGGCAATCATTAAAAAAACGAAGCATGAAAAATTGAATAAAAAGAAAAATTTGAATGTAACAATGTAAGTGCTTTAAATAAAACAATAAAACATTTACACTTTAGGTTCAGCATAAGATTATTTCTGCAATATTCTGTAAAAGTGTAACAATAATCAATCCTTCTTACAGAGTGTAACATGTTAAATTTCACTAAACTGTCTCTTAAAAACAAGTAAACAGTATCATCAGCATCAGTGCAAACAGCAAACTGTTACATTAACTTCCTAATGAATGAAAGCATGTTTCTGTATTCATGTCAAGTTTCACGTCTCAAAAGCACACATGGGTTGACTTCAAATAATGTTTGTGTGTCTATTGTTACAATGACTATAGATCATCACTGTTTGTCTAGATCATCGGTGTCTCATCTCTCAAAGTTCCGTTCCTTTCCGAAACCTATTTCTTGCAGCATATTTTATCCCACCCCCACTTCCATTGGATGAAAATGATTATGATCAAGACGATGATTAAGATCGGAAGAGCACAC
>fcc_comp3132171_c0_seq1
ATTATATTGATTTTTTTTTCATTAATTTATTTATAGAGTATGAATTTACCTGGTTGCTTGATTTAATTAAAAATTATAGATTCTGTTTTATTCTGTTTTATTTTATTTTTCTTAATATAATAATTTTATTTTTTTGAAATAAACATGAGAGAGTTCGAACGCGGGGCGGATTTAACGATGGACAAATTTTTTTTCCCACAAAATTATTACCTTTTAATCGGAACATTCAATACCTATTACGACTATGAACATGAAATATGCATATAC
>fcc_comp698972_c0_seq1
TTAAAGGTTGTATCAGTGATTTCTATGGAATTACTTTTGCTTCAATAATAATGAACGTAACTTTTCAAGAAAATAATGAAAATATAAATTGAAACTGAATAAAATATCTTTGAAACTGAAAAATAATGAATCTCAGGCATTTTTTTTAAGTTTGTTTTTAATACACTGCATGTTTTGCTAACTATTTCTCATATTTCTTTCACTGATCTAAACTTTTTGTTTGCTTCCAAAATTTTCGTTTGCGCTTCCAGAGTTTGTTTGCGCTTCCAGAGTTTTCGTTTACGCTTCCAGAGTTTTCGTTTGCTGTTTTGACACATATCTCTCGTGGGGGCGGGGCTAGTAGTCGTGTGTTCTCATTGGCTACTGAGTTTTTGATGGACAGCTTCTTGACCTGGAATTGAAGAAAGACATCAGTGTTGTGTTTACATGTGTGGATGTGAGGGTCTGTAAGCGCAACTTTCTATTTCATTTTAGTGATATTAAGTTATGTTTGTTTTTTAATTTTATATGTATTTACCTGCTGCTGCTACTACTTTGTCGACAGAAGCGTTTAGGAGCGCAGTCTATTCAGGTGTAATTGTACATCAAAGTATGCTTACTGTATATAATACTTAAAATATAAAACATTGTGTCCAATGTTTTAGGAAAATATTTGTTTATTCCTGATGATTCTTTTGCATGTTAGGCTCTGATTAGGTTGTGCTATTACAATTTAAAGAGAATATACTAATGCATGTGTGTGATATATTCAGCTGTCAAGAAAGTTTCACTTCAACCAGGTAATCAAGGATGGCAACCA
>fcc_comp2789331_c0_seq1
AAAAGAGAGAAGTTCAGCATTTCGAAACGAATGTTTTTTATAGATCTATGTACAGTACTGTTGAAAAAGATAATGATCTTTTTGATTTCTTACTATTATGTAAAGGTTCTACTGAAATATATAAACGCAGTTACTATGTTAATTGCCTTCTATTTTAAATTGTCTAAATCTATAGTCTCTTCTCTAGAACTATGTTATAAGATTGCGTGATAGCAATCTATAGC
>fcc_comp1153417_c0_seq1
CTAATTCTTCACATCATCATAAGATATATAATATTCTCCAGAAATATTTAAAACTGAACAAATTTCTTGAATTTTAGTATCACTTTTTTCTTCAATGACTTGATTTCCGAGCTGCAACTTATTCCAACTTTTTTTAATTTTTGATATTTATACATCATTCCATTTATTGTCCATTTTTAAATCACTAATTTTAAATTATAATTTTGTATAT
>fcc_comp77386_c0_seq1
TTCTTACAGTCTTAGGATCAATCATGAGGTTATTAATGATTGAATAGCTGCTCCACAGAGCATGCAGAAAATTTCTAATGTTTATTCTGTTTCAAGATCAAGCAATAAAATTCTTTACATCTACAGTAAACTCCTGTTTTTAATGTCTTTTGGCTCTTTAAAGTCCATTTTTCCGTTACAGCCCCAAGGTTGCATCTATTTTTCTAAAAATCTGTTTTCCATCGTGAAAAATATAAGATAACGTTCCTCCATCTTAATTAGAGCAGTTATAAA
>fcc_comp102647_c0_seq19
ATATCAGAAAAAGTTTGTTTTTCATTATGTTGTTTAAGGAGGGGAAAAAATTTAGCGTTTTATTTTCAACGTTTTTTTCAAAAGTATTTACTTCCTTTCAAATGATTTGACAAGGTCGTCGCTAAAAGTATAGTATTTTAATTCCTGTAACCTGTAATTTAAAGAATTATAGTGTTTAGAAAAATCAGCGAAAAAATACAAATCCATAAGCCAAGCATTATTACTCAATTAC
>fcc_comp45533_c0_seq1
CTTTTTTTTTAAACTCGATGTATTGTAGATAGGCTCTTACGAATATTCCTTTCAGTGAGCTCATTTTTTGAGTACTTAAAGTACGACCATTATCCTCCCCAAGTACTACAGGTAGCTCACGTTTAATATCAGTAACTGAACTTCTTTTCCTGCATTTCCTAGTTCCACAAATTATTTCATTCTTAAGACCTGATGATATCTTTATAGAAAGAATATTAGCACAGGAATCAGAAATTTCAGCCTCTTCAGCGTTCTTTCTAACTGTAAACTCCTTCT
>fcc_comp102171_c0_seq12
TTCCGATCTTTTTTTTTGTTATTAAAATAAGAAAAAAATACATATAGAAACTGATTTCGGTTTTTTGTCAATATTCCTTTACTTCTTTTAATTTCAAGTTTTAATTCATTATGAAAACTCTCAATCGCCTGTGTATTGACTCCACTAGATGAATTGATAAAATGTTATTTATAACACACTGTATCATGGTAAAAATTATAAAGATGAAGATTAGAGTAGGACCTGTGTTTATCTGTCCATATTACTGAATTAGATGTAACTTGAGAAGAAATGATATAAACTATGGTTGATTCTCTTTTATCAGGAATGATCTTACAATATGCTCTTGTAATCCCATTTCTGTCTTCCACCATACAAAGACTATCAGCTCAATTTTTTGATCTTCTTCCTCAATGAATTTTACATATATAATTTGGCATCGTTTCATCTACTTTTCATATGTATTCAATCCCACCAAGCTTGCTGTTCGAGAAATCGATTTTTTTAATCCGTAAGATTCTCAATTTACATATGTTGAGCGATCTGACAATACTGTGTTAAGATTGCCTCACTCCGTACTTAATCACGACACGGATAATTGTTTTAAAATAAAAGAAAAAGGAACTAAAAAAAATCACAGCCTTACAAAAGTGTAATTCTTATAATTTGAGAATGGTCTGTTTATACATCTCCATGCATATTCATCTTTATGACGAGTATACGACACAAACTTCATCGAAACTCCACAGACCTTGCAAAAAATCTCACTCTTTAATAATTTTAAATCCATAATGTATAGAACTAAATTCCTGCAGTTCATAGTAAGACAGGTAACATTAAATTCATCTGCTGCTAGTTTCTCTATAGGTTTATAAAAATTGAATAATTAATCATTTTATATTGGAGGCAAATCCTGACCTTTGATCCCAAACATCTTCTAACTGAATTGGATTCATTTAAAAGTAAATTACACATAAATTCTAAGCTTTCAGTATACCTTCAATCAAAACATCGTAAAACATTTATTTCTTTTCATACATCTTCTTGTGAAGCGTTAATTCACCATTTCCCAAATATTTTTCATGCACACATTTTTATTGAATTGTTAATTTTTAAAAAACTTTTGTGAGGAATTCAATAATAATATTGTAATTTTATACTCGATTTTTCCCTGATTTGAAGATTAAGTTGGTCAAGTTTTCATTATTTAGTACTTTAAATGTTGTTACACCCCAAAAAGTGCATTTAAAGATTACAATAAACATTCATCTTTCTCACAAGTATAGTATCCATTTTTCTATTGATCCTTTTAATGTTTGATAAAGTTTTCGGTGTAAAAATGTAAATTTCTAGCTTATTAAAACAATGTATTTTATCAATTAATCGTTATTTTATTAAATAATATTTTAA
>fcc_comp94910_c0_seq1
TTTTTTTTTTAGCACAAACCATTTATTGGTAAATTCATTTACATACATTTAATAAACCGTACATTTTCAGTTATATAACAGACGTGTGTAACAGGTATGGAATTCATTTAGAAAATAATTTAAATACCCCCCCCCAACACACACACACACTTTTAATAAGCCAGAAAATCGGTTAAAAGTAAAGATGTTTTTTCTTCTTTATATATATATATATATTTTTTTTACATTCAACAACATTATCAAGACAATGATAATTAGCAAAGAATAAAAATGTACTAAGACTCGAGTTCCTAAATTTTTAATCAGTTGAGCCCCTATTAAAATATACAGTACATTATTTATTCCCTGTGATCTTAAAACATTTCTTGAAAAAATCATTAATTAATTACTGGAAAACATTCTAAGTCCCAATCCCTGTTTCAAGCAAATGCTTAATGTTCAATTCGACAGTTGGGGAAACCCTGCACCTGAACATCCAGCAAAAGAATCATATGCAGTTAAGATTGCTCACATACTCAAAATTATTATACATTATGTTGCAGAACACCCAATGTCCCCACTAATACATGTGTCATCTGCACAGTCACATTACTAGGAAATTGAAAACCTCATACCAGACAAATGTCTTTACAAAACAGACATGATTCACAATGAAAAGCTTGATCAGACAATACAAGTATAAAT
>fcc_comp71546_c0_seq1
ATTTAATTCAATTATGTTTAATTATTTATTCCGTGTTACTTGGAATACAAATTATTCATATTTTGGTGCTTTTTAAAATATTAAATCTATCCTACCGATAGTTATTATGACTTTGAAGGAAGTAATTTCTTTGTATTTTAGTATCATTTGGATATGATATATATTATTGCAAGATTAAAACTTGAGAAGATTGAATATAAACTAAATTTAACTCAAAATATTCACTGTTTTTTGGGATTTACGAATGCATCAGACTCTTGTTCAATTAATTATTATGAATCTATTAAATAAAAAATCGTTATGTTTAATAACATAATGATATATATTTTGATAGAATTGTATAAATGATAAATAGGGTGCGGATTTTTGCCAGCCTTTTTTTTAGTTTTTTGCCGGCATTGCCGGCAATTATGCGGCTAAAAATGCCGGCTATTTTTAAAAAATATTTAAACAAATATTATTAAATATCATTTATTAAAATAT
>fcc_comp100690_c0_seq23
ATTCGCAGAACGCCGAAAAACTCATAAAGTTTTGTGTGCAGTCTCGAATTAAAATAATTTTACGTAAGTTTCTTTAAATAATTTTGAAACTCTGCAATATTTGGATTAATCTTGGTTTTTTCATATCTGAAGCGAATCCTTGAATTTTGCCTCATTTGATTTGAATGCTCAATATAATACGCAGATTCTGATTTAATAATTTCAAT
>fcc_comp2284246_c0_seq1
CAATAAAAGTACAGACGTACACAAAGCAAATATTGTCACATATTTTTACATAATCACTGACAATGATTAATCATATGCATTTTAACTATACTTATTTTACTAAAAATTTTTATTATTTAAATATAAATAAATTGAATAGGGAAAACAATCACAACCTTTCTTTACCATTAAGAGTATGCTTACTAGGACTAGAGGTTAAAATCCCTTGATATTCAGCAAGTGCTGTTGTTGGAGATGTCCTCTTGGGTGGGGTTGGATTGGGGGATGACCGCTTGGTGCCTCCAATACGACACATCCTCAGTTGTGCACCCCGGCCTCATTAGGTGTTTCAGCCTTATATCACAATACACCCAGTACACACAGTACATATTCTAAGGCAGAGCTAATTTAAAAAAGGTAGAATAAATCAAATAATTTCAA
>fcc_comp39771_c0_seq1
CTCTTCCGATCTGGAGAGTGTTGAGTTCATAGTCTGTTTGGATGATTATGTAAAAGATGTAGAGAGACGGAGAACGTTTTTTAAAAACTAAAATCAGAAGAAACAAAATTGAATTGAATGATTTCAGTAAAAAAATTTTTGAAGGAACTAAAATTATAACGGATTGCTGCAAAAATTATTTTGATTTTTCAGCTTATAGGTTTTTGTATGTCACAGTT
>fcc_comp100690_c0_seq26
TGTGTTTTATGCACGTTAGATTATCCATTAAAAAAAATATTTATTTTAAATATTAAATGAAATATATTCCACAAGTTTTCGAGAAAATCCATAGATGAATCTGAATTTTAAGTAGTTATTTTAGCTTCATAATATTGTATCCTATTCATATTGTTTTTTTACGACTACGAACCAAAGAATAACCTCTTCAGATACTCTTTGACATAATGAAACTAGCCTCATTGATAAATATTGTCTGTTATTTGAGAAAATAGAGCACGTATGAAATAAATAAAAGAGAATATTTTCACCAAAACGAATAGTATTTATATCATTTCTCTACTTGGAAATATTATTTGATTCTTAAAGAATATTAAAATCATATACTCTATATCGAAATTGATATGTTAGATATATCAATTTTAAATAAATCGCATATCCATAGTCGAAATTGCTTGAATAGATAACCTAGATTAATCATTCATTAAGCGCTCAATGAAATTCGAAAGATGTATAAAACGCCGAAAAACGCAGAAGGTTGTTTGCGCAGTCTCGAATAAAAATAATTTTTAATTAAGTGATTTTTAATAATTTTGAAACTCTGCAATATCTGGATTAATCTTCTTTTTTTCATCTCTGAAGTGAATACTTGAATTTTGCCTAATTT
>fcc_comp100690_c0_seq24
TGTGTTTTATGCACGTTAGATTATCCATTAAAAAAAATATTTATTTTAAATATTAAATGAAATATATTCCACAAGTTTTCGAGAAAATCCATAGATGAATCTGAATTTTAAGTAGTTATTTTAGCTTCATAATATTGTATCCTATTCATATTCTTTGAACTGAATAAATATTTTACGTTTTTTTACGACTACGAACCAAAGAATAACCTCTTCAGATACTCTTTGACATAATGAAACTAGCCTCATTGATAAATATTGTCTGTTATTTGAGAAAATAGAGCACGTATGAAATAAATAAAAGAGAATATTTTCACCAAAACGAATAGTATTTATATCATTTCTCTACTTGGAAATATTATTTGATTCTTAAAGAATATTAAAATCATATACTCTATATCGAAATTGATATGTTAGATATATCAATTTTAAATAAATCGCATATCCATAGTCGAAATTGCTTGAATAGATAACCTAGATTAATCATTCATTAAGCGCTCAATGAAATTCGAAAGATGTATAAAACGCCGAAAAACGCAGAAGGTTGTTTGCGCAGTCTCGAATAAAAATAATTTTTAATTAAGTGATTTTTAATAATTTTGAAACTCTGCAATATCTGGATTAATCTTCTTTTTTTCATCTCTGAAGTGAATACTTGAATTTTGCCTAATTT
>fcc_comp56561_c0_seq1
ACACTACGCTCTTCCGATCTCACGATTTTACTTTGGCTACTAGAATGATAGTTGCCCTTTATTTTTTTTCCAATCAAAGACATGGATTTAGCGTTTGAGGCACTTGAAAACGAAATACGGGGGGAGCTCACACCAATATCAAGCTGGTTTAAAAATATTTACATAGAACGCCAAAATCACAACCGGACTCAGTGAAATGCACTGTTTCCTCCTCATACGTGATCTGTATTCGAGAGAAAAGTGAATAGAGAGGATAGCACCAACAGCTACGTTGAAGCAA
>fcc_comp56561_c0_seq2
ACACTACGCTCTTCCGATCTCACGATTTTACTTTGGCTACTAGAATGATAGTTGCCCTTTATTTTTTTTCCAATCAAAGACATGGATTTAGCGTTTGAGGCACTTGAAAACGAAATACGGGGGGAGCTCACACCAATATATAGAACGCCAAAATCACAACCGGACTCAGTGAAATGCACTGTTTCCTCCTCATACGTGATCTGTATTCGAGAGAAAAGTGAATAGAGAGGATAGCACCAACAGCTACGTTGAAGCAA
>fcc_comp7219_c0_seq1
GTATTTCCTATGAGAAAATTTAGCCAGGACTTCCAAATTTGTTCAGATTATTTGACGCAAAATGACAGCACAGCTTCCTACAATATATAAACCAATCTGTTATAGTCTCATTGTTGGTAGGCCCACCCCAATTGATAATTCTTCTATAGCTTGCCAGCTTGAAAATTTGTCGAAAAAACATGAGTTATGAAAATTATTTTTTGAACAGACATTTTGCTGTTTGAAAA
>fcc_comp3736414_c0_seq1
CGGCCTCCGCGTGTTCTGAGACGCAAGAACACCCAAACTCTAATCTAGGACTAAACCACACAATCCACAACAGTACACCGCAAAACATGCTTCTCTTACTTGGTATGTTTGTCTTGTTTCCAGTCAAATCTAAAAACATTCTTACATCAAGATGCATTTTCATAAGATGCGCAATTTACAGATGCGCAAATCTAAATTAAGCGCATTTTGC
>fcc_comp97993_c0_seq2
ACGCTCTTCCGATCTCTTTGACTGCCTTTTGCATTATATAACATATCTTTATAAACGATTTATCACTTGATTGTATAACACGATAAGATTTGATGTGTCTTCTTGGCTTTTAGATAAATTAGTCATTATTTCAGAAATATTAGATACCGTTTCTATAATAGAGCTTAGGTTTTTATTGATTTCCTATTAAATATTGTCGTCATCATCATCATTTTCTGATAGGAGGAGGTTTTCCTCTAAAATAATTTCTGCCTCGTTTGAATCTGATTGATAATCAGCCTCCAGTTTGCAGTTTCATTTATTGATTATATTCATTCCTCTATATCAGGCATTATTAAATCTAAAAGTAATTCTATCAAGGAATAGATTTCATTTTCATCATGCTCGACTGCCTTATGGTTAATTATGGTGGTCGGAGAAAATTATAGTGGGCCAAACAATTCTGAATAGTTTCTACCGACAATCTTTTGCAAGATTTTATAGAAAACATAATGGCATTAAATAAATTAAATTTTCTTTCGATATTCCGTTCCTTGTTCTGCATAAATAAAAATGCAAATTTCTTCTTATACTTAACTTTGAAAGATAATATTAGTCCGGTGTCTAGTGGCTGCAGATAGGATGTTAAATTTGTGTGTTGTGGATACAATCTTCATGTTTTTTACATAACCTTATCAGTTTTGTGAGAACTGCAATTGTCAATTAATAACGCAATTTTTCGACCTTCGTGGTCAAGTTTTCCGTCCAAATTATATAAATAAATTTTTTTTCATCCATGCATTGCGGCTATGTTTTAGATCGGAAGAGCAC
>fcc_comp7219_c0_seq2
GTATTTCCTATGAGAAAATTTAGCCAGGACTTCCAAATTTGTTCAGATTATTTGACGCAAAATGACAGCACAGCTTCCTACAATATATAAACCAATCTGTTATAGTCCCAATTGATAATTCTTCTATAGCTTGCCAGCTTGAAAATTTGTCGAAAAAACATGAGTTATGAAAATTATTTTTTGAACAGACATTTTGCTGTTTGAAAA
>fcc_comp77708_c0_seq2
TAAAGTGTTTTTATGAAATGCTACCTTTATGAGCATTATAATGCAGTTATCGTTGCTAGCTTCAGGTAGAAACTTGAAGAAATTATCCAAAAATTAAATAAAAAGTGTTCCATTATATGGAGTAACTCTAATAATTTCAAATTGTAAACCTTCTTTTGACATATATTTTTTTACAGTAAAATTAATTAATTCATTTTTTCCTATTGCTGACATTCCTCTTCTGAATATCATCATTACATTAAACCCTACTTCATCCAGGAAAAAAAATTTGAATGTGTGTAATTATCCTCACAATTTAAAAATGCAACAGCATAGTCGAATCACTTTTGAATTATTTTTTCGTTATTCCTATCTTCAGGCACTTTAATGAATCTTTTCATTGAATAATTGAATTTAGAAAGAAAACCTATGATATTTTTT
>fcc_comp11243_c0_seq1
GCCATCTTTTCAATACTTTCGACCTACCTTCATGGATCATCCTCTAAATTAAATTAGTAATTCCTTCTTTCTTTACCTCTGACACAGATTGTTTTATTGATTTTTAAGATCCATCTCTTATTCCTATGGTGGTGAGTTAGCCGTTTTCAGCTGCTAGGCGGCAGTATTGTTGCTTCTTTAATACTAATGCTATAATCGCTAAGCTCGGAAGA
>fcc_comp2795803_c0_seq1
GTTAAATCAAAGATTTATTTTATATTTAAAAAATTACAACTTGTTCCAGAGACAAGTAACAGCACTGAAAATAGTGAAAATGATTTTTGTGGGTATCAGAATTTTTATAAATGGATGATGATAAAGTTATTTTTATGTACTAGTTTGGAACAAGCTTCTCAATAAGATCTTTCTATGGTAGATCTCAAATTGGAAAGATACAGAGAAAAACTGTGAGATAAATTCGTTAAATAAATTTTTTAATTTCTGCTTGCATTTCAAAA
>fcc_comp15288_c0_seq2
CTCGATTTAAACCATGGATTTTTATGTTAATAATAATGAAAATAATATTTCTTACGTTATTAATCTTCTTTTAAATTGACCTCAATTGAACCCTATTGAAGAATTTATTTTAGCTCTTATAAGCAGATATTTTCCAGTTAGACAACGTCCTAAAAATAAATAGTAAAATATTGAATAGGCATATTCATTGTTTTATAAATTCGATAAGGATAGGGAATTTAGTATGAATATATATCATAA
>fcc_comp23757_c0_seq1
CGGCAAGATAAATTCTTTAAATATAGTAAAAGGATTTTTATCCTACTAATAAGGTTAGCAACAAAATATTATGCTCTCAGTGCATTCTCTTTTATTAATGTGGTTACACTCATAATTTTTTCTGGACGTAATGTTCCATTCTATGTTTTTCAAAATAATCAAGGAATATATTTTTCAATCAAGAATACTAAGCTTTGAAGTTGCTTGGCAATTTTAAAGGTTTTATTGCATCATTAGAAATCTAATCCCTACAAACTACGCATGACGAGATGGGTCTTCGGGAATCACTTGTCGCGATAAATCCCTATTTAAAGTAGAAGTCATGTTATTGTTTGTTAAAAGTGTATTTCTTTGATTTTAAAGATTAATCTTTAGTCTCTTCATTGTGCATTGATTTTATTC
>fcc_comp74759_c1_seq1
AGAAAGGTGACTTTAAACTCTCGCATATGAGAAACACATCCATTAATACCCGAAAGAGTTATCAAACCACTGCTATTTGGATACTTTCTAACAACTCGTTTTCTTTTGGAGAATTTACTAATTTAATCAAATGTTTCCGTTTTAAAAATATCTCTTCTATAGGATTTAAATGAGGACTATGAGAAGGTCAAAATACCAGTCGATGGTTTCTTGATTCAGCAAAAATTCTGATTAAAGTCATGTTGTAAAACGAAACAATATCTGCAATAATTTTTGCGTTCTGTTTATTCTTTTCTACAAACTTATCAAAATGCTTTTTAAGAAATTTAAGATACGATACTATATTTAACCACCTTCTTTAATCACAAATTCTAAAACTCCATTAGCTGAAATTGCAACAGAGATACTAAAAACATTCGATCCTAAGCTGGCAATTGTTTTTCTAGGTTTAGTTTAGACTTTGAAATAAACATGAGAATTTCTAATAGATACAGAAACATCCATTTTATCAAAAAAAAAATCACTTCTGTTTATTATAGTTCATAAATGATTAAGCATATTCTATATGATTTTCAATTTTTCCTATACTATTTCTTCTTGCTAAAATTAGTGTATTTATTTTAAAATAATAACTAAATTCACCAATTAAATAATTTTTTGTTGATATAATATACC
>fcc_comp1563_c0_seq1
GTGGAATACCTTTATTCTATCTAGCCCAAGGGTCGATAACCTTTTAGCTGTAGTATGCCAAAAATCCTACCAATATGATTCAGGTTACCACTCTAGTTCTTATTGTCATGATGTAATACTGGGTATATATATATATATAAAATGCATTTATTAACAAAAGTAAAAAAATTATAAAAAAACCTACTCTCTGCTCTGGGCCTTTCAGATCGGAAGAGCAC
>fcc_comp62665_c0_seq1
TTAAATTAGAACTTGTAGCATGCTAAAACCATTTATCTATAATATTATTTTAAGGTTAGATATCATTTAATCAAGCTTTGGATTATTTATTGTTGCCCCATTTTATTCTGCCGTTCTTTTTGAACTGATTAATAGTTCCTCATTGTCTCACAGGTTTTCCTCCTCCTTTTTAGCTCATGTATTCACTCGAATAAAAGGTTTTGATACTAATTCCTCTGCTTCATTAAGCATTTTTGGAAAATCAAAGCCTATATCTATTTTTCAAGTTGGAATGGGTCTCATTTCGCATTATTTTTTCTTTAAATGTGTTCGATATTCCATAGATTCGTTCTACTCTTTTTATAAATATTTATTTGTTCAGAAAAATGACGATTTAGAATTCAAGTCTATACTAAATAAAAAACGCGTCCAATTTTTTTTAAATTCACTTTCTCATATTTTATGCATGCCAATACTGAAAACATTAGTTCGTATATGTGCTCAGGGATTCGAATTTGGTGTTGATATTCTCAGTTGG
>fcc_comp2920529_c0_seq1
TGGCGGTTCAAATCTCTGATGGTTAAATGTCAAGATGGTCTGTATATAAGAGTCAAATCATCGCTCTTTCCAACCCGATATGTCGTGAAAGCGGAATCATTCTCGCATGGATATTTGAAAAAATACCCACATGAACGATTTAAAACCTTTTTTAACTACACTTTGTAAATATTTTATGTCAAATTATGATTTTCAAATGCATCAATTCAAATATATTTCAAACTGCAGTCGGATAACAGTCTTTATTTTTTGAAAATATATGTGAAATAATTT
>fcc_comp36901_c0_seq2
CATGATGTATTTTCAAATTCTTAAGGTTTTGATTTATTAAATCATATTATATGGCGCTTATCATTATATAAAAAACTTTTGATGATACGATTGAGACGATAAATATTCTGAAATAAAATTCCTAATGGACAATTTTTTATCAAGAATTTTTATTAAAATAGTTGATATGTCTGACACATAAAACTTTAAAATTCAATTTTTAATTTTTTCCCTTCCTTTCTTATGAAAATATTTTCATTCCTTATCTCACAAGATCTTTAGTTGTGATCCTAAACGAACTGTTTCGTATAGATATCACAAGGATAACCCTATTTTTTAAAGATTTTTTAGTAAATACCGTTTTATGTATTTTATCGGTCTGAAGACAGCTAAAAATACCAGTTTCAGTTGTGATGAGTAGAGTAATTTTAAATATGAATTTAACTTTTTAGCATTTATTTTAATGAATCTTCCAATTTTTATTTTTTTTTATCAATTCACTTTTTCAATGATAATTCAAAAATTATAAAATTTATTATGGTATTGTAATGATCCATTATAATTAAATAATGATAATAATAATTAATTCTAATTACTTTCTGGTTCTTTATAAAGACGTATAAGACTCGTTTCGATTTTATGGCTTCATGATTAGAAATTAACTTTTGG
>fcc_comp99874_c1_seq1
CGCTCTTCCGATCTCTAAAAAGTATTTTATAAAACGTACTAAGAATCGAACAAGTGAAATACTAATACTTTTTGTAAATTCTGTTTGCAGACCGTGAATCATCATTTGGAGAGATCAATGGAGATCTTATAGAAGGATAAATAGTTTAGGATTTTGTCATCTAACAGTAATTACTTTATTAATTTTCTCAATCCTACAAATTGTGTAAATACTCAAATTTTTGAGTCTTTGTGAAATAAGTTTAAACGTCGCCTAAAAAGTGTATGGATTTGGGTGTTATCTCTGGAAAACCATATTTGGTAATGGATATGAAAGGTCAACATTGGAAAATACTTACTTGATAATATGATTGATTTGAATCAGCTTTGATAAATTTTTATTAAGCTGGTTGATTAATT
>fcc_comp786684_c0_seq1
TTATATACACAACTGTTTTCAACATGGAAAACAAATGTTTTTTGTCGCGCTGATATTTGGAGGATATTAAATGATAGAAATATATTTTTTTTAAATTGCCCCTTATCTTGAATATTGAGGGCATTATAAATGCATTTTAATAAACTAAATCACGCAGTGAAAGCGTGCTGTAAATACACAAGCCCATTAGTCTAACCTACTAGACGACATCATGTAGATCATTAAAGGGGTGTATAATGCCCTTTTCACAAGATG
>fcc_comp1218623_c0_seq1
GGATAAATAAAAATTTATTAAAATTCTTATAGTTTTATCCATTTCTAGAAAAATTTTCGAAAATGCTGGAAAATGATTGACAGTCATCACCTTTGATCAGATTTGAGTTCTCATTTATGCTGTAATATACATAAAAGAATGTTCGAGAAAAGTATTGTGCAATATTTTTTTTCATTTGGTAAAAATATCCTCTTTCGGATTCAACTGTGGCTGCGCTGTGGAAGGATGTAAAAAAAATATTTCGAATCTATTTTGATTTGCAAGAAATCTTTGGAATATAA
>fcc_comp65346_c0_seq1
TGGAGATTCAATTATTTATTAAATTTATCAACACGGTATTACGTATTTTATATTGAAATCAAAATAATTTATAATTTATAAAATGAAGGTTTAAAGATAAAGAAAATTTTATTGAATAATCTATATTTGATAAGGCTAGATGTTCTAACAATTTGGATCGTTTTTACTTTCGCATGCGTTTATTTTGAAGCATGAATTCATAAAAATTCTATTTTTTACATATTTGTGCTATTCTATAACACTATGAATGCTGAGATATCAAAATTATATGAATCTGATATTATTGATGATTCTTCATTTGAAAAATGTGTGAGAGCTTTCAATAGCTATGATGATCGTATTCTTTTATACTTTTGCATGAAAATTTTTGTTAAATTCTTCCACTTAAACTATAATAGGCCTGGCATAAACGAAAGATTTAAAGAGATTATCGTTATTAGTATCAAAGTGGAATTTGTTTTGAAATTTTTGACAAGAATCTCAGAGAATTTAGTCAAATTTAAAAGCGTAGAACTTATTGAATATTCAAAAATATATGAATTTTTTTACACTTCAATACAACAGCAAGATTTTAAATCCTTCAAGTTACATGTTTATAAATCTCTTCAACAAGTTATTCGAGTGTATATTAAAAATCGGAGCACTTTCGATAAAGCGATGCTTAATTTTATTTTTAAATGTGTAAACATTGAATGTGATAATGATAATGAACATATTTCCAAGATTAAGT
>fcc_comp97370_c1_seq29
TTATGGTTACAATAAAGCTGTATCTAAAAAATAATTATCAAATACTTCTTCTCGAAGAAGTAACTTTAAAATTAAACTGAGGATGTATCTTCGCGGTAATTAATTTAAAAGACGCGTATCTTCAGATGGAAATACATGGGGATTCTAGAGACCTTTTTGTTATCGCTACACAAATGGGCTTTTGACGTTTCAATTGCACCGTATTTGTTTCAAAACATGATTGATATATTATAACATGATTAAGGCTATGCATCGTGGTTTCTCGACGACATGATTATCAAAGAACGAAACAAGGATTAGAATGTGAAAAATATAGAGATTGTTCCATCCCGTTTCGAAAAAATCTTCTCAAACGAAATAAAGAGAAATTAAATCTTGACTGGTTTCAGCAAACTTTTATTGTTAATACCAATGTTACTGCATCTAGAGTCTGAGCTATATATGTTATTGCGGAAGAATAATCCGTGGAAATGGTGTAAGGGAGAATAAATTGCATTGCTGAGAGTGAAATAAAAATTAACATTTGATTGGCTGGCTCACTATGATCCGGAACGTCTTCTTTTACAAGATAAAGATGCTTCTGCAATTGAATAGAAGCTCTTTCTCTCTAAGTCGATCATTCGATATTGAGCATCCTCTATGTTTTTCATCGAGAAAACT
>fcc_comp95627_c1_seq5
ATTTTTGTGTGGATTTTTCTATTTCGCAAAAATGAATACATTTCCAATTTACACATGTTAGATCTTAAAAAGAAAATTTAAAGTAACGATTCTCTTTAGTGAGTGTAAAAACACTGAAAATAAAATTATTTGTCGAACCATTAATTATCTTATGATGTATTAAAAAATTAAAAATTTAGCTAAATTAAATAAAAATACAATGATGGAATGGTAAAAAATAATTCATGACTTGTGAAATTAATATCCAAAATGAGGATGGAATTATTGGAGACATTGAAGAAAATGTAACTTATAAGAACTTTGAAATCGAAGAGTATAGGGGAAGAATTGGTCTGCTCGGTCAGTGTTTGCTGATATAGAAGGGAGTAGATGTTTTTTTGTAGATGTGGAAAATATAAATTCAACCATGTTACATCCAGGATAGAATAATTTCTGATAAATATCTTTCATACAGGTGGATATCTAGCAGTAATTTATATTTAAATAAAACCATTAATAATCCTAGAAATTTTGTCTCTCCGGATGATCCAGCAGTTCAAACACAAAAAGAAGAAAGTTTGTGAAGTCATGTTAAAAGAAAGTTGAGAATTCGATTTTTAACAAACATGAATTATTTGAAAGTTACTTATAAAAATTTTTTATGTTTTATTTGAGCATTTAAAAATAATTACAATTTAATTTAACACTATTTTTGGATTTTTTTAGATTAAATTTAAATATTTAAAAAACTTTTTTTTTTTAAAAAAAAAAAAA
>fcc_comp102290_c0_seq12
ACGCTCTTCCGATCTTGCAACATATTTAAAACCAAATAGATTTTGGTTTTTAAAACACCTTGGATTTTGATATTTTCAAATTAAACTCATGCAAAAAACCATGTATTGAAATCTTCCGATTTCAACCAGGTTTTTTTTATTAAAGAATATAATTACTGAATTTTGATTTATCAAAATTCTTAAAGCTTGAAGGAATAGCATTTTTCAAATTCTTGTTAATTTTTGTTTTTTTTGCCATGAGCCATAACGCAAATAAATCATCGTTAATCTTTTTTTAAATTTTTTCCTATTATTACATCATAATAACTTCGAAGAAATTTTT
>fcc_comp93262_c0_seq4
TTTTTTTAAAAGTGGTTAATAACTAAGTAATATTATATTTAACTCAGAATTCTTTACTTCTTATGTCTTTTAAAATAAAACTTCTAACATGATAATAAAAATTTGCACAATCTTTTCTGGTAATTAGTTTTGTAGCTGAATATATTGCAGTAGTCAATTCATTATTATCATTTAGATTCCTACTTTTTATATTCTCTTCGTTGGGATTCAGTACGGGCGAGTTAGCAAGTAAAATATCAAACTCAAATCTATTATTATAAATTAACGTCAGTTGTTCTACGGTCTTGTATATTCAGACATTGTCCATGATAATTCTTCACAGTGTATACCTTGATTCCTTAACAAGATAATTAAATCATTCAGAAAGGACTTAAACGATTATGAAATATGTGCAGAATAATTCATTTTGCAAATTGCAGAATAAATGGAAAAATGTTCTTCAGATAGTTGGCACTTACTTCTTTGGTGCTGTTCTGACGATGATCCTTCCATACCTAACCCTCGGAAAACAACTTATCCCGAATTAGTCAATTAAAATCAAATTATTTTTGAAATATGTTGATTTTTTCAATTGTTTGAGCCACTTTCCTAGCTTCTGGTGTCAATAAAACTCTTTTAAAAGTATATTTTAAATCAATCAACGCCTTAGAGACCGTAATAATTGAAGCGTTGATGCTAAGTCGGTTCAAAAAATTTTTTTTAAGTATTCTCAATAGTATACTTACATCGTCGCTATTTGTAGTTCTCAGAATTGTTATACCCTCTTTTTTTATGTTCTTAGCTTTTTTCATTCTTACATTGATACCTAAAATTCATTAAGTTTCTTTGTAAAGAGAAAAAACAGAAATGGTCGTTTTTCTGATAACGTCGAGCTCCGCTCCTATTTTTTTCGGATTCTTAAATGAGTTATATTTTTTGAATTATTGATTTGCTTATGGATTGTTCCAGTTGTTTTTTCCTTTCAGGCATAACGGAAAAACCATTAATTATTAAAATATATAATCCAATGTATTTGGATTAAATTACATTTGAAAGAGTTTAATTTATACTTAAACCCTGTATAATGTTTAAATGGATGTGTTAGCAATAAACTGAACATTTGTGATTGAAAAATGACCAAAAAAAATCTTTTAAAAATATAAAATTTAATGTTATTAATTTAATTTAATTCAAAGAAAGGTCCGAATCTAAATATACAGTTGTACCTTGATACTACAGCGCCCCTTACTTGATATGGATTTGATACACGAGATTTGTTCGAACACGTTGATTTACCAATCGCGCAGCATCGAGTATCGACCGCATTAGTGTTTTCAAGTGTTACGTCTAGATCATGACCAGGC
>fcc_comp64654_c0_seq1
AGTATCGACTGACGCAATTTACTGAGAGTGTGGTCGGATTAAATTCAAGGGTTCTTTCAATATGATCCGCTACATTTTGATTTATTTTTTCGCTGAGGGTCCACGTTCAACACATTGTTCCACTCTCTCTGTTGTTCGAAATATTCTAACAATTGAAAATATTTTTGACGTTGGCAAACGAAGTTCTTCGGAAACTCTTGAAATTGGTTCTCCACTATGGAATAATTTTTCAATGATTAGTTTGCGGAG
>fcc_comp101417_c0_seq3
GCTCTTCCGATCTGTAAAATGACAACAATGATGAATCCTGCTCCAGAAGCTCCAAACGTGTAGAACAGGATGACGAATTGTAAAGTAGGAAGAATATCAAAGATCATATCAGCCACAAGGCCAAATATTTCTATTATCCGTCCAGTTTTCTTTCCAATCTCTTTAACTAAAAAGTAAATGGTTTTGCAGAGGCAGGACAGAAACACTATTGAAAACAGGACTATTATCACGACTCTCTCAAACAATGCAAAATTCAGAAGTTTTTGCCAAGCAGTTTTAAAAAGAGCTGAATAAGCAACAACTGAGAACAGAACATATTCTGCAACATAACTGTATTTCAGAATCCATGTTTGAATCTTGCCTGTGAACTCATTAATATACGGAGCCGCCCAGAGCAACAGGAGAGGTCTCAGAACATAAAGAGCAGAACAGCAGACCGTCTCGTTCACAGATCCTTCAGAAACCCCCCAGAAGACAAAAGCAAAGAACATGATC
>fcc_comp68982_c0_seq1
TAACTTAATATTGCTCCACTGCAATTCAATGTTGTGCGTGTGTGCTAAAGTATATGAGTCAACGAAATTAAATGAGTGATTTACTGTTAAATAAGTAAATTTGCGAAATTATTAACTTCTATAAGCTGGCAACTCCTCGGAAAAAATTTTGGATCAATTCTTAATTTTATCAATTAATAAATAAGTTGATGTTTTTAAAAATACAAAAACATTCCATGCG
>fcc_comp439547_c0_seq1
ATCTATTATAGTTCCTGCAACCCCTCTCTCGTTGATTATTGGGCTAATCGTTTCTGACTTCATATTTTCAATAAAAACTGCATAAACTCAAAAATTTTATAATAAAATTCAATATTTGTTAATGCATCTGTTCTATTTGTTGTTGATCTTGCTCTGTGACTCTTGCATTTCAAGTTCATCAATATCTTGTCGAATTGAACTATCTTGTCTAAGCCACCTAGATTTATTTCATTATATTCCCTGTTCATTCTAATATACTCAATTAGCTTTTTTATTATATTAGAATAGTGGTTCCTGACCTTGTTGAAGTTACTTAACCCCACCAGTTTCATAT
>fcc_comp96692_c0_seq1
TAAATCTTAAATTTTTTATCGCCATATTCTTACATTTTAAACCCCATTGAAAAAGCGTGATATAAAGTGAAAAGTGCGAAAAGCATGTCATATCAAGAAATGAAAGTGATACGAGTTTTCATGACATTAAAATTTTTTGTATTTTACTGTGGTACATCAAAATGGTTTTAATTATATATTTCACATGAGGAATAACATTTCCATGACAATATCAAGTGAGAAA
>fcc_comp3480108_c0_seq1
GTAGTATCACTCTTTAAATATTAAGTGGTTTTTTCATAAACTCTTTAATGTGTTCACGAAAAATTTCCTCGGCTAGTATGGAGAGTTTAACCATCATTTCATCAGTCAGACATTTTAAAACCTGATGAAATTATTTTATATTCCAGTCTCATCTATTCAACTCTTTGTTTGAGCTTTTAAAAAATCCTGAGACGAATTTAACATTTTTTGTTAAAATTTTTCGTTTGAAGATTAACACTGGCTTT
>fcc_comp99186_c3_seq7
GATTGGGCACAATCTCCATGTAGCGTCTGCTGGGCTTCTTGCTTGTATCAACGATACCAAATAGCCAAATCTGCTCCCTAGGAGCTCTTCCTCTATGCTCTTTGAGTTTTTGACAAAACAGACTTTCATCTATTCAACAGACAATTTCAGGACAACCTAGCTTATTCAATTCTGCTTCAGATTACGTTAATCACGTGGAAAATTAAACCCTTTCACCTTCCGTAGCAGGATTTAATCTGATGATTTTGTTCTTCTCAAAAACACCTTAAAATTATCTGTATTCACTAAAAAATAAATCAACTTCTAATTCCAGCAGTAGTATGAGGGATGGAAAATTGGATTTTGACAAA
>fcc_comp100840_c8_seq1
TAAAAACCAATCTTCTCATTTAAGACATTTAAAAAATATTCATAATTTGGAGGTGTTGTTGTAAATGATACTCCATGTAATATCTTCAATTTAAGTTCATTTCTTTCTTTGAATTTAAGCAGCCAACAAACTGATCCTTTAAAAATCAACGATTTTTTCTTTTCTTACGATAGATAAAGCTTTTTTGATAAGCAAATCATCATT
>fcc_comp4376178_c0_seq1
CCGGCTTAATTTTTTTCTTTTGATCTGTTTTAACATCACAATTATTTTTTTGTGTAGATCTGTAATAATTTATGGCTAATTTTTCGGCGATTATCAACAATATTTGCACATATTTCACAATAAAACCATTTTTTGAATTTTAATTATTTCTTTGGCGATATTAAATGGCAAATTTTTTTAAATGTAATATTTTGTAAGTGGAGTATATAAAAAATATTTAAAAT
>fcc_comp33763_c0_seq1
AAAAAATGATCATTAAACGGGAATTTAATGATTTCTTTGACCTGCACTGATTTTATAGGGATGATGTTATTATTATAATACATCTGACATTACTTTTAACAGTTTTAAATGACACCATAACAAATTTATGTTTTGAGATATGCCTAAGAGCATTAACGAGAAAAATTTAATTGTTTTGTGTCACACTATTTGTCTTAAAATCATGCTAAAATTGACTAAAAACTTAATGCAGCAAATGTGTTGAAATTTTCTAATTTTCAATATAACTGAGGATATATAAAAGAAAAATTTTATCGATTTAAATATATCACAGAATAACAATGTATGGAAAAATACCTCCTGTATGTTTTTCGAATATCCAGATTGACATCATAACATTATTTTCCTCTATTTGGTCTATTGTTGAAAACTCATTCATTATTTTCAATCAAATCATAATTATGGTTTAATAAGATTTGCT
>fcc_comp2226_c0_seq2
TTTTTTTTTAACAGCAAAAATAAAAGAACTACATTTTATAAAAAAAGATAACAACCTCAATTCACTTTAATTAAATTCAAAATTGCATCAATCAAATCCTCTTTAGTGTTGCTTTCCCATATATATTCCGACCAAAAATTATATTGTCTCCGGAGTTCTAATACTTTTACTAATTTTAATTTCTCTTTTATATTCGTTGTTGAATGATTCGACTACCTGTGTATGGACACCTGTTTTGACATTAACAAACATAAATTTATGGAAAATCGAATAATAAATATATTATAACCTACTCTGTGAGCCATAACTTTTGTGCTCATAAATATTCATAACACTATTTTGAACAGCTCACCTGCATATTATTGATAATATTGTTCCAATTTTCTTATCATC
>fcc_comp821983_c0_seq1
TTAAATTATTTAAACTTTTATCAATTGTTGAAGTAGAAAGCATTAATTAATATTTCTTCTGGTTATCTGTTTTGATTTCTTTTCGTGTTATATAGGATTTTAAGATATGATATTCTTTATAATGGTCAAAGTTGTTTGTATAAGCTTGATAGATTCACTTCTGCCTCTTAAAAATTCTTTGATTTTTACTATTATTTAAAATTCTTTAGCTATGCAGTGTGCTATACTGGAATTTATTCGCAGAGTGTTTGCTGCTTTCTTGATTTTTAGACCATCTTCATTAAAAGAGGAATGAGTAACTTCTGATTTTTGTTTGATAAATCTCTTTAAATTTATTTCTAAATGTTATTAGTTGCAGAGTTTTTTTGCTCTGTCCCTTTTTCATATATGCCTTAAAAAATCAGTTAATTTGTTTATTTTTTTTTGGCGGGGAAAAAAAGTAAAAATATTGAAATTATTTTAAACATAGTTGATTTTTAATCGATATATATTTTCAAAATTCACAAGTAAACTGAAAATTTAAACTCTTAATTTTCAATATTGAATAAAAAAGTGTCGGTTTAGACTGAGAATGG
>fcc_comp2035684_c0_seq1
CGCTCTTCCGATCTGCCAACTTGACCATCTAGTAATTATAACAGATGGATGTCACCCTCTCTGCTGAAATAAGTTGAGATTCCCATAATTTTTATGATTTATATTTTTAATTGCACAAATTAATTTATTGACACTTAGAGAAAAAAAGCATATTAATTGTGTATTTGTGCAATAGATGAGTCAAGCATGTTACAGTGAAGAAACCAGGATTATTAACTGCTAAATCACTTCATAATTTTATAAATTATAACGCAGCATCGGTTTCTATTATTCTAATGTGTGAAAAAATATTTTCATATTTCAATTAACACTGTTCTATTATTTTTTGAGAAAAATTGAGCGAATATTTACTCTGATATACAATTCTGTTAT
>fcc_comp45754_c0_seq1
GTTTGGTTATTTTTTATTGTATTAATGATCCATATCTCAATAAAAATAGTCCCAAGATTAACTTAATCACATTGGGAATGTATTTTTTTTATAATAATAAAAAGGAAACTTAAATTAGGGGTTTAAGTATAAACACATAGCTTGAAGAAAGTATATTATAGAAATAAAATTTAACACATTGGCAACTTTGAACGACCAAGAATGTATGATGGTGTTAATAACTTACAGAAAAGGAAATTTATAGTAATCTTAGTTTAAAACAGAAATTAAGTTATATTGAACCAAAGAATATAATATTATGTTTATACAGGTTCAATGGTAGGGAAATACGGACTAAAAGGTTCTTCAAATATAAATAAGATTAAAGATTCAAACATAAAAGTTTTAAATATTAAATATTCTTTATAATAACAAAAGGAATGTAAAAATATTATTGAGGGAACTTCAAGTCATGCAAAAGTAGTTTTCCTAGATGTTGTATAGAGAAAGGTAAATTCAAAACTAATAAAATTTACATTGCGAATAAAGATGAAAAAATGATCTATGGAACACTTGACTTTATTCTATAAAACCGTAATTCGAATGATTTGATATTTGAGATTTAAAATAAGTTGTTAATGGGATTCAATAGCGAGGACTCTTATATAAATTTAAATCACTCAATCGATCTTTTCAAATCTAAATTTTAGACTTAAAATTTTAAAAATTTCAGATATTTAAATATTTTTCCATAATTAAGGAATAAATTTTATGTTATTATATTTTTAATTCAAGGAATA
>fcc_comp892440_c0_seq1
AAGTCCTTGAATCACGAGAAGCAACCGAAACAATACAATAATTTTTAGTTCCTCTTTGAATACCACCAAACACATATTGTTTAAAAAAAATTCTATCGACGATATTTTTTCGCGAGAAAATAAGGATTCATCAATTTCTACAATCTCGTTCGAGCGAAATATCATATTATGGACTGAAAAAAAATTTTCTCAACATACTTTACGCAAAAAAGATTTTTAATCTACTATTGCAACTTCATGGAAACCTAATTCACAATTAGTTTTCTTGTAGAAGCATTTAGAAAATGACAAAAAAAAAATAAAATTGCAACGTTGTTCGTAT
>fcc_comp41776_c0_seq1
GTTAATTTCAACATTAAAATGCTCGACTTCTCCAATTAATTCAGAAACAAACAAGTTCCTGTAGTTAGCTTTGAAATTATTAATTATGCCTTGGTCCAGAGAGTTGAGAATCTAAGTTGTATTTTTCCATAAAAATGAGTGATTTATATGGCTAAAATTTAAATTGGGATATGATCCACAATTGTTTAATAGAAAAAGTATTTTTCGTTGCTCCATTATTCAGATGTAAATCATATTCTTCAAATATTTCTGCCGTCATCAACTCGCTTAATTATTTACCTATAATATAAGGTAATTTTCGATATCACTGCTTTAAAGCTCATAAGACTTTTAAATTTTCATATAAAAAGCGGCATTTACATTTTACCCGCCATACTAGATAATAATAATTATGTTAAACGAGTTTTATCACCTTTAACATACCTAGAATCATCATGTGATATAGAATATGTTTTATTGGGCATACATTTATAATACTTAACAGTCTAGTCTACTTTGAAAATGTTTTCCATTGAATAAACTTCAGATAATACATTGAAATCTTCGATAAATTTAAATGCAGCGTCAACATCAACTTCTCAATGTAATTTTTTTAAATTAACTCCTTTATATTTTTGAAATTTCTCAATCCAACCATTTGATGCTTTAAAATT
>fcc_comp101854_c0_seq80
CTTTTTGAGATGCAGATATTATTTATGTCAAAATTCTTCATTTTATTGTTAAAACCCGAACACATACTCTACTTCCAATAAATTATCTTGCTTGATATCTCCATAAAGGAAAATTAAACCAATCCTTTTGTTTACAGGTAAAAAATTGCTAAAATATGTCGAATAAAGATGTTTTTTTTTTCAATCGTTTGTGGTGTATAAAACACTATAAAACAACGAAAACCCCCTTTAATGTGTATTTTTTTAAGATTATAATTCATTTCAAATAGATTGAATCGATAATATACCCATATCTCATCCTTTATATTTTCTCTTAATCATCTTCAAGATGTTTACAGTAATTTTTTTGGATGCAACTTGTGGTCTTAGAACAATTGGTTATTATGATAAAGGTTTATATTTGGCAATGATATTTCTGGATTTGATATGTTTTATTTTCAGACGGGTCTCAGCTTCTTTAATTTTCATTCCATCTTCAATAACAACCGAATTAGATTTACGGTATTGATGTTGTCAACTTATATCTTTCAGCTGCACAATTTGTGATATTAAGATACCTATATATGATTATTCAATACAATAACTTGATTTTATACTTTTATCAGTCTTGTAGATAAGGTCTATCAGTGTTCTTCCGCAATATAATGTTAATTTTTATAAAAAATCTTCAAACTGATTTAGCATGAGTATAGCGATCCGAATTTGAATGATATCTATAATTTAATGTTAAAATCTTAATATCCTTATTCTTGTCTATTCATGCATTTTCTTGAATAATACATGAAATTTTTTCATAAAATTATTCATAAGATTATAAAACAATATTTGAAAAAAAGGAATAAAGTTATCTTGATGGACATTTATGTTTTCAAATACTATACGATTATTAATTCCAGAACTAAGTACACGGCAAATTGAAGTTAATGATCTTCCTCATAGTGTTGTAATTAGAACATTTGTACCAGTTCTAAGTTTATATTGGCCTTGAGATCTTTTTATTTT
>fcc_comp11981_c0_seq1
ATCGATTTGTAAATTATTGTATTGTGTCTAATTCCCTCATTTTTTGTCATTTCATTAATTTTCGTTTTTGATTTGAAAACAACAGTTTTTTCAGCACTCATTCTCTCATAGTTGTGTTAAGTGATATAATTTATTGTATTTCTTAAAACATAAATTAGTTCGTTGCATTCTTTACAGGAAACACCTGAGTTGTTGATTCTCCTTCTAATTTAACCGTTCTATAGGCTGGCCCCTTATGCAAAATTTTTCATTTATTTCTCTTTGATAAAATATTTTAATGTTCTTCCGTCGTGGGAGTTTAAAATATTTTAAATATATTTTTCAACAAAAATTAACACTTTTTATTATAAATTAGGATTAAACATACATTAAT
>fcc_comp101149_c1_seq52
GATCATTACTCTATTTTTATCAAAATAATATTAAAATACAAAAGCAATCGTTTTGGAAAAATTATTTCAGCAAAGTGTAACGATACTTTTTAAAAATTTCCATTCACGTTTTTGGTTCCTATCTTCTTGTTTCTGCAACAACCAGTAATTCCAGTGACCCAGATTGGGAGCAAAATACAGATATTTGTTAAAACGCAGGCGCTTATTATTATTTTGAATATTACTGTAAAAATGGCGCAGTCAACTAAAGATTTCAAAATAATTCAGCCTTTTGATAGAAAAAATAAATCTCTCACATGTTTGAAGAGATTTGAACTAATTTTTGGAGAATTTAAGGTCGAGAAAAAAGAGAAAAAACGTCAACTGCTGATGCGCTTTAATCAAGCTATTTTTGAGGTGGAAGATGTGGCTAAAATTGACCAAAAACATTTTGAATCGATTATGGCCTGCCTCCGATTTAGGTTAGATATGTCATTGTCTAAATTCGAGGTTCAGAGCATCCTTGAATACCGGATTCAAAAAATTGATAAATTCCTGCAAGATTTTTCTGCAGAAATAAAAAAACTTGTTGAATAAGATTTCCAAACGCCCTCGGAACCGTAAATTTTTTTTACTATATAAAGTGATTGGCTAATATAAATATAAAACGCGAACTGCCCAAAAGAAAATTTCAAACTTTTTGGGATGATGTTGTAGCTGCAATCCAGGCCCAGGGATTGAAGAATCTTTAAAGATCAGCAAACCAAGGAAAAACTAGGGATGTAGAAAAGTTGGAAAACATAATACATGAATTGGAAATCAAAGTAAAACACCTGATGATTAAAAATGGAATGAAATATTTTAATTGGGGAAAAATTGGGCATATTTCAAAGAATTATATTATGAAAAATAGATTTGCTAATAATATTCTTAATAAAAATAACAAATCAAGAACGACATCTCTATACATAAATCACAAAGGTAAGCCCGTTCAAGCTTTGATAGACTTGGGATCAGCAATATAGGTAGTAAGGTATGGGTTAATGAATGATAAATTAAATTACACACTAATAATGATTATTAATGTTGTGTTAGCTGATAGAAAAAATTTTAACATAGAGAAGGAAATTATTTTAGAGCTTAAAATCGGTAAGCTTTAATCTCCCACAATTTTTTTTGAAACAAAACTTTAATATACCCGATTATCATAGGTGTAGATTTTCTTTCATTAATGAAACAAAAATAGATTTATTTTCTAATCATTTAGAGATACTAGATGACAAAATTCCGATGATGAAAGTGCATTATAATTTAATAAACAATATTAATAATAGTAATAAATATTCTGAAATTATTAATTCTATGATGTCTACCTTCAATGAAAGTTGTTCTTTTAAATTAAAACTATAAAATCTGTTAAACTCGTATAACAATGACCTGGACCAGATAATTTCTGGTGAAAATAAGATTGCCACAAATAAAGCTAAGCCTATTAAACAAAACCATAGAATGTTACCAATACATAGGGTCCACAAATTATGTGATTTGCGAGGTTATATGATGCAAAATGGAATTATTAAACGATCCCATTCGTTTTGGTCAAGTCCGATAGTTCTAGTATCAAAAAGAGTGGTGGGCTAAGGTTGTGCATTGACTATCCAATATTGAATTCACAAACTGTTAAGGATACCCATCTCTACCAAGAATTGACGAAAAACTTGAAAATCTTGGACTTGGCATCAGAATA
>fcc_comp100507_c0_seq2
TTTTTTAAAAAATTTTAATATATAATTTTATAATTGTGTAGCCGAATTCTATTATTTTAGAGTTGCTTCAAACTTGAAGAATTTGATGCCTAGTATTGAATTTAGGATTAGATTTGAATGCTTAGGTTTGGAGCATATGGACGAAATTCTGAAAATCATAAATATGATAAACATTGGTTTTTGACCTTACAAATCCTCATAACGGTTCTCATATCGGTAAATAAAATATCTTTAATATTTTTATTGAAAATATCGGCAAAATGACATATCAGTAAGCCCATACATATCATATATATGTATATATATATATAT
>fcc_comp96278_c0_seq1
AATAAATCTCATATAACTAAAGGCTAACTGAATTTAAAAATATATACTTAAATTAATAGGTAAAATTATACTTCATCTCTCGTGATGGTAAATTATCGTGAAGTCTTTGAGAGAAACAAAAATACATCAATTGTGTCATCTTAAAATTACGAATTCAGACGTTCTAGAGCAGTGGTTGGAAAAATATTTTATTTTAAGGATGTTGCTGTTTAAGTTTAATTTTAGACAAAAACACTTGCATTTCGTCGTCAAAAGTTAGTAACCTATCTTTTATTTCAATTATATTAAGGTTGAAAATCCAAAACTCGCATAAATATGATAAAAAAACATAAGTACAGTTTGATAGTTTCAATCTTAATTTAAAATTTTTATATAGATAAAATCAAATCTCAGAGAGCTGTTTTTTAAACGTAAAAGGCTCTACTACTAAACTTTTTGCTTATTTCAACAAAATCCTCTTTTCAGTAATTCTCAAAAATTCCCTTGGGCAAATATACATCGGATTTGTGATAAATTTCCTTTGAGAAGTTTCTCTATCTATTAAATCTATTCTGATCCTCAAAATAAATTACTGAGCAAGTCTTTAATGTTTTTTGCCATTTAATACTTGTTTGATTCATTTTAATAAAATTAAAAAAATCAAACTTATCATTTTTAGCTTCT
>fcc_comp75547_c0_seq1
CCCACTCATTAGATAATAACACCGTAAAAAAATTTCACATCCATTCATTCCGAATTTAAAATAAAGATTTGAAAAATTTAAAGTTGACAATCTTAAAAATGAACTCTCAGAAAGAAAGTTGGCAGAAAAGTATAAATTTTAAAAGGAAGCTCTTCTCTACGGAAGAAAGAAATTAAAAAGGCTGGTTTGGATCATGAATGTTTAGATATTTCAATTTAAACAGCCGTAGAAGATACAACGAATTTTAAAGAATTAGATTGGAGAATATTTAAAGCTTTTATTCGATTTGAAAAATCTAACATTCCATTAAAAGGAACAATAATCGAAATTTGGCCGTTAAAGTTTCACATAAAATGAATTTCTCAAACATTAAATCTTCCAACGGATGGTAGGAGAAATTTAAGAAAAGATCCCACATTTAAAAACATTTCAGGAGAATCAAAGTTTGCTGATTTAACAATAATAAAGATTTTAAATCACAAATTAAAGAGAAATTAAAATATAATGCAATTCCAAATCTAATTTACTGTGAGGAAACCACTCTATATTACAAAAACCCCTCCAAACAAAGTGATTTAACTTCTGATGACAATGTAAATGAATCAAGGCAAATAAATTAATATTATCTATTGTTTTCACAGTTAGTATGGACGGTGAAAAATTACAGACATAAGCTATTTAAAATTTTAAAAATCCTAGAGCGATGTAATATTTTTTTCTGAAGATATGGAGTGTTATATTCTTTTTCTAAAATTTCTTGGATGACTAGTCAACTTTTGATAAAATATGCAACGAAAATTAATAAGATGACATCAGAAGGAAGAAATTCCTTTTTATTTTAGACAATACCATTTCACACCACCAAATACAAATAATAAATGTGAAACTTATGTTTAAACCTAATAATATAACATCGATAATTCAACCACTGGAAATGGGAATTATCAAAGAGTTTAAGAATCA
>fcc_comp1157323_c0_seq1
GAATTAAAATAGGTTGTGCCCGCTATCCTATTAATATTTTAGAAGGTTCTTTAGATTAAAAAAATGTTAGAAACCCCTGATTTAATGTAAGGTTGTAACCAAAAGTTTCAATGAGGACAGTCATTAAAATCATTTTAAATTTTTAAGAAAGCTGTTACATGGAAAATAGGGACTTTATATTTCTTATAAGGCATTTTCATGTTGAATTTGTTTTTTATAAATTAATTAAGACTATTTATAAAAAAGCACATGAAAAATTTTTTATTCAGACCTACATCTGGATTACAAGTGCATAATTTCGCCTTATAAGTCTAAACCTTCCAGCACAATCATCCGACGTAATTTGTGAAATCGCAACTCGTTTTATTTAATTAAAAATTATATCCTCTTTCGGTAATAGTATTTCAAAAAATTGTTTTATTTTATTAAATGAGAACTCAATACAGTTTAAAATGTATGAGTATTAGAACATATACTTGGTTCTGTTTTTTAAAGAGCTTATTGAATTGCACGATGATGAGGATCAGTTCGCAGTTTCTTTATTCATGAAAATTGTATCATTAACTATTTCC
>fcc_comp94502_c0_seq4
GAAAAAAATGATTATACTAGAGGTTAAAAGAGAAGCAAAGTATACTTTGAAATCAAATATGGTGAAAAGTGATGCGATTAGATTTTTTTAAATATTTTAAAATAAATATTTTTCTAAAATGTATAAAATTTGATTAAAATTGACCGGGGGCTTAAGGTTTAAGATTATAAATGTAGTATAACAAATTTTTGAAATGTCCGGAGTTAAGTAGTGCTTTTTTTGGAATTTATAGATTTAAAAAATTAATATGAATCAAATCCTTTAGTATATCGAGGTTTACGGCTTTTCCCTATTATTGTTAATTGTAATTTTTCACTTCTATCTAATTTTGAATAAAACTTAATTTTAATACGATCTTTAGTTTTCTTAAATTCTTTTTTAGATTTTTTTCCCAGTTTCCTCATCGGAAAATTCCTATAGTTCAGACCAGTTTCATCTTGATTAAAAATGTTGTTAAGATCATAATCTTAAAATAAGTTTCTTTTATATGATTTTGATTTCGACTAATATCAATTCCACCTGATTCTCCATACAAAATCCTCAATCGTATTTTTTATGCACTTTAAATCGTCATAACCATCAGTTAATCGTAACATAATCATCGACATAGGATTTTTTGCCCTCTGCACCGTTTTTATATTTAATACATCTTTGAGAATAAAACATCATTCAAAAATCTTAGCATCTAATTTTTCTTGATTGGCTTTCATAATTCAAAAAACTTTTTAACTTGTTGAGAAATCCTTAACATCTTTAACATTTTTTGCTTAAAATATCTCCGATGGTCTGCTTAGCTATCTTACCACAGTAATCTAAAGAGAAAATTTCTACTATTTCTTCGTTTTTATATCTTTTATATACATTTAAATAATCTATATTTTGTCTTTTTTATTATAACTCCTTTTCTGTAATCTTCTTGTCGTTAGTCTTTTATGAAGTTGATACTCTGTAAGGATATAATTTTAAAAATAAATA
>fcc_comp4114956_c0_seq1
TTAAAAGCGAAATCAATATTATGCTCCTTACGTCAAAAAACACTCTTCATACTAAATTCAGCGTCATTTTTAATTTATTTTAATAGACGATATAAATTCTTAATATTTAGACGAAATGTTGTTGCTTTCTGTTTAATGTTAGAATATCGTTTTTTTAGTGAAGAAAATATTTCATCAACGGGATTTAATTGTGTTTATTATTAGGAAAATATATAAAAACTATACTGTTTTCTGAGAAGAATTATAAAAAAAAATTTTATGAAACCTTACATTGTCCATTACCA
>fcc_comp86559_c0_seq2
TTTTTTTTTATATTTTCAATAAACTAAATTTATTTTTAATATCAATGAGACGAAGTATAGCTGACAAAAAAATCATTTCTGCAATTGAAATAAAAACAAAACTCTCTAAACAAATCAGGTTTGTTCAAAGTTGAACAGTTTTTACTCTTATATTTTCAAGCTTCAAATCATTGTGAAACGATTAAATCATTTGAGTATGTACATACCAGTTTCTCTGTTAACAAAGGATTACATATGACATACTTTTCCATGAATAAATCCAAAAGTTCGAGGTTACAATATGACTTATGAACATCTGACTATCAATTATTGGGATGGCTATGCATTTAGACTTGTTTGGTATTACGAGTTAAAAACATCTTGTAATTGAAATTTCGACTTCAACAACACAGAGAAAGTCTGTATCATTTTTTGAAAGACCTCGGTAGTTTTTAGATTTTTAATTAAGCATAGTTTCATCATCCTGCTCGTGCTTGTCATAGCCATCGATTTTATTTTCTGAAAAATCAGGACTCGGGAATGTTGAAACTAATTTTGAAAAATTTTGAGAATAGTTTGTTTTGATAGAGAATAATAGGCAGCCATTGAATATCGTGAGCGACGAGAAGATAATCTAAGATAATCTTTTTTCCTTCAAAAAAATGTTTCCTTTCTGATCAACACATAATTTATGAATGTCATAATACTTTGAATGCGCATCTCCAAGCAATTTCGTCCTCATTATTCATATATTTATTCCAAAACTTGCTTGAAATGCATTCATTGCAAATTATTTCTTTGTGGAGAAACTGTTTTTCTTTGAGGGAATCAATCAATAAGTTCTATTTCTTGTTTGATAGTTGTGTTGAGGTATTTTTTCAATTAGTGAGAAAGGCATCGGGTATATTTTAAATTTATTTTTATATGTAAATAAAAAATGATATTTGGAGGGAATATTTAT
>fcc_comp83348_c0_seq1
CGCTCTTCCGATCTATAAAACCTGAATCAATTAGTCAGCAATAGTCAGCTAGTTCATCATAATTTTTATTCTTAGCTTATATTTATCTTCTTATTTCTTCTATTGAACTCGCAATTTTTTTTTGGATACTTTCCTTTACTGAACCTGTGTATTTCAGTAGGCATAGAAGATCAAGTTCTATATCTTCAGCATCTTATAACATGGCCTTAAGAAGTCTATATTTGAATTGAGGCTGTTCAAAACAATTATATGATTTTTTTATCTATTTTATCAAATTTTCAAACAAAAATATTTCCAATATAGAGAATTCTGGTAGATAATATAATATGATG
>fcc_comp2857197_c0_seq1
AAAAGACTCTTGCAAAACATAATAAAAGAGAGCAGAATAAATTTAAGAAAAAACGCGTTGAATTGTTCAGAATAAGTTTGAGTTCCAGTATAAGAAGCTTATCATGAGATGTACGAAGGCGACATCAGAAGGCCGGGCTGAATGATAATAAAGACATCATAGTGTATTCCGTTCATCTGTGTCAACAGAGATAACATGATAATCCTTTTAGCCGAGGATGATCTTAATTTTCTTTCAGGATGCCAATATTGGTTTACTGATGGAACATTTT
>fcc_comp86559_c0_seq3
TTTTTTTTTATATTTTCAATAAACTAAATTTATTTTTAATATCAATGAGACGAAGTATAGCTGACAAAAAAATCATTTCTGCAATTGAAATAAAAACAAAACTCTCTAAACAAATCAGGTTTGTTCAAAGTTGAACAGTTTTTACTCTTATATTTTCAAGCTTCAAATCATTGTGAAACGATTAAATCATTTGAGTATGTACATACCAGTTTCTCTGTTAACAAAGGATTACATATGACATACTTTTCCATGAATAAATCCAAAAGTTCGAGGTTACAATATGACTTATGAACATCTGAAATAATAATATTATGGGTAGCTACCTGACTATCAATTATTGGGATGGCTATGCATTTAGACTTGTTTGGTATTACGAGTTAAAAACATCTTGTAATTGAAATTTCGACTTCAACAACACAGAGAAAGTCTCGGTAGTTTTTAGATTTTTAATTAAGCATAGTTTCATCATCCTGCTCGTGCTTGTCATAGCCATCGATTTTATTTTCTGAAAAATCAGGACTCGGGAATGTTGAAACTAATTTTGAAAAATTTTGAGAATAGTTTGTTTTGATAGAGAATAATAGGCAGCCATTGAATATCGTGAGCGACGAGAAGATAATCTAAGATAATCATGATTATATTTTTAACTTACCTTTTTTCCTTCAAAAAAATGTTTCCTTTCTGATCAACACATAATTTATGAATGTCATAATACTTTGAATGCGCATCTCCAAGCAATTTCGTCCTCATTATTCATATATTTATTCCAAAACTTGCTTGAAATGCATTCATTGCAAATTATTTCTTTGTGGAGAAACTGTTTTTCTTTGAGGGAATCAATCAATAAGTTCTATTTCTTGTTTGATAGTTGTGTTGAGGTATTTTTTCAATTAGTGAGAAAGGCATCGGGTATATTTTAAATTTATTTTTATATGTAAATAAAAAATGATATTTGGAGGGAATATTTAT
>fcc_comp84124_c0_seq4
TATTTTCAATTTTACAAACAATTCATTCTGTGAGGACAGTCACTTTACTTCCACCCTTTGGCAGTTTTTCTATGTTAACAATGTGCATAAACCTCGTAATGATACTCCTGGCGGTATCAAAATTTATTTCCAGATCTTAGGCCGAAGACTTTATAGGTTTTCCTTGTTCTTCTACATGCCTAACTAGGCTTCTTCTTTTCTAATAACTTGCATTAGCTCACTGTACTGTATGTTTTTCATGTGTACAGTCTGATAAATCGTGTTCTATTGGGTTTGCTGAATTC
>fcc_comp101854_c0_seq64
CTTTTTGAGATGCAGATATTATTTATGTCAAAATTCTTCATTTTATTGTTAAAACCCGAACACATACTCTACTTCCAATAAATTATCTTGCTTGATATCTCCATAAAGGAAAATTAAACCAATCCTTTTGTTTACAGGTAAAAAATTGCTAAAATATGTCGAATAAAGATGTTTTTTTTTTCAATCGTTTGTGGTGTCCCCTTTAATGTGTATTTTTTTAAGATTATAATTCATTTCAAATAGATTGAATCGATAATATACCCATATCTCATCCTTTATATTTTCTCTTAATCATCTTCAAGATGTTTACAGTAATTTTTTTGGATGCAACTTGTGGTCTTAGAACAATTGGTTATTATGATAAAGGTTTATATTTGGCAATGATATTTCTGGATTTGATATGTTTTATTTTCAGACGGGTCTCAGCTTCTTTAATTTTCATTCCATCTTCAATAACAACCGAATTAGATTTACGGTATTGATGTTGTCAACTTATATCTTTCAGCTGCACAATTTGTGATATTAAGATACAATAACTTGATTTTATACTTTTATCAGTCTTGTAGATAAGGTCTATCAGTGTTCTTCCGCAATATAATTTAATTATAATCTTACATAATGTTAATTTTTATAAAAAATCTTCAAACTGATTTAGCATGAGTATAGCGATCCGAATTTGAATGATATCTATAATTTAATGTTAAAATCTTAATATCCTTATTCTTGTCTATTCATGCATTTTCTTGAATAATACATGAAATTTTTTCATAAAATTATTCATAAGATTATAAAACAATATTTGAAAAAAAGGAATAAAGTTATCTTGATGGACATTTATGTTTTCAAATACTATACGATTATTAATTCCAGAACTAAGTACACGGCAAATTGAAGTTAATGATCTTCCTCATAGTGTTGTAATTAGAACATTTGTACCAGTTCTAAGTTTATATTGGCCTTGAGATCTTTTTATTTTCATTCAAAATAAAACCGAAAATTCAGGAAAAAAAGCTTTATTAAATCATTAAAAATAATCGTTTATATAACATATTTTTTCTTTTTCATTTACTCTGTCTCATCTCTATAAGATTTTAAACTGTGATTTTAAAATCAATCAAACACCATTTAATGGTTGATAAGTGAAATTTCGTATCCTTTTTAAATATAAGAAAGCACTTAACGTTTAATTTCAGTCAGAGTAAATCCAGAACTGTATCAGATTCTTTCTTCAATTTTATGATTTATCTCATTAGTTATCTTTATGCGAACCATTCCACCTTTTGAAGATTGATAAATAACTCCCCTCTGATGATATTTTGCAATTATTCCTTTAGATTATTATAATTTATCTCTAGATTTCCGCCTACATCACTGATGTATATTCCCTTCTTTTTTCATTAGTGATTTTAGAATACGCTTCATGTCTTTTTCAATCATTTTCGTATTCTTGAACATTCTTAAGTCTGGATTAATGCATAAAAATATTTTTTTTTACTTTAATATTTAAATCGGTTGACAAAAAGTTTAAAATGATTGACTAAAATTATA
>fcc_comp83227_c0_seq4
ATTTCTTCATAATTACAATTATATCCATCATATCCATGGCATCGAAAAATGACACTAATATTCAAACTATGATCATCCTGATTTTTTGTGATTATATCTTCAGAATTAGCTTGTACTCTTAAATTTTTATTAACAAATATTTTTGGAGTTTGGTCGGTATTTCGACCTTCAAATATGGAAACTTTGAAATCTAAATTATCCTTTGAATCTTTATCTAACTTTAAAAATAGAATCCTCATCCATAACATAATCATTCATGAGCATATCAAGTCGTAAAAAATTGTTTATACACGCCATTTTTATTATCGTTTCAGTCACTAAATAATTTGCTTCTACTTTAACAAACCAATTTTCACAATCAAAATTCGTCGCTGAAACACCAGTAACTGTATCTTGAATTGATACAGACATTTCTCTAAATTTATCAACAATTCTTTTTCTAAAATTATATACATTTCTTGGTTTCTAACAAAATATACCAGTTTCAATATTATATTTATAAAGTTCAAAAATTTCATTGTGTATGTGTAAATCTTTGTATATAATTTTTGTAAATATTCAATCGCATATTAGAAAAATAAATATTAAAAGATTAAAA
>fcc_comp83227_c0_seq3
ATTTCTTCATAATTACAATTATATCCATCATATCCATGGCATCGAAAAATGACACTAATATTCAAACTATGATCATCCTGATTTTTTGTGATTATATCTTCAGAATTAGCTTGTACTCTTAAATTTTTATTAACAAATATTTTTGGAGTTTGGTCGGTATTTCGACCTTCAAATATGGAAACTTTGAAATCTAAATTATCTTTAAAAATAGAATCCTCATCCATAACATAATCATTCATGAGCATATCAAGTCGTAAAAAATTGTTTATACACGCCATTTTTATTATCGTTTCAGTCACTAAATAATTTGCTTCTACTTTAACAAACCAATTTTCACAATCAAAATTCGTCGCTGAAACACCAGTAACTGTATCTTGAATTGATACAGACATTTCTCTAAATTTATCAACAATTCTTTTTCTAAAATTATATACATTTCTTGGTTTCTAACAAAATATACCAGTTTCAATATTATATTTATAAAGTTCAAAAATTTCATTGTGTATGTGTAAATCTTTGTATATAATTTTTGTAAATATTCAATCGCATATTAGAAAAATAAATATTAAAAGATTAAAA
>fcc_comp83227_c0_seq2
ATTTCTTCATAATTACAATTATATCCATCATATCCATGGCATCGAAAAATGACACTAATATTCAAACTATGATCATCCTGATTTTTTGTGATTATATCTTCAGAATTAGCTTGTACTCTTAAATTTTTATTAACAAATATTTTTGGAGTTTGGTCGGTATTTCGACCTTCAAATATGGAAACTTTGAAATCTAAATTATCCTTTGAATCTTTATCTAACTTTAAAAATAGAATCCTCATCCATAACATAATCATTCATGAGCATATCAAGTCGTAAAAAATTGTTTATACACGCCATTTTTATTATCGTTTCAGTCACTAAATAATTTGCTTCTACTTTAACAAACCAATTTTCACAATCAAAATTCGTCGCTGAAACACCAGTAACTGTATCTTGAATTGATACAGACATTTCTCTAAATTTATCAACAATTATTTCTTGGTTTCTAACAAAATATACCAGTTTCAATATTATATTTATAAAGTTCAAAAATTTCATTGTGTATGTGTAAATCTTTGTATATAATTTTTGTAAATATTCAATCGCATATTAGAAAAATAAATATTAAAAGATTAAAA
>fcc_comp83227_c0_seq1
ATTTCTTCATAATTACAATTATATCCATCATATCCATGGCATCGAAAAATGACACTAATATTCAAACTATGATCATCCTGATTTTTTGTGATTATATCTTCAGAATTAGCTTGTACTCTTAAATTTTTATTAACAAATATTTTTGGAGTTTGGTCGGTATTTCGACCTTCAAATATGGAAACTTTGAAATCTAAATTATCTTTAAAAATAGAATCCTCATCCATAACATAATCATTCATGAGCATATCAAGTCGTAAAAAATTGTTTATACACGCCATTTTTATTATCGTTTCAGTCACTAAATAATTTGCTTCTACTTTAACAAACCAATTTTCACAATCAAAATTCGTCGCTGAAACACCAGTAACTGTATCTTGAATTGATACAGACATTTCTCTAAATTTATCAACAATTATTTCTTGGTTTCTAACAAAATATACCAGTTTCAATATTATATTTATAAAGTTCAAAAATTTCATTGTGTATGTGTAAATCTTTGTATATAATTTTTGTAAATATTCAATCGCATATTAGAAAAATAAATATTAAAAGATTAAAA
>fcc_comp4844937_c0_seq1
CTAATTTTTGTCTAAGCAAGTGCTTTAAAAAGCCGCTGTCTTCAAAAATTTGCAATAAGATGTATACATCCAATAATGTTCAGTTATATCCCACTTAGGTGTGATGGAATTCCAGAGAAAAGGTTTTAAACTTTTTTTTGATTTTTGTGAAGAATTAAAAAAATTTTTCAATCAAAAGTGTTAACCACATTTTAATGGACTTTTCAGTGACAAAAACCAACTTCCC
>fcc_comp88628_c0_seq1
CGCTCTTCCGATCTCAGTTGCTAAAATCTTTAAAATATGTGTGTAAATTTTAATCTTCTCTACGCACGTAAATCGAATTATTCTGAACTATTTGACAAGAAAGTACGCATATGTGCCAACTACAATTTATTGGTTGAATCGGCAAGATAGCACGTTTTCGTGGCTTTTTCTGTTCAAAAAATACACTATATGCGTAATATAATGACTAAGAATGTCGAGATCGGAAGAGCA
>fcc_comp79054_c0_seq1
ACGCTCTTCCGATCTATAAATTATGCCAAAAACGAGATGAAATAGATTGGTATTAAAAATTTTTGACAAATATTTTATGCAACAAAAAAATTTTTGATATCTTTTTCTTATAGGTGAACACAAACATTACTTTTAATGATTAATCCTTTTTTTCGGGCCATATCTATTATTTTTAGTTCCAAGTGAAAATATTATGCTTGTATATTCTAAAATATAACAGTTCCCGAATCTGTGAATCCTATATTTAACTTTTAACCTACATAATGGTTAAATACTCAGTTTTGGGTGGATTTAGAAAAAGTTAAAATGGAAAATCCGAAATTTAATGAAGATGTTAAAAGAAAGAGAGAATCTTCGAGAATATTTATGTGAGTAGATGTGGAAG
>fcc_comp1574316_c0_seq1
CAATTATAGCAGTTTTTGAAACTGCCATTTCATTTTTTAAACTTTCTATCGAAGCTTCATTGGACCATTTCCCTCTAATAAGAATAAAATTTTTCAATGAAAGTTTACTCCCGAAAAAAAATCTATCTGATCGAATGATTTTTATTGTCTTAAATTTTATACAAGCTTTATTAATACAATTGAAAACAAAACCATCTTGATTTTTGGAGTATATGTATTCCTTCATATAAATTTGGCAGAAACTACACTGAA
>fcc_comp96309_c0_seq2
GTAAAAAAAAACTTACATTTAAATTTTATTAATAAAATCAATTATCTTCAACTGCATTTTGTTTTTTATAAATTCTCTTTCTCAACGATATTTCACCTGCATGTATCGATAAGATTTGATGTTTCGTCTTGGCTTTTAGACAGATAAGATATTATTTCGGAAATTTTAGATGCCATTTCTTTAATAGAGCGTGATTTTTAATTGAATTCAGATTGAATATCGTCATCATCTTCTTTTTCTGGTATGAGGGGGTTTTTCTCTAAAGCAATTTCTGGTCGTTTGAGTCTGATTCATAATC
>fcc_comp95627_c1_seq8
ATTTTTGTGTGGATTTTTCTATTTCGCAAAAATGAATACATTTCCAATTTACACATGTTAGATCTTAAAAAGAAAATTTAAAGTAACGATTCTCTTTAGTGAGTGTAAAAACACTGAAAATAAAATTATTTGTCGAACCATTAATTATCTTATGATGTATTAAAAAATTAAAAATTTAGCTAAATTAAATAAAAATACAATGATGGAATGGTAAAAAATAATTCATGACTTGTGAAATTAATATCCAAAATGAGGATGGAATTATTGGAGACATTGAAGAAAATGTAACTTATAAGAACTTTGAAATCGAAGAGTATCTTTTTTTAAAGGAAGTAAAACAGGGGAAGAATTGGTCTGCTCGGTCAGTGTTTGCTGATATAGAAGGGAGTAGATGTTTTTTTGTAGATGTGGAAAATATAAATTCAACCATGTTACATCCAGGATAGAATAATTTAGGTGGATATCTAGCAGTAATTTATATTTAAATAAAACCATTAATAATCCTAGAAATTTTGTCTCTCCGGATGATCCAGCAGTTCAAACACAAAAAGAAGAAAGTTTGTGAAGTCATGTTAAAAGAAAGTTGAGAATTCGATTTTTAACAAACATGAATTATTTGAAAGTTACTTATAAAAATTTTTTATGTTTTATTTGAGCATTTAAAAATAATTACAATTTAATTTAACACTATTTTTGGATTTTTTTAGATTAAATTTAAATATTTAAAAAACTTTTTTTTTTTAAAAAAAAAAAAA
>fcc_comp689532_c0_seq1
TGTAACATCTATATTGAGTTTTAACTGCATTTTTTTTCTTCTGAAATATTTATCCACATCTATATTTTTAAAAATTTTAAAATTATATTTAAAAGATCCAATCTGGTGTTGGAAACAGTCAATGATTTAAAAAGATTAAAAATAAGAAATAATTTTGCAACTGACCTTTAAGCCAACGCTTTTGTCGATCATTCAAAAAATTTTTTGTCAATTAATCATATTTTTATATTCACTTAAGAAAGATTGAAGGTCGTTCAGAAGGGGAACTCGTGTAATCCTCAAAGTACCAACATTAAGAGGAGAGAAAGGTACACTATTTAGTGCAATAAATGGAAATAGTGTGGTTCATCATAAAATTTTTGTTTGAAGTTGCAAATGCGAGATATTTTAATTATTGTTTAAAGAGTTAGTTGAATTAATAGTTAAACGATTAAATTTAAGAGATGCTGTTATTTATATGGATAATTGAAATGCACATAGGTCTTAGGTTGCTCGGAAACGAGGATTAAATTAACAAATGCCTCAAAATTTATCTCTTCATATTCATATATGCTTAATCAAATCAAGATTTCATTGGGAAAAGTTAAAACTTTTGTCAAAATACTATTGAAAGGGAAGTCAAAGTTTAGATAAATAATTTCCCTCGCAATTATGGAAATAATAGAAAACGATTGTGATTGATGATTCCGTTTAATTTACGAAACTGAGCCTTAGAAATTCAAACTCACGAATTTAATAAAATTTTTTTTTCTTTCTTAGATCGGAAG
>fcc_comp80468_c0_seq1
GCTCTTCCGATCTATATCTTCCCACGAAATTTCTATTACAAGATATCTCTGTATGTATCGATAAAATCCTCGACCATTTTTCTGGTGTCAAAGTATCTAAAGAGGTAATTCTTGTTTCGTTCAACCTTTCTTGATCTGAGCAATTTAATGAAGATTAAATTTCTTTCCACACTCTAAAAGCTTCTTCGATCGAATTAAGTTAATGAGTATATGGAGGTTAAAAGATTAAATTTTGTTATTTTTCTTCTATTATATTTAAAATATCAATTCTTTTATGAATT
>fcc_comp96309_c0_seq6
CTTCCGATCTATTTTTTAATATAATCAGTTATCATTACTTACATTTTAATTTTTATAACATATATTTCTAAACGATTTTTCCCCTGCAGGGAGGCCAAGATAAGATTTGATGTGTTGTATTGGTTTTTAGACATATAAGATATTATTTCGGAAATATTATTTGCCATTTCTATAATAGACTGTAGATTTTTATTGATTTCAATTGAATATCGTTATCATTCTTTTCTGATATGAAATGGTTATCCTCTAAAACAACTTCTG
>fcc_comp25028_c0_seq1
AAAACGAGAACCCAACATTCAAAGCACTTTTATAACATCTTGGCCGAATTAATAGGAATCGTAATAATCTTCACGCAGAAATCCGTTTTTGTATTTGGCAATGATAATTTATTTAATCAACATGGGTGCAGACAGCTTCTGAAAAAGAGCTCTATATCTTTGGTAACAATATTTAGAGCAGTGAAAGAAGCTAGTGTTTCAAAAAAGTGTTAAAGAAGCCATCGAACATTTTTTTTACAGAAGATAACAAGGCTTACTGATAAGTGTTCTGCTTAATAATCCTGGGTATAAGATATAGACAGATTCTATTTCTAGATAAATCTGGACTTAATCTGCACAACTTTACTAATTATTGATACTCTCAAGTTGCGCAGGATGCATTCATCTATCAAG
>fcc_comp108570_c0_seq1
CGACGCTCTTCCGATCTAACAAATATACAACTTGGAATGGATTCTGAGGCATGGCTGTGCCATAAGCAGTTACAAAAAAAAGTGACTAATTAAAAAGCATAGTAAGAACAGAACAAATACAAAAAGATTAAAGTGTATGAGTACCTGGCGATAAACCCGTTAGTATTGAATTCAATGATGTTGCAATAGTGCAATGCTGAGGACTTTTCCCATTTCTATTTATACTCAGTCCATTGTCCATGCAGAGTTGTGCCTCCACATAAAACCG
>fcc_comp75215_c0_seq1
ATTGACATATGATATCTTCTGATATTTTAGAGCAGAAATTCATTAAATTTTCCGTGAAGAATTTGTCGACTTATGCATAAATAATTTATTTTTGAAAAGAGAAATGACCTGCCATATATGTTTTAATCTTATGAAGAAATTGCAATATTAAAGAAGTGTAGATGGTGCTGCATGGAGGTGCTTTAATTCAAACAGCAGTCAGTCTAATAAATACATATCTAAGAGAAAAGGTTCTTTTTTCGAATAATTGAAAATAGAATTAAATCAGATTATGCGTTTTGTAAACTAAATATGCTGTCAGACAGCAACTATTTTTTATAAAATGTACATAGGATTTAATCCGTACGTCAGTTGAATTCATTCTAAAGAAATTTATCGATTTTATTAAAAAGCCTAATTTTACAAGAAAAAGTTGAAAGGACCTAACATGACAGTTCAAATTGATGAGACCATGTTTAATAACAAATTTAAAAGCCATTAACGTCAATCACCTATGAAAAGACTCATTATGCGTCTTAGAAGTGAATGAGTATATAAAAGATCCTTTTCTACTATAATTCCGAATAAAATAATCAACTACTATAATTCCTATTATTTGAAGTTAGTTTGCTGCAAACAGTTAAATTTGGACTGATGAAGATAGATAATAGACCAAATTAAATGATCTAAATTTTATACATGATTCGGTTCGCCATAGATATGAATTCATTAATAGAAGGACAGGAACAACCATGCAAGCGGTTGAGTCCTTTCATAATGAATTGAAGGTCGAAAAATAATGAAGAAAGGGAATTTAAACCATAAACAGAGAAAATTTTCATAAAGAATTTTGCTTCTCTTTTAATAATTATGATGATTTTTTTATCAGAAGTTGGTTTAATAAAAGTAACCATCGAATA
>fcc_comp62651_c0_seq2
TTTCTGAATTTTTATATTCTAATTGAAAGAATTAAATATAATTTGAATGTCAACACAAAATTAAATAAAATTTACCTATTAATTCTCTCATCGAATATCAAACATGCTGGTCTTCCAATAAGGAAAGATTTCATTTTTTCCATCACATCACAAAATACGATTTCAATTATTTTCTTTTTTTTAGGATGATTTTTTATAAAAAATCTCTTAGAAGCATCATTTCATATTTTATTGAGCGAAATGTTATTATCAACAATTAAAATAAAT
>fcc_comp91165_c1_seq2
GTTAAAACTATTTTAAGCATAATTTTTCTAAATAGCTTCGATTATTTAATTATTTTCAATCATTTATTCGATATAATTGGGATTTGTCATGCTATAAATGTTCCTCTTAGTTGATAAAGTATCACATGAACTTCGTATCCATTTAACTTTTGTACTTATTTTCTGTGAAAAAACTTTAAAATTTTCTTCAGTGTCCGACAAATCATATTTTAGCTTTTTTGTACACAGATATCAAATAAGCTTTTTATGGCCGTCTTGCTTACATATGCGAGCTGACAGATAGATGTGAATCCGGCAGGAATTTTCATCAAGTTGATGTTAAGATTTTTGCTGTCTTTTTGTATTAACTGTCCCATGCAAAGAAAAATCCTCCAATATAAAATGCTTCGGTATGTGAAGATAGAAAAAAAATTTCAGAGTCATTTCGTCATAAAATCACTTGTAAACCAACCATGATAGTTTGAGTAAATAAGCTTGTCATTTAAACATAACGCTTCTATAATATTTTCTCATTCTTGCTCAAAATCCTCGATGGTTGGTTATGTGAGCTTCTGCAGTTTCAGGAACAATTGAGGGTTGTCCTTTGAAAACTATAAAAGAATTTTTTTACATTTTCTAACCTTGAAAATAATAAGAGGCAAGATATTTTTTTCCCGCTGTTTTTGTTAATACAGTTTTTGTAATTTTTATTTAGAGTTTTCTTTGGCATATTTTTGTCATTAAATTTCGCTT
>fcc_comp3474199_c0_seq1
GGGTCTGTCACTTAAACATTATTTTTCATAAATCGATGCCAAGCTTTAATTTAATTTGCCGTTCGTAGAATGTTCTTAAAAATTCGATCATACATATTCCAAAATTCAATATGGAAAATTTGAAAAGTTGCAACAAACCCTTGACTGTTTATAGTTCTAATATATTTTTTTCTGAAAATAATAAAAAAATTCTTCTAATCTTAT
>fcc_comp98661_c1_seq5
AATGAATATAGAACAGGAATACTTTCGTCTTGTAATTGTATATAAATTGTGAAGATTTGTGAAAAAAATATGAGCATATCTCAAATATTCAACCGTAGAACCAGTCTCAATGAGTTTTGAAGATCGATTGCATTATTTGTATTTAATATTAAAAGAAGATTCTCAGAATGTTTATCGTATTGAAGAAATTTTTATAAGTAATATAAATTTTTTCAATTTTTTGCTCATGAATTACGAACAAGAATAAAAAATAATTTTGACCTTTGAACTCGAACTAGTCTCTTACCTTATAAACAATTGATTGATAAGACGATCCCTAACTTGTGCCGGAACTTGTGTACAACTAATGATGTTTGAACTGTGTAAAAGCTGTTGTGACAGTTTTTCATAGATTTGCTATTAAGTAGAATGTTTTAAGTATCAACTCAGGGTTGGTTTTAGGAATGAGTTATATTTTTAAGACTGGTAAAGATTTGAAAAATTTTTTAAAAGTTTTGTTTCGTTGGTGTGGAGAAAAACAACTGCATGCCATTCTGGCTAATGTTAAACTAAGTCTTCCTTTTAGTTTGAAGTTTGTTTTGAGTACTTCACAAATTGATGAAGACTGAAAAAGACAATATACTAGGGAAGCCCGGTTCCTTTGTTCAAGTTGACTAAACTATGATGAATTATAAACTTAAAAGTCAATGTGGAAGGGCCTCTAGATAACAAAACGGATGTATTTGTTATTGTGGAATGTCAGCCAAATATAAACAAAATTTGGGCCGAAGTGATTCCAAACAAAGCAATTGAAACAATTATTCCGATAATTGTTAATCATGTACTTCTCAATACTATCAATGTCTATATAGTTTCGGATTTTTTCATCATTCGGTGTGCAAAAATATAAATTTGTGGCGAGAGAGAGAGTGGAGTAAATACTCTGGGAGTCGAGTC
>fcc_comp98661_c1_seq1
AATGAATATAGAACAGGAATACTTTCGTCTTGTAATTGTATATAAATTGTGAAGATTTGTGAAAAAAATATGAGCATATCTCAAATATTCAACCGTAGAACCAGTCTCAATGAGTTTTGAAGATCGATTGCATTATTTGTATTTAATATTAAAAGAAGATTCTCAGAATGTTTATCGTATTGAAGAAATTTTTATAAGTAATATAAATTTTTTCAATTTTTTGCTCATGAATTACGAACAAGAATAAAAAATAATTTTGACCTTTGAACTCGAACTAGTCTCTTACCTTATAAACAATTGATTGATAAGACGATCCCTAACTTGTGCCGGAACTTGTGTACAACTAATGATGTTTGAACTGTGTAAAAGCTGTTGTGACAGTTTTTCATAGATTTGCTATTAAGTAGAATGTTTTAAGTATCAACTCAGGGTTGGTTTTAGGAATGAGTTATATTTTTAAGACTGGTAAAGATTTGAAAAATTTTTTAAAAGTTTTGTTTCGTTGGTGTGGAGAAAAACAACTGCATGCCATTCTGGCTAATGTTAAACTAAGTCTTCCTTTTAGTTTGAAGTTTGTTTTGAGTACTTCACAAATTGATGAAGACTGAAAAAGACAATATACTAGGGAAGCCCGGTTCCTTTGTTCAAGTTGATTAAAAGTCAATGTGGAAGGGCCTCTAGATAACAAAACGGATGTATTTGTTATTGTGGAATGTCAGCCAAATATAAACAAAATTTGGGCCGAAGTGATTCCAAACAAAGCAATTGAAACAATTATTCCGATAATTGTTAATCATGTACTTCTCAATACTATCAATGTCTATATAGTTTCGGATTTTTTCATCATTCGGTGTGCAAAAATATAAATTTGTGGCGAGAGAGAGAGTGGAGTAAATACTCTGGGAGTCGAGTC
>fcc_comp102105_c1_seq38
AAGCTTCTTCAATTTTGGGAAAATTGGCTGTAGAACTTCTCGTTTCATTAATTCTCTCAGTTTTCTCCAATTCATTTCATTTTTCAGCAGATGCCAGAATATCACTAATCGTTGAGTGGCCTAAATACAATCCATATGTGTTTAAAACATAATTTTGCAATTTTTTTAATGTTAGGTAAGAGAATCTTTGCTTTTTCATACAAATTGCATGCTTTAGTCAAGTTTGTATCTCTGTTCGTTTTCTGTTCATGATAATTTGGGGTGGAATTTTTTAACCGGATTGCAAAAATCCGGATTAATATTTTTTTATTTTTAATATTATACAAATTTAAAAATTATTTCCGGATCATAGAGTTTTTCGGATTATCGGAATCTGGATTACCGAGATTTGACTGTATAAGTAAAAATAAAATATTTTTGAGAAAAATCTTGCTTAAAACTTATTTACTAAATAATTAAATTAATATAATTGGATTTTAGGCACTTTTTTTCTTGATTTTTTACTAACTACTCCCTATAATGTTCTTTAGCCTAACTTGATATTTTCTTGAAACGCATTAAATGTACACTTATTTCAATACGAAACATTTTAGCGCATATTTACAGGGAACACGAGATTATACGAATAAAATGATGAAATTGGTCGAAGTCATTTATATCTTTGTTTGAAGGGAATGAGTATTAGGCTTTGATTGATAAATCTATATATGATTTACAAGTTAAATATCAATTATGACACATTTTGAGCATATTTCAAATTTAAACAAATTAAATACATTTTTCTAACTTTTGAGTGTAATGAGTATATGCGTGCATTCTAGTGCGGCGATAGTTCTCTATGTGAAGAAATATTAAGTAGAACTTCAAAGTACTTCCTATCCAATTTTTTCTTTGATAATTTTAACTCGCAATTACTTTAACGTGCCATAACGATCAAATCCCCGTATATCTGTTTCATAATTAAAGACATAAATCGATATCATCTTCAAGTTTTTTTATTTTTTGAGCTCTGATCAAAGATATTGTCAAAATTTAATTAATTTCTTTCATATTGCCAGGAATTATTAAGGTAGGTCTCATGATATTAAAAGCTGCAACTTCCAGTTCATTAAACAACCATAAGATTATAATTATTCTGCAAATATAATGGTTTGACAGTTTTGAACAAATATTCGCCAAATCTATCATTTATCTTCTTTTGACAAACATTCAGAAACGCTCCTTGCAAAATATTTTTAATCCCATTTTAAAATTTATTTTGTTTCTAGAAAAGATTTTCTTTGATTTTAGGTATTTTAAAATTTTTCAGTTATTATTTTATTCACTTTTGTATTTCATATTCAGAAAAGGTATTATTTTTTTTAACATCAAATACATGAGTAAATATTTTAA
>fcc_comp94671_c0_seq1
CCCATGAACCATGAGATCCCGCTAGTTCTAGCGAACATGTCTTCTGTAAATCTCTTACAAGATCCAGATATCTTTTTTAAGATTTGTCAAAACATGTTGATATTTTAAGTAATTTTTAAAGTATATTTATTTCACAGAAGCTATTTAATTATTTTTATATTTAAAAAAGCATTGAATTAGGATATAATGTAAATAAAGAATATAATAAATATTTTAATCAAAAAATAGTTAATTTATTAAAGAAAATATTTAAAATAGGAATTCGAATAATGAGCGTTTTACCAATGTGGTTTTTTTAAATATCGCATTTTATGATTAATTTAATTTTTAGTTAAGAAATATTGTAAATATATTCAATTATTTTCAAATGTAGAAAAAAATCTTATTTAAGAAGAGCAATAGAAAATTTTTGTTTAGCTTCTTGGTTTTCAGGTAATTTGCAATTAAAAATGTGACGTTATTTATGACCATTACATCTTTTTAATCACAACACGTAAAATGGTAATTTATTAAGAATGATAAATGATGATAAGAAAAATAATTTTATTATAACTTTATAAATTAAAATAAAACAGTAAATGACAAATAGACTGTGAAATAAAAGAATTTAATTTAAAAAATTCAATTTTATATAGTAAATTTGCATGTTAATGCTATCTTACAAGTTTATCATATTAACCCATCATGTTTTTTGCCCGAATCCCTCTCTGTTAATTCTTACGCCAGCCTAGAGAACGCATCGTGCGCGTTGAGTGAAAAGTGTCGTATTACGATTTTTCGATAACATTTAGTCATCGGCTACTCGTCGTCCATTATTTTGTGTGCTTTATTATCGTATGTATTGAAACTTTTGTATTTACATGTTACACATATTTACGTTTTTTATCTATTTATTATATATCAAAATAGTATAAAAACATAATATTGAAAATAAGGGTGGCTTTTTAAAACCCACTTTTTTCAAAGACGTTGACTACAAAAGTGGTTAAAAAAAGTATACCTCCTGAAACTAAAAACATCTTTTAATACCATATTATTAGACTTTTAATAATCTCTTCAAATTTCCGAAAATTTTGAGTGAATATTAATAGTGAGACATTTAAATATACGAGACCAAGTAATTAAAATTTTATCATAAACTACTTTTAAGAGAAATCACTAAAATTAGAATTAACTCTGTGTATATTTTAAAATTTGAACTATCTTAAAGTATGTCCGAAATTCGTAAAATTTATACTTAAAGTTTTAAAACAGATCAATCATAAATTCCGATAAAATTATTTGATTTTCT
>fcc_comp2146669_c0_seq1
ATCATATAGCAGACATATATGTTCAGATTCTATTGTTTTGCACAAGTTTAAATATATATGTTGAATGAAGTGAATTATATTTGATATAATTAAAAACTTTAGCAAATTTATTGATTGTCTTTGTTAGTTTTTCTCTCGGTATTTCACAACTAAAGCTTCTATTTAACTCATGAGGTTAACTATTTTTATTATTTTGTTGTTCTTTAATAAAAATATGAAAAATCTCTTAAATTTATAACTGCGTTGCTGGTAAGCACTCATAACTGAAACTTTTACAATATTAC
>fcc_comp2884337_c0_seq1
CTTTTAATCGCATTTATCTTTATAGTTTTAAGTTGAATCCTCTAAGAGAATGAAATGTGGAAACGATATAATTTTATGACAGAATACTTTCATAAAACTGCATAAGAGCAATTCCTTAGTATTTTATCGCCATTCAAATATTTTTAAATAGATAATTCTATAGAATGTTTTAATTGGATTTTTTATAAGAAAAATTAATATAATCTAAAAATTTGAGTTAATATTTTCATTAGAACGAGTCCGTATCCAACATCCCGTTAAAAAAATACATATCAGATGGATCCTAAAGTTTTTAACTTTTGAAATACGAGTCATTATTTTTATATACTATTTTCAATTTT
>fcc_comp101172_c0_seq1
TTTTTTTTTGTTATTCTTTGTAATTTTAATTCCCATAATTTAATTAGTTAAAATGCAGACAACTTTCACAAAAAAAGTTCCAAAAAGAAAGAATACAGCAATACAGTACATATGCAGATAAGGGGGTTTGTTAAATCTAAAGCCCTGTCTTCAGATGGTACCAGACAGTTAATAGCATAGCATTCACTTCATCATGGAAATAGAGACGACACAGCAGGCAATCAGCAGGCCAGCAGAGGATTGGGCTACATTCTATTTTCAATTGCAGATAAGAACATGGAAACTTAAATGATATTAGTACACTACGGGAGAATGTCACTATAGGCTGCCAAGGACAGTTAGGAAACATTTTGTCATCACATCGGTTGAGGATATGGATGATTTTGTTTGTGCAACTCCTGCCTAGTGATTTCTTTAAATATGACCAATTATAAAATGTCCACAAAAAAAAAAGCAGCACAAAATGGCACTGAAGTTTTTGATCTAGCATAGTAGTAGCTAAAATGACATTCTTTGTAACTCAGAACTAACTCTGTGGCCAAACTACTGCAGCCCAATGTTCAGTTACACAAATACCTGAACGCAGACAATTACGAAATTCAACAACTCAAAGTGTGCATCACATTTCGCATGTTGCGGAAGGGGTGCTATAGTACGGAGCCCCTAAAGGGACACGGTGAAGGAAAAAAATATGAGATGGGAGGAAAAATTATGTCAATGCTTTTGCGCTCTCCAAAAAACTTTGCACTCGCTCTAAAACCTTTTGAGTTCTTTGCAAGCGAGCGCAAAGTTTCCCGGGGAAACGCAAAAGCACTGACACATATTTTTTCCATCACCATATCGCTTCAGGGGCTTCGTACTATAGTGGGAATTAGCATAAATTGCTTCAGATAAACTACTTTCTTGATAGAGCAACAGTTGGAAGAGGAAATTTTGTTAAAGTAAATTTTTATAGCAAACTATCTAGATTAAATACCATTTGGTTTAAAGTTATCAATTTGAAAGCAACTAAATCACCCCCTTTAGGCAACACAAGAGCGCACGTGTGCTGGTCAAACGCAGAGCGTCTGCATTCGTGTACTAGCGTAGTGTTTCTGGCTTTTTATTTTTTACTGCGCATGTGAATGATTTCGCTGGTGTGCCGCTATAAAACAAACCAAGTCGTAGCAGAAAGGCTGAAGAATATATCGCCAGTTTGATGCAAAATATTAGATGCAGGTTAGTAAAACGTTTCGCTGTACCCGTCTGACTCTCAATGTTGGTAACGCCACTGCTGGTGAAGGTCCGATTGTTGGCATACA
>fcc_comp95196_c0_seq3
ATCGATTGTAAATACGTTTGTTCTTTATCTTTCATTTAAATAATCAATACTTTTTTCTGAAATCTGAGTTTCTTAATATTTTATTATTAAAATTTCAATTTGTTGACGCAATAAAATTATTTCGCGAAGTCCTCCTCACAGTTTAAACGACAATTTGTAATTTTTTCTAATAATCTTTTTTTAAGTTCCCAATCAATTTTTATTTCAATTTATATTTTTGAACGTCAGCTAAACAATTTCATAATGCTTCGCTTTTCTCTTTCATTACTTTAATATCTTCAATAAAAGCTTTTTCCTATATTATACCAAGACATGCTATTTAATTATCAATATTAAAAATACTTTTCTTTAATTATCAACCTCTTCTTCAAAAATACAAACTGGGTCGTCCATACAAAGTTGAAATTTGGATTAATTGAGAATAATGTAATTAATAAAGCAATTTAGAAAAAAATAAGAACTTTTAGATTTTTAAGAACTATATATACCATGTAACGCGTCTAATGTTGATATAGAGATCTCTTTTTTGATATCAATACTTTTTATAGTCTCAAATAGAATATTCATTATTTATGAAACCTTTAGAATTTTCGTATACCTTTATCCATAGACTTTAATTGACTATTATGATTTAATTTTATGTATAAGTTCAATATTTGTTATTTTCTCTATTTGAAATTGGTGGGCAGATGATTTATTAATTACCAAAATATTTTCTTTCATTGATTCTCATATAGTTACCCCATAATATTAGCATATACGTCAATATTTCGGATGTCATCAAAGTCTTTATATATTTCAAAAATTAAAAAGGTAAATTAATTTTACTTTTATAGCACTTTGGTATTTTAACTTCAAAATAAAATCCAATTATCTTCTTTAAACGTCCTCTACTAGAGCATTTTAATTTCTTTTCAGTGTCATTTTACACCTCTATATTTTAAGTCGT
>fcc_comp102105_c1_seq31
AAGCTTCTTCAATTTTGGGAAAATTGGCTGTAGAACTTCTCGTTTCATTAATTCTCTCAGTTTTCTCCAATTCATTTCATTTTTCAGCAGATGCCAGAATATCACTAATCGTTGAGTGGCCTAAATACAATCCATATGTGTTTAAAACATAATTTTGCAATTTTTTTAATGTTAGGTAAGAGAATCTTTGCTTTTTCATACAAATTGCATGCTTTAGTCAAGTTTGTATCTCTGTTCGTTTTCTGTTCATGATAATTTGGGGTGGAATTTTTTAACCGGATTGCAAAAATCCGGATTAATATTTTTTTATTTTTAATATTATACAAATTTAAAAATTATTTCCGGATCATAGAGTTTTTCGGATTATCGGAATCTGGATTACCGAGATTTGACTGTATAAGTAAAAATAAAATATTTTTGAGAAAAATCTTGCTTAAAACTTATTTACTAAATAATTAAATTAATATAATTGGATTTTAGGCACTTTTTTTCTTGATTTTTTACTAACTACTCCCTATAATGTTCTTTAGCCTAACTTGATATTTTCTTGAAACGCATTAAATGTACACTTATTTCAATACGAAACATTTTAGCGCATATTTACAGGGAACACGAGATTATACGAATAAAATGATGAAATTGGTCGAAGTCATTTATATCTTTGTTTGAAGGGAATGAGTATTAGGCTTTGATTGATAAATCTATATATGATTTACAAGTTAAATATCAATTATGACACATTTTGAGCATATTTATTTTTCTAACTTTTGAGTGTAATGAGTATATGCGTGCATTCTAGTGCGGCGATAGTTCTCTATGTGAAGAAATATTAAGTAGAACTTCAAAGTACTTCCTATCCAATTTTTTCTTTGATAATTTTAACTCGCAATTACTTTAACGTGCCATAACGATCAAATCCCCGTATATCTGTTTCATAATTAAAGACATAAATCGATATCATCTTCAAGTTTTTTTATTTTTTGAGCTCTGATCAAAGATATTGTCAAAATTTAATTAATTTCTTTCATATTGCCAGGAATTATTAAGGTAGGTCTCATGATATTAAAAGCTGCAACTTCCAGTCAATCATAATTGAACGAAACTTACTCATTAAACAACCATAAGATTATAATTATTCTGCAAATATAATGGTTTGACAGTTTTGAACAAATATTCGCCAAATCTATCATTTATCTTCTTTTGACAAACATTCAGAAACGCTCCTTGCAAAATATTTTTAATCCCATTTTAAAATTTATTTTGTTTCTAGAAAAGATTTTCTTTGATTTTAGGTATTTTAAAATTTTTCAGTTATTATTTTATTCACTTTTGTATTTCATATTCAGAAAAGGTATTATTTTTTTTAACATCAAATACATGAGTAAATATTTTAA
>fcc_comp75538_c1_seq1
AAACTATTCAAACTTTGGGATTTAGAACGTATAATCTCCCAATAATTATGTAGATTATGATATAAACACATCGCTCTCTACTAATTCGATATTATTCTTTGAAAATTTTACCCGCCTTAATAACTTATGGCGCTCCATATGAAACAATAAATTTCAATTTACGGAAATTTAAAACGTCAGCTTCAAATATCCTAATAAAAACACTTAACATATATTTATTAACACTAGATTTACTGCACCCGTCATATTTACGGGATCAATTACCTGTCAAATATTCATTCGTGTTAAGATTTTTAAATCCGGAATTCTGTGCATTATATAATGATTTAGTGGCCTTATATTTTATAAGGAAATCAAGATATAAGATCGGAAGAGCA
>fcc_comp101172_c0_seq2
TTTTTTTTTGTTATTCTTTGTAATTTTAATTCCCATAATTTAATTAGTTAAAATGCAGACAACTTTCACAAAAAAAGTTCCAAAAAGAAAGAATACAGCAATACAGTACATATGCAGATAAGGGGGTTTGTTAAATCTAAAGCCCTGTCTTCAGATGGTACCAGACAGTTAATAGCATAGCATTCACTTCATCATGGAAATAGAGACGACACAGCAGGCAATCAGCAGGCCAGCAGAGGATTGGGCTACATTCTATTTTCAATTGCAGATAAGAACATGGAAACTTAAATGATATTAGTACACTACGGGAGAATGTCACTATAGGCTGCCAAGGACAGTTAGGAAACATTTTGTCATCACATCGGTTGAGGATATGGATGATTTTGTTTGTGCAACTCCTGCCTAGTGATTTCTTTAAATATGACCAATTATAAAATGTCCACAAAAAAAAAAGCAGCACAAAATGGCACTGAAGTTTTTGATCTAGCATAGTAGTAGCTAAAATGACATTCTTTGTAACTCAGAACTAACTCTGTGGCCAAACTACTGCAGCCCAATGTTCAGTTACACAAATACCTGAACGCAGACAATTACGAAATTCAACAACTCAAAGTGTGCATCACATTTCGCATGTTGCGGAAGGGGTGCTATAGTACGGAGCCCCTAAAGGGACACGGTGAAGGAAAAAAATATGAGATGGGAGGAAAAACTATTTGTCGGTAAAAAAATTTGCGTTCCCAGAGAAACTTTGCGTATGCGACCAAAATGTTTTGCATTTCCCGGAGAAATTTTGCGTTCGCTCGCTAAACGTTT
>fcc_comp102105_c1_seq36
AAGCTTCTTCAATTTTGGGAAAATTGGCTGTAGAACTTCTCGTTTCATTAATTCTCTCAGTTTTCTCCAATTCATTTCATTTTTCAGCAGATGCCAGAATATCACTAATCGTTGAGTGGCCTAAATACAATCCATATGTGTTTAAAACATAATTTTGCAATTTTTTTAATGTTAGGTAAGAGAATCTTTGCTTTTTCATACAAATTGCATGCTTTAGTCAAGTTTGTATCTCTGTTCGTTTTCTGTTCATGATAATTTGGGGTGGAATTTTTTAACCGGATTGCAAAAATCCGGATTAATATTTTTTTATTTTTAATATTATACAAATTTAAAAATTATTTCCGGATCATAGAGTTTTTCGGATTATCGGAATCTGGATTACCGAGATTTGACTGTATAAGTAAAAATAAAATATTTTTGAGAAAAATCTTGCTTAAAACTTATTTACTAAATAATTAAATTAATATAATTGGATTTTAGGCACTTTTTTTCTTGATTTTTTACTAACTACTCCCTATAATGTTCTTTAGCCTAACTTGATATTTTCTTGAAACGCATTAAATGTACACTTATTTCAATACGAAACATTTTAGCGCATATTTACAGGGAACACGAGATTATACGAATAAAATGATGAAATTGGTCGAAGTCATTTATATCTTTGTTTGAAGGGAATGAGTATTAGGCTTTGATTGATAAATCTATATATGATTTACAAGTTAAATATCAATTATGACACATTTTGAGCATATTTATTTTTCTAACTTTTGAGTGTAATGAGTATATGCGTGCATTCTAGTGCGGCGATAGTTCTTTCAAAGTACTTCCTATCCAATTTTTTCTTTGATAATTTTAACTCGCAATTACTTTAACGTGCCATAACGATCAAATCCCCGTATATCTGTTTCATAATTAAAGACATAAATCGATATCATCTTCAAGTTTTTTTATTTTTTGAGCTCTGATCAAAGATATTGTCAAAATTTAATTAATTTCTTTCATATTGCCAGGAATTATTAAGGTAGGTCTCATGATATTAAAAGCTGCAACTTCCAGTCAATCATAATTGAACGAAACTTACTCATTAAACAACCATAAGATTATAATTATTCTGCAAATATAATGGTTTGACAGTTTTGAACAAATATTCGCCAAATCTATCATTTATCTTCTTTTGACAAACATTCAGAAACGCTCCTTGCAAAATATTTTTAATCCCATTTTAAAATTTATTTTGTTTCTAGAAAAGATTTTCTTTGATTTTAGGTATTTTAAAATTTTTCAGTTATTATTTTATTCACTTTTGTATTTCATATTCAGAAAAGGTATTATTTTTTTTAACATCAAATACATGAGTAAATATTTTAA
>fcc_comp102105_c1_seq37
[truncated: 22,595,094 more chars]
